# Supplementary material for: Biotic resistance predictably shifts microbial invasion regimes
Source: Nat Commun. 2025 Apr 27;16:3952. doi: 10.1038/s41467-025-59285-1 (PMC12034811; doi:10.1038/s41467-025-59285-1)
Supplement: Supplementary file 3 — Supplementary Data 1 [file 41467_2025_59285_MOESM3_ESM.zip]

Archive with 26 entries (22 files):
- Supplementary_Data_File/
- Supplementary_Data_File/readme.md
- Supplementary_Data_File/rawdata_experiment/
- Supplementary_Data_File/rawdata_experiment/CM_inv_luc.xlsx
- Supplementary_Data_File/rawdata_experiment/SL_comp_cfu.xlsx
- Supplementary_Data_File/rawdata_experiment/CM_comp_cfu.xlsx
- Supplementary_Data_File/rawdata_experiment/CM_pH.xlsx
- Supplementary_Data_File/rawdata_experiment/SL_pH.xlsx
- Supplementary_Data_File/rawdata_experiment/SL_growth_diffpH_inipH.csv
- Supplementary_Data_File/rawdata_experiment/SL_growth_diffpH.csv
- Supplementary_Data_File/rawdata_experiment/figs_experiment.ipynb
- Supplementary_Data_File/rawdata_experiment/CM_comm_stability.xlsx
- Supplementary_Data_File/rawdata_experiment/SL_inv_OD.xlsx
- Supplementary_Data_File/rawdata_experiment/CM_OD.csv
- Supplementary_Data_File/rawdata_experiment/SL_mig_CFU_timeseries_40mM.xlsx
- Supplementary_Data_File/rawdata_simulations/
- Supplementary_Data_File/rawdata_simulations/analysis.py
- Supplementary_Data_File/rawdata_simulations/figs_simulations.ipynb
- Supplementary_Data_File/rawdata_simulations/lotkavolterra_model.py
- Supplementary_Data_File/rawdata_simulations/main_simulations.py
- Supplementary_Data_File/rawdata_simulations/resource_model.py
- Supplementary_Data_File/rawdata_simulations/simulation.py
- Supplementary_Data_File/rawdata_simulations/readme_simulations.md
- Supplementary_Data_File/raw_16S_sequencing/
- Supplementary_Data_File/raw_16S_sequencing/analysis_16S.sh
- Supplementary_Data_File/raw_16S_sequencing/database_16S_v3v4.fasta
