# Supplementary material for: Biotic resistance predictably shifts microbial invasion regimes
Source: Nat Commun. 2025 Apr 27;16:3952. doi: 10.1038/s41467-025-59285-1 (PMC12034811; doi:10.1038/s41467-025-59285-1)
Supplement: Supplementary file 3 — Supplementary Data 1 [file 41467_2025_59285_MOESM3_ESM.zip › Supplementary_Data_File/rawdata_experiment/CM_inv_luc.xlsx]

## Sheet: readme
Each sheet {treatment: resident community}_{replicate: experiment starting date} contains daily measured bioluminescence (a.u.) of the invasion experiment
The data for each day has a shape of 8 × 12. Rows 1 to 8 correspond to dispersal rates arranged from the smallest to the largest. Dispersal was carried along the 12 wells in each row.

## Sheet: CommD_exp20230511
Dispersal rates
[0.002 0.008 0.02 0.038 0.06 0.1 0.2 0.4 ]
Note
Rows 1, 2, and 4 used a 1/100x source plate (instead of a 1/10x), causing technical difficulties in reliable liquid transfer with the Echo525. See the Methods section for details.
Day 0
NaN	NaN	NaN	NaN	NaN	NaN	NaN	NaN	NaN	NaN	NaN	NaN
NaN	NaN	NaN	NaN	NaN	NaN	NaN	NaN	NaN	NaN	NaN	NaN
6120	6145	6389	6225	384	399	370	388	336	377	327	314
NaN	NaN	NaN	NaN	NaN	NaN	NaN	NaN	NaN	NaN	NaN	NaN
7547	7876	8325	7955	283	318	326	272	277	326	322	274
7862	8086	7445	7216	320	225	302	265	269	219	260	258
7663	8233	8246	7887	244	235	254	256	257	215	250	248
6896	7689	7322	8013	266	228	222	179	242	231	241	184
Day 1
NaN	NaN	NaN	NaN	NaN	NaN	NaN	NaN	NaN	NaN	NaN	NaN
NaN	NaN	NaN	NaN	NaN	NaN	NaN	NaN	NaN	NaN	NaN	NaN
5664	5160	6222	6053	585	383	411	484	386	383	476	347
NaN	NaN	NaN	NaN	NaN	NaN	NaN	NaN	NaN	NaN	NaN	NaN
8210	8026	7913	7372	751	374	355	320	315	303	315	327
7178	8133	8028	7556	608	273	302	232	281	282	297	318
8227	7766	8346	7106	624	259	295	251	267	290	303	216
8138	7845	7710	6380	890	240	255	302	255	186	259	251
Day 2
NaN	NaN	NaN	NaN	NaN	NaN	NaN	NaN	NaN	NaN	NaN	NaN
NaN	NaN	NaN	NaN	NaN	NaN	NaN	NaN	NaN	NaN	NaN	NaN
9131	8385	7957	7251	770	327	169	188	173	158	155	179
NaN	NaN	NaN	NaN	NaN	NaN	NaN	NaN	NaN	NaN	NaN	NaN
9020	9459	10189	8723	926	315	102	119	159	178	180	157
8985	8493	8838	7847	963	250	142	99	145	152	153	141
8445	8101	8556	6303	1780	278	150	141	158	121	113	119
8561	8666	8174	5830	2392	497	138	129	120	161	122	134
Day 3
NaN	NaN	NaN	NaN	NaN	NaN	NaN	NaN	NaN	NaN	NaN	NaN
NaN	NaN	NaN	NaN	NaN	NaN	NaN	NaN	NaN	NaN	NaN	NaN
6249	5996	6442	6106	1537	895	726	506	614	567	506	430
NaN	NaN	NaN	NaN	NaN	NaN	NaN	NaN	NaN	NaN	NaN	NaN
7335	7129	6945	6878	1245	903	573	386	318	384	406	420
7675	7524	7184	6578	3412	737	346	328	321	339	311	320
7274	7792	7561	6674	4767	930	421	328	274	298	276	306
7460	6978	6972	5888	4868	993	604	286	305	276	309	312
Day 4
NaN	NaN	NaN	NaN	NaN	NaN	NaN	NaN	NaN	NaN	NaN	NaN
NaN	NaN	NaN	NaN	NaN	NaN	NaN	NaN	NaN	NaN	NaN	NaN
8727	8917	9213	8618	1184	933	739	191	26	21	27	39
NaN	NaN	NaN	NaN	NaN	NaN	NaN	NaN	NaN	NaN	NaN	NaN
8967	9926	10155	9092	1589	1190	1013	235	19	43	36	26
9295	9409	9205	8512	5574	1239	1214	502	33	26	29	18
9310	8822	9156	8140	6741	1504	1162	644	31	25	33	28
8430	8232	8696	7202	6175	1928	1474	1062	28	36	15	32
Day 5
NaN	NaN	NaN	NaN	NaN	NaN	NaN	NaN	NaN	NaN	NaN	NaN
NaN	NaN	NaN	NaN	NaN	NaN	NaN	NaN	NaN	NaN	NaN	NaN
5881	6669	6746	6290	543	538	269	248	184	58	43	48
NaN	NaN	NaN	NaN	NaN	NaN	NaN	NaN	NaN	NaN	NaN	NaN
8484	9005	8679	7301	729	651	339	342	190	50	73	59
8983	9271	8427	7400	5375	530	599	359	97	57	54	38
10075	8856	8248	7028	5884	667	683	451	204	84	46	66
8474	8323	7455	6452	5665	1359	599	804	407	70	54	50
Day 6
NaN	NaN	NaN	NaN	NaN	NaN	NaN	NaN	NaN	NaN	NaN	NaN
NaN	NaN	NaN	NaN	NaN	NaN	NaN	NaN	NaN	NaN	NaN	NaN
7753	7751	7875	7470	633	616	314	271	379	277	93	73
NaN	NaN	NaN	NaN	NaN	NaN	NaN	NaN	NaN	NaN	NaN	NaN
9326	9136	9462	7991	669	622	399	347	339	288	75	90
8482	8582	8674	7287	6125	610	567	597	283	100	87	89
8390	8088	7738	7120	6308	732	583	683	465	200	98	69
8354	7988	7380	6776	6525	4101	620	608	716	480	52	75
Day 7
NaN	NaN	NaN	NaN	NaN	NaN	NaN	NaN	NaN	NaN	NaN	NaN
NaN	NaN	NaN	NaN	NaN	NaN	NaN	NaN	NaN	NaN	NaN	NaN
7027	7296	7500	7219	660	537	312	281	366	355	261	97
NaN	NaN	NaN	NaN	NaN	NaN	NaN	NaN	NaN	NaN	NaN	NaN
7918	7545	8207	7273	728	658	681	294	295	296	218	41
7796	7647	7763	6802	5860	581	639	666	376	318	143	62
8135	7681	7486	6629	5444	2623	487	670	703	397	122	69
7487	7285	7138	6406	5626	4349	855	628	724	669	336	72
Day 8
NaN	NaN	NaN	NaN	NaN	NaN	NaN	NaN	NaN	NaN	NaN	NaN
NaN	NaN	NaN	NaN	NaN	NaN	NaN	NaN	NaN	NaN	NaN	NaN
4555	4864	5010	4497	396	308	452	184	168	189	191	222
NaN	NaN	NaN	NaN	NaN	NaN	NaN	NaN	NaN	NaN	NaN	NaN
5526	6103	6144	5789	593	423	492	398	242	201	268	154
6799	6624	6918	6459	5349	524	441	486	496	252	269	115
6915	6821	6890	6259	5419	4283	474	521	653	451	260	143
6817	6725	6730	6086	5711	5085	1473	465	592	569	653	407
Day 9
NaN	NaN	NaN	NaN	NaN	NaN	NaN	NaN	NaN	NaN	NaN	NaN
NaN	NaN	NaN	NaN	NaN	NaN	NaN	NaN	NaN	NaN	NaN	NaN
7374	7573	7617	7274	585	588	512	297	276	315	237	274
NaN	NaN	NaN	NaN	NaN	NaN	NaN	NaN	NaN	NaN	NaN	NaN
7463	7709	8494	7824	947	660	565	583	332	257	255	305
7320	7496	8051	7619	6748	549	548	544	447	470	293	344
7454	7557	7374	7285	7204	6699	561	515	498	494	440	309
7007	7195	7297	6837	6728	6386	3622	529	534	534	505	603

## Sheet: CommC_exp20230511
Dispersal rates
[0.002 0.008 0.02 0.038 0.06 0.1 0.2 0.4 ]
Note
Rows 1, 2, and 4 used a 1/100x source plate (instead of a 1/10x), causing technical difficulties in reliable liquid transfer with the Echo525. See the Methods section for details.
Day 0
NaN	NaN	NaN	NaN	NaN	NaN	NaN	NaN	NaN	NaN	NaN	NaN
NaN	NaN	NaN	NaN	NaN	NaN	NaN	NaN	NaN	NaN	NaN	NaN
5942	7363	7464	7328	475	341	415	331	361	337	307	351
NaN	NaN	NaN	NaN	NaN	NaN	NaN	NaN	NaN	NaN	NaN	NaN
7757	7872	7965	8082	467	296	267	293	284	248	244	338
7562	8401	6765	8228	432	296	230	234	236	237	255	270
7992	7652	7870	7764	456	275	242	206	231	249	221	231
8011	7223	8683	7023	426	246	216	196	199	255	178	216
Day 1
NaN	NaN	NaN	NaN	NaN	NaN	NaN	NaN	NaN	NaN	NaN	NaN
NaN	NaN	NaN	NaN	NaN	NaN	NaN	NaN	NaN	NaN	NaN	NaN
6761	6178	6988	7385	1401	429	433	324	427	377	373	382
NaN	NaN	NaN	NaN	NaN	NaN	NaN	NaN	NaN	NaN	NaN	NaN
5955	8053	7627	7990	1176	397	285	294	306	366	316	370
7876	7817	8080	8218	1223	432	266	262	238	266	247	286
7676	8525	7712	7523	9878	473	271	289	269	287	239	243
7478	7211	7202	8073	8972	372	178	258	233	255	182	236
Day 2
NaN	NaN	NaN	NaN	NaN	NaN	NaN	NaN	NaN	NaN	NaN	NaN
NaN	NaN	NaN	NaN	NaN	NaN	NaN	NaN	NaN	NaN	NaN	NaN
8141	8793	8750	8991	1132	533	206	191	153	272	134	151
NaN	NaN	NaN	NaN	NaN	NaN	NaN	NaN	NaN	NaN	NaN	NaN
7959	8420	8739	8513	1796	414	212	134	136	169	171	162
8724	9020	9448	8558	1844	506	229	145	146	125	135	147
8506	8500	8747	9033	8356	1462	314	109	122	112	135	101
8677	8745	9090	8813	8131	2990	347	113	111	131	142	144
Day 3
NaN	NaN	NaN	NaN	NaN	NaN	NaN	NaN	NaN	NaN	NaN	NaN
NaN	NaN	NaN	NaN	NaN	NaN	NaN	NaN	NaN	NaN	NaN	NaN
6704	6975	6544	6761	1481	883	724	535	555	629	585	456
NaN	NaN	NaN	NaN	NaN	NaN	NaN	NaN	NaN	NaN	NaN	NaN
7743	7413	7914	7601	2811	716	516	370	443	440	363	407
7331	7903	7611	7105	1964	801	720	411	321	344	324	287
6834	7358	7567	7451	7318	5824	578	475	271	310	341	262
7452	7758	7564	6055	8226	8323	1011	465	259	334	261	249
Day 4
NaN	NaN	NaN	NaN	NaN	NaN	NaN	NaN	NaN	NaN	NaN	NaN
NaN	NaN	NaN	NaN	NaN	NaN	NaN	NaN	NaN	NaN	NaN	NaN
8843	9737	9501	9631	2158	1435	1511	629	29	413	28	27
NaN	NaN	NaN	NaN	NaN	NaN	NaN	NaN	NaN	NaN	NaN	NaN
9159	9752	8807	9590	3985	1878	1068	330	73	30	34	26
8716	8918	8619	9294	3344	1628	1409	587	145	17	51	21
8426	8866	8466	9186	9065	9785	2985	1196	141	35	45	26
7834	7805	8023	8454	8083	8347	8837	976	244	23	36	215
Day 5
NaN	NaN	NaN	NaN	NaN	NaN	NaN	NaN	NaN	NaN	NaN	NaN
NaN	NaN	NaN	NaN	NaN	NaN	NaN	NaN	NaN	NaN	NaN	NaN
6773	7579	7460	7956	692	1202	923	288	189	248	63	67
NaN	NaN	NaN	NaN	NaN	NaN	NaN	NaN	NaN	NaN	NaN	NaN
7311	8852	8806	8256	10088	2285	258	348	292	82	84	59
8657	8860	8770	8790	8634	1328	462	344	346	132	45	55
8493	8644	8376	8369	8457	8939	7956	679	485	225	67	85
8808	9999	8531	8746	8582	9585	9292	9904	771	244	82	497
Day 6
NaN	NaN	NaN	NaN	NaN	NaN	NaN	NaN	NaN	NaN	NaN	NaN
NaN	NaN	NaN	NaN	NaN	NaN	NaN	NaN	NaN	NaN	NaN	NaN
7909	8941	9160	9308	1071	550	338	335	367	341	90	67
NaN	NaN	NaN	NaN	NaN	NaN	NaN	NaN	NaN	NaN	NaN	NaN
7431	8314	8752	8879	8783	1641	476	344	339	372	109	108
8070	8569	8808	8245	8889	4032	537	433	284	289	227	72
8274	8866	8296	8747	8001	8935	8968	10330	400	352	229	67
7757	8787	8416	8390	8272	8241	8296	8991	10797	565	304	406
Day 7
NaN	NaN	NaN	NaN	NaN	NaN	NaN	NaN	NaN	NaN	NaN	NaN
NaN	NaN	NaN	NaN	NaN	NaN	NaN	NaN	NaN	NaN	NaN	NaN
7233	8141	7923	8032	2542	563	370	316	315	322	201	91
NaN	NaN	NaN	NaN	NaN	NaN	NaN	NaN	NaN	NaN	NaN	NaN
7165	7878	7728	8009	8337	6940	539	310	331	335	309	78
7207	7249	7685	8130	8337	744	452	537	438	362	337	120
7496	7469	7861	7810	7477	7938	7807	8255	9975	365	332	203
7565	7699	7856	8082	7710	8339	8261	8410	8604	9731	482	569
Day 8
NaN	NaN	NaN	NaN	NaN	NaN	NaN	NaN	NaN	NaN	NaN	NaN
NaN	NaN	NaN	NaN	NaN	NaN	NaN	NaN	NaN	NaN	NaN	NaN
4325	5130	5408	6135	895	310	367	272	166	292	193	223
NaN	NaN	NaN	NaN	NaN	NaN	NaN	NaN	NaN	NaN	NaN	NaN
6052	6283	6598	7003	6812	7297	9169	398	251	209	203	264
6943	6910	6982	7480	7497	9748	426	412	452	294	223	351
7101	7183	7363	7503	7310	7909	7666	7858	8077	6109	335	401
7252	7344	6780	7648	7215	7928	7822	7906	7809	7893	9843	772
Day 9
NaN	NaN	NaN	NaN	NaN	NaN	NaN	NaN	NaN	NaN	NaN	NaN
NaN	NaN	NaN	NaN	NaN	NaN	NaN	NaN	NaN	NaN	NaN	NaN
7368	7780	7947	8069	6068	485	482	283	197	267	248	246
NaN	NaN	NaN	NaN	NaN	NaN	NaN	NaN	NaN	NaN	NaN	NaN
7315	7496	7532	8092	7979	8237	9026	2120	298	178	172	202
7490	7912	7646	8150	7952	8422	10794	536	436	435	197	263
6926	7387	7249	7625	7597	7886	7657	7584	7694	8281	3044	265
6566	7012	7456	7629	7322	8317	7273	7469	7374	6859	8094	8378

## Sheet: CommB_exp20230511
Dispersal rates
[0.002 0.008 0.02 0.038 0.06 0.1 0.2 0.4 ]
Note
Rows 1, 2, and 4 used a 1/100x source plate (instead of a 1/10x), causing technical difficulties in reliable liquid transfer with the Echo525. See the Methods section for details.
Day 0
NaN	NaN	NaN	NaN	NaN	NaN	NaN	NaN	NaN	NaN	NaN	NaN
NaN	NaN	NaN	NaN	NaN	NaN	NaN	NaN	NaN	NaN	NaN	NaN
5352	5844	6340	6419	583	372	392	391	352	315	352	382
NaN	NaN	NaN	NaN	NaN	NaN	NaN	NaN	NaN	NaN	NaN	NaN
7113	7728	8037	7962	475	306	269	324	285	266	287	310
7377	7902	7797	7890	524	235	276	260	262	252	240	222
7368	7901	7887	7824	492	268	239	233	264	245	255	257
7724	6876	7095	7282	498	255	218	229	247	209	223	195
Day 1
NaN	NaN	NaN	NaN	NaN	NaN	NaN	NaN	NaN	NaN	NaN	NaN
NaN	NaN	NaN	NaN	NaN	NaN	NaN	NaN	NaN	NaN	NaN	NaN
4919	6032	6177	6436	1835	385	426	378	335	389	444	364
NaN	NaN	NaN	NaN	NaN	NaN	NaN	NaN	NaN	NaN	NaN	NaN
7859	8521	8116	8143	5800	322	347	322	260	313	315	324
7197	7564	7836	8275	5519	296	309	282	311	278	258	277
7166	8039	8387	8625	5169	276	290	266	300	299	240	238
7897	7953	7666	8025	6632	310	220	229	264	216	216	237
Day 2
NaN	NaN	NaN	NaN	NaN	NaN	NaN	NaN	NaN	NaN	NaN	NaN
NaN	NaN	NaN	NaN	NaN	NaN	NaN	NaN	NaN	NaN	NaN	NaN
7974	9027	8484	7730	4830	192	136	153	163	179	171	159
NaN	NaN	NaN	NaN	NaN	NaN	NaN	NaN	NaN	NaN	NaN	NaN
9297	9344	9808	9325	10211	393	131	179	132	159	142	154
9122	8660	8516	8913	9673	1056	140	115	153	125	153	144
8836	8228	8588	8957	9589	2915	143	135	151	128	129	149
8289	8425	8505	8964	9515	5699	138	136	153	97	146	163
Day 3
NaN	NaN	NaN	NaN	NaN	NaN	NaN	NaN	NaN	NaN	NaN	NaN
NaN	NaN	NaN	NaN	NaN	NaN	NaN	NaN	NaN	NaN	NaN	NaN
5697	6214	6648	6193	7795	657	539	640	595	517	516	528
NaN	NaN	NaN	NaN	NaN	NaN	NaN	NaN	NaN	NaN	NaN	NaN
6907	7364	7882	7379	7462	1249	481	360	325	368	400	400
6995	7899	8006	7362	6971	4256	410	354	325	378	344	340
7771	7965	7771	7472	7794	8010	932	292	256	265	306	288
7740	7268	7517	7572	7768	8054	3568	300	252	221	333	245
Day 4
NaN	NaN	NaN	NaN	NaN	NaN	NaN	NaN	NaN	NaN	NaN	NaN
NaN	NaN	NaN	NaN	NaN	NaN	NaN	NaN	NaN	NaN	NaN	NaN
8086	9472	9052	9018	8585	1575	103	49	53	58	21	24
NaN	NaN	NaN	NaN	NaN	NaN	NaN	NaN	NaN	NaN	NaN	NaN
9458	9900	9774	9988	9013	6866	246	111	23	30	29	30
9071	9532	8694	9073	8330	9616	2222	88	35	31	30	15
8666	9082	8719	9077	8927	9829	6280	107	29	28	23	23
8423	8225	8539	8666	8532	9344	9269	5076	85	39	36	34
Day 5
NaN	NaN	NaN	NaN	NaN	NaN	NaN	NaN	NaN	NaN	NaN	NaN
NaN	NaN	NaN	NaN	NaN	NaN	NaN	NaN	NaN	NaN	NaN	NaN
5653	6127	6604	6317	6427	6214	76	61	79	64	85	66
NaN	NaN	NaN	NaN	NaN	NaN	NaN	NaN	NaN	NaN	NaN	NaN
8306	8130	8629	8325	8304	10722	291	268	88	77	41	51
8537	8928	9143	8623	8263	8756	9238	75	75	50	61	63
8289	8870	8409	8149	8253	9114	10724	3573	114	64	59	60
8417	8574	8427	8523	8348	9586	9237	10762	4642	74	79	62
Day 6
NaN	NaN	NaN	NaN	NaN	NaN	NaN	NaN	NaN	NaN	NaN	NaN
NaN	NaN	NaN	NaN	NaN	NaN	NaN	NaN	NaN	NaN	NaN	NaN
6437	7765	7881	7797	7510	9405	106	98	130	91	84	70
NaN	NaN	NaN	NaN	NaN	NaN	NaN	NaN	NaN	NaN	NaN	NaN
8661	9181	9241	8791	8699	9827	5734	283	301	143	94	98
8695	8378	8760	8515	7671	7738	8717	6191	94	97	89	78
7533	8610	9046	8321	8430	8630	8658	9258	3147	98	74	79
8208	8308	8041	8127	7714	8021	8025	8891	10615	5265	84	73
Day 7
NaN	NaN	NaN	NaN	NaN	NaN	NaN	NaN	NaN	NaN	NaN	NaN
NaN	NaN	NaN	NaN	NaN	NaN	NaN	NaN	NaN	NaN	NaN	NaN
7061	7223	7171	7584	7238	7208	1615	115	86	68	74	70
NaN	NaN	NaN	NaN	NaN	NaN	NaN	NaN	NaN	NaN	NaN	NaN
7776	8141	8109	8083	8218	7758	10364	274	297	349	77	73
7412	7718	7576	7578	7851	7713	7433	8993	1599	69	105	71
7558	7571	7930	7885	7873	7605	7622	8706	8361	1524	98	65
7317	7483	7509	7846	7498	7875	7480	7585	8881	9032	4685	78
Day 8
NaN	NaN	NaN	NaN	NaN	NaN	NaN	NaN	NaN	NaN	NaN	NaN
NaN	NaN	NaN	NaN	NaN	NaN	NaN	NaN	NaN	NaN	NaN	NaN
4490	4721	4824	5018	4585	5146	7271	240	63	44	57	43
NaN	NaN	NaN	NaN	NaN	NaN	NaN	NaN	NaN	NaN	NaN	NaN
5476	6273	6086	6283	6266	6629	7377	5078	187	203	244	74
6435	6375	6648	7204	6927	7080	7260	7316	7443	66	40	38
6870	7123	7245	7515	7139	7680	7309	7236	9381	7229	45	63
7076	7241	7432	7428	7202	7864	7446	7092	7905	8236	10240	6008
Day 9
NaN	NaN	NaN	NaN	NaN	NaN	NaN	NaN	NaN	NaN	NaN	NaN
NaN	NaN	NaN	NaN	NaN	NaN	NaN	NaN	NaN	NaN	NaN	NaN
6624	7701	7562	7736	7389	7722	8548	994	92	77	59	93
NaN	NaN	NaN	NaN	NaN	NaN	NaN	NaN	NaN	NaN	NaN	NaN
7391	8427	7515	8070	7993	8515	8343	10388	2514	277	260	286
7096	7797	7410	7751	7977	8282	7804	7014	8010	5712	88	69
7194	7508	7593	7703	7810	7923	7922	7053	6948	8365	6594	75
6932	7732	7200	7414	7340	7675	7917	7488	7650	7162	8084	10275

## Sheet: CommA_exp20230511
Dispersal rates
[0.002 0.008 0.02 0.038 0.06 0.1 0.2 0.4 ]
Note
Rows 1, 2, and 4 used a 1/100x source plate (instead of a 1/10x), causing technical difficulties in reliable liquid transfer with the Echo525. See the Methods section for details.
Day 0
NaN	NaN	NaN	NaN	NaN	NaN	NaN	NaN	NaN	NaN	NaN	NaN
NaN	NaN	NaN	NaN	NaN	NaN	NaN	NaN	NaN	NaN	NaN	NaN
7363	7289	7371	5703	311	369	308	402	366	311	322	371
NaN	NaN	NaN	NaN	NaN	NaN	NaN	NaN	NaN	NaN	NaN	NaN
7944	7859	8294	8269	292	308	278	252	311	225	293	298
7971	7831	7555	8081	277	275	257	274	235	230	261	270
7918	7989	8310	8341	224	241	216	270	208	248	215	210
6736	7943	7126	8413	206	226	300	205	224	237	196	272
Day 1
NaN	NaN	NaN	NaN	NaN	NaN	NaN	NaN	NaN	NaN	NaN	NaN
NaN	NaN	NaN	NaN	NaN	NaN	NaN	NaN	NaN	NaN	NaN	NaN
6833	6037	7231	7203	4600	392	396	412	384	354	400	374
NaN	NaN	NaN	NaN	NaN	NaN	NaN	NaN	NaN	NaN	NaN	NaN
8154	7986	8146	7975	5808	276	312	336	306	381	333	320
8317	8480	8365	8557	6890	327	289	265	270	263	298	248
8779	7806	7374	8140	8665	278	253	253	250	237	348	237
7902	7641	7702	7832	8742	257	248	231	227	215	212	193
Day 2
NaN	NaN	NaN	NaN	NaN	NaN	NaN	NaN	NaN	NaN	NaN	NaN
NaN	NaN	NaN	NaN	NaN	NaN	NaN	NaN	NaN	NaN	NaN	NaN
8932	8503	8693	9156	10911	1516	138	163	138	199	148	144
NaN	NaN	NaN	NaN	NaN	NaN	NaN	NaN	NaN	NaN	NaN	NaN
8410	8881	8541	8839	9514	2897	136	143	145	162	133	128
8985	8694	9422	8544	10534	5065	185	131	117	146	128	119
8248	8425	9233	8520	9113	7474	150	156	117	103	114	131
8576	9085	9269	8807	9482	8518	137	153	94	122	110	131
Day 3
NaN	NaN	NaN	NaN	NaN	NaN	NaN	NaN	NaN	NaN	NaN	NaN
NaN	NaN	NaN	NaN	NaN	NaN	NaN	NaN	NaN	NaN	NaN	NaN
6331	7092	6699	6169	6945	3004	1361	506	514	488	528	539
NaN	NaN	NaN	NaN	NaN	NaN	NaN	NaN	NaN	NaN	NaN	NaN
7800	7758	7639	7214	7619	5533	1369	482	451	345	395	354
7805	7258	7356	7477	7421	8854	2868	426	364	354	331	350
7462	7826	7823	7862	7517	8521	5210	339	309	303	323	302
7572	7652	7690	7934	8126	7918	7327	294	255	311	290	255
Day 4
NaN	NaN	NaN	NaN	NaN	NaN	NaN	NaN	NaN	NaN	NaN	NaN
NaN	NaN	NaN	NaN	NaN	NaN	NaN	NaN	NaN	NaN	NaN	NaN
9299	9708	9514	8774	8156	9320	6675	703	59	29	33	26
NaN	NaN	NaN	NaN	NaN	NaN	NaN	NaN	NaN	NaN	NaN	NaN
9297	9207	9753	9446	8204	8350	10152	1023	27	31	23	24
9287	8909	9397	9082	7739	8173	9579	4600	27	22	27	18
8610	8543	9238	9251	8862	8352	8637	6599	26	18	32	21
7647	7682	8180	7962	8187	8109	8580	9874	15	26	27	34
Day 5
NaN	NaN	NaN	NaN	NaN	NaN	NaN	NaN	NaN	NaN	NaN	NaN
NaN	NaN	NaN	NaN	NaN	NaN	NaN	NaN	NaN	NaN	NaN	NaN
7275	7787	7720	7891	7208	7452	8554	6607	1307	44	49	70
NaN	NaN	NaN	NaN	NaN	NaN	NaN	NaN	NaN	NaN	NaN	NaN
8858	9306	8872	8307	8529	7568	9840	10791	2271	62	48	33
9380	9209	8702	8544	8485	8560	9172	11388	3783	55	72	47
8743	8898	8503	8396	8905	8786	8475	10610	5886	54	57	53
8991	8641	8686	8546	8595	8990	9921	8655	8371	62	60	44
Day 6
NaN	NaN	NaN	NaN	NaN	NaN	NaN	NaN	NaN	NaN	NaN	NaN
NaN	NaN	NaN	NaN	NaN	NaN	NaN	NaN	NaN	NaN	NaN	NaN
9124	8874	8702	8746	8024	8208	8286	9794	7540	1083	80	97
NaN	NaN	NaN	NaN	NaN	NaN	NaN	NaN	NaN	NaN	NaN	NaN
8564	9271	9208	9116	8504	7964	8229	9949	11184	2532	76	89
9101	8710	8570	8574	8110	8117	8157	8850	11506	4820	75	80
9104	9028	9662	8461	8350	8424	8015	8992	10512	7910	91	57
8835	8466	8651	8180	8216	8425	8280	8469	9580	9633	94	110
Day 7
NaN	NaN	NaN	NaN	NaN	NaN	NaN	NaN	NaN	NaN	NaN	NaN
NaN	NaN	NaN	NaN	NaN	NaN	NaN	NaN	NaN	NaN	NaN	NaN
7861	7720	8282	7255	7272	7457	7251	8010	9995	5769	837	71
NaN	NaN	NaN	NaN	NaN	NaN	NaN	NaN	NaN	NaN	NaN	NaN
8186	7670	7959	8736	8023	7857	8127	9187	10030	10310	1457	68
8422	7680	8446	8167	7881	7475	7726	8298	9913	9985	2443	64
8139	8271	8367	8166	7892	8176	7920	8296	8796	10734	4785	77
8047	7727	8223	8061	8429	7726	8837	8393	9138	9230	7073	77
Day 8
NaN	NaN	NaN	NaN	NaN	NaN	NaN	NaN	NaN	NaN	NaN	NaN
NaN	NaN	NaN	NaN	NaN	NaN	NaN	NaN	NaN	NaN	NaN	NaN
5576	5803	6143	5637	5179	5183	5385	5522	5896	6792	5196	782
NaN	NaN	NaN	NaN	NaN	NaN	NaN	NaN	NaN	NaN	NaN	NaN
6949	6729	6953	7129	6779	6781	6935	6485	6663	7741	7703	1951
7584	6965	7865	7500	7333	7211	6966	7317	7820	8859	8979	4544
7762	7507	8000	7570	7537	7750	7538	7733	8117	8448	8659	6723
7036	7434	7622	7429	7782	7707	8100	8145	8074	8034	9080	9123
Day 9
NaN	NaN	NaN	NaN	NaN	NaN	NaN	NaN	NaN	NaN	NaN	NaN
NaN	NaN	NaN	NaN	NaN	NaN	NaN	NaN	NaN	NaN	NaN	NaN
8136	8040	7840	7608	7362	6782	7235	7133	7105	7115	8459	7206
NaN	NaN	NaN	NaN	NaN	NaN	NaN	NaN	NaN	NaN	NaN	NaN
7558	7328	7901	8096	7592	8159	7734	6968	6545	6428	6949	10259
7362	7620	8083	7720	7655	8132	8088	7276	6950	6791	7723	9406
7130	7346	7963	7563	7946	7975	7454	7299	6932	7171	7512	9750
6943	6943	7675	7858	7849	7557	7060	6973	7097	6642	7103	9214

## Sheet: CommD_exp20230829
Dispersal rates
[0.02 0.04 0.06 0.08 0.1 0.12 0.22 0.4 ]
Note
Didn't add media to row 1 col 10 on Day 7
Day 1
7598	8383	8530	7556	469	179	116	153	119	121	119	131
9526	8882	8647	8151	749	542	146	134	111	102	211	110
8543	10035	10547	9068	2742	197	127	117	105	138	98	95
9955	10048	9065	8172	658	463	125	119	115	106	106	106
9263	10555	10093	9127	4209	342	122	125	124	111	102	130
10324	10029	9548	7977	718	522	87	91	116	117	102	75
9299	9905	9857	8927	5992	478	105	81	110	123	97	94
9526	10024	8839	6769	2821	478	102	110	95	92	103	88
Day 2
6069	6353	6202	6464	635	547	236	245	209	245	230	204
5114	6887	6886	7180	662	573	298	202	195	195	215	161
7897	8042	8689	8039	4238	724	185	180	171	175	195	182
7990	8198	8276	7843	885	639	258	197	182	212	195	166
6829	8097	8910	8601	4654	646	356	174	156	134	179	155
6241	8056	8221	7306	1168	652	301	138	157	157	167	146
5358	5689	7566	7055	5358	636	427	193	165	144	124	152
5239	5173	4541	5398	3253	778	483	148	117	127	155	109
Day 3
7045	7716	7456	6899	620	441	227	229	180	210	212	208
7443	6728	7645	7579	686	647	356	169	187	190	174	207
7094	7134	7335	7199	5472	687	313	196	161	196	171	156
6656	7420	7023	6612	649	701	496	184	202	144	198	156
4899	7052	6726	6761	4978	686	601	198	165	133	156	142
5973	6700	6407	5952	669	601	562	143	137	167	164	134
5975	6869	6542	6303	4679	619	465	245	169	148	151	110
2092	6532	6180	5263	4281	506	493	316	170	123	105	154
Day 4
6875	7885	7823	6851	2123	438	275	174	201	145	160	158
8168	8172	8275	8174	646	731	675	197	140	149	136	143
8326	8928	8602	8440	7022	665	522	270	114	150	125	101
8170	8131	8296	7761	633	656	712	328	138	120	115	133
8361	8615	8046	8029	7051	724	614	500	151	139	97	156
7919	8033	8227	7925	2112	554	570	341	115	105	147	122
7245	7937	8271	7401	6623	721	597	660	155	115	122	143
8096	8437	8001	7597	6041	2342	690	681	295	193	103	99
Day 5
6251	6207	6776	6864	4064	494	509	298	261	238	238	241
7000	7086	6904	6826	671	662	671	419	254	257	272	218
7640	7064	7416	6783	6284	602	624	433	384	244	210	242
7678	7355	7209	6242	706	702	586	388	411	198	167	210
7211	7164	7280	6771	5555	677	612	716	362	195	166	182
7037	7012	7398	5895	2756	519	604	567	307	186	200	148
6833	6759	6284	6390	4831	525	520	578	358	155	117	153
6002	6014	5473	5145	4384	2965	493	668	534	210	164	190
Day 6
3919	3957	5577	6046	4716	357	345	200	205	150	119	152
6018	6644	6880	6707	565	621	554	613	227	137	145	134
6454	6798	7136	6776	6315	527	505	354	313	228	140	136
6247	7092	6466	6662	512	565	516	334	342	268	143	138
6275	6546	6245	6835	5866	514	557	496	347	283	133	99
5995	6377	6191	5775	4206	538	515	514	372	274	119	100
5604	6087	5998	6173	5044	626	548	540	572	279	96	109
6232	6928	5765	6614	5243	4100	541	511	543	586	129	100
Day 7
8837	8376	8987	9036	7212	440	428	274	274	NaN	NaN	NaN
9290	9552	9537	8570	639	685	643	640	520	285	220	237
10700	9854	9963	9586	8431	645	655	586	482	520	369	205
9697	8942	9866	8473	593	594	553	454	459	538	348	180
9367	9378	9829	9405	7645	563	549	554	429	468	387	195
8769	8926	8944	8168	6667	616	644	562	462	391	379	164
8510	8763	8320	7955	7292	1417	558	504	598	464	365	164
9153	9067	8443	8220	7131	6808	807	530	515	599	563	182
Day 8
6865	6948	6856	6608	5821	449	457	325	254	NaN	NaN	NaN
7729	7598	7966	7474	528	568	530	475	463	401	284	219
8384	8691	8829	8526	7599	517	599	483	382	356	394	370
9256	9615	8796	8046	548	557	558	565	348	371	398	372
8967	9211	9186	9322	7198	540	502	607	558	393	385	326
9725	9704	9315	8491	6440	514	501	571	542	327	354	359
9688	8949	9014	8301	6796	4163	652	472	551	369	335	309
9021	8926	8826	8127	7326	6284	1905	587	535	638	537	518
Day 9
7026	6808	7127	7118	6887	491	515	528	348	NaN	NaN	NaN
8145	8541	8901	7654	718	645	670	700	706	564	417	286
8932	8846	8426	7988	7041	666	636	611	556	479	501	529
8310	8529	8139	7164	668	587	765	574	515	429	517	535
7501	8130	8282	7287	6148	615	584	570	525	617	403	391
7371	7799	7471	6873	5712	505	554	566	497	457	422	436
7468	7029	7330	6829	5705	4141	564	487	504	584	509	382
7344	7448	7067	6809	6176	5285	3606	548	596	590	492	624
Day 10
7763	7588	7771	7613	6344	416	473	465	445	NaN	NaN	NaN
9348	8202	8501	7274	646	534	656	509	682	440	448	318
8855	8216	8055	7314	6624	556	503	602	432	454	356	346
8889	7576	7443	6547	626	536	567	588	434	340	416	416
8585	7717	7587	7617	7619	498	449	500	515	472	449	350
8162	7312	7070	6553	6567	487	546	514	435	337	341	363
7888	6545	6622	6927	5966	4724	506	473	480	594	468	489
7289	6764	6420	6858	5830	5059	4655	453	533	474	449	493

## Sheet: CommC_exp20230829
Dispersal rates
[0.02 0.04 0.06 0.08 0.1 0.12 0.22 0.4 ]
Note
Didn't add media to row 1 col 10 on Day 7
Day 1
8845	7782	8815	7646	1532	133	128	121	135	130	100	127
8388	9416	10078	8780	9103	106	154	132	144	102	135	146
10568	9824	9431	8988	2594	121	98	107	87	114	96	114
8867	10424	11025	9190	10356	106	88	107	134	105	97	100
10377	9732	9773	9262	7345	131	108	97	104	102	114	116
9148	10043	10592	9404	9939	84	125	108	94	103	99	98
10000	9764	9218	8681	8613	99	122	104	87	97	73	96
8789	9340	10459	9322	8843	91	98	112	91	108	119	105
Day 2
7452	6300	6863	6240	7926	523	166	235	242	218	246	202
6478	7050	7147	7793	7248	2254	222	219	192	192	227	195
8084	7714	7627	8181	8644	608	235	189	194	193	220	134
8379	9214	8224	8300	8361	2144	184	224	174	175	186	173
8428	8636	8928	8834	8245	6008	221	188	162	174	181	154
7188	8114	8437	8877	9020	2991	219	220	164	144	159	143
6750	6327	7805	8411	8221	5893	144	166	179	168	171	175
5437	5483	7147	8110	8044	8010	180	166	148	137	148	137
Day 3
7635	7484	7395	6934	6263	396	234	193	196	180	246	168
7544	7834	7547	6951	6853	3850	323	226	205	224	200	162
7195	6971	7268	7091	7550	1024	239	219	161	196	177	119
6905	7144	7333	6676	7228	6417	310	171	176	145	160	145
6785	6673	7323	6508	7365	8728	575	104	193	143	136	148
6274	6608	6695	6417	6811	7521	327	154	152	127	144	141
6706	6675	6981	7130	7103	7389	2159	134	149	142	121	134
4786	7177	6347	5703	6302	6541	4457	126	133	168	142	123
Day 4
6944	6330	6863	6362	6554	3134	379	171	170	175	131	162
7917	8578	8374	7898	8451	8936	1047	256	173	178	127	131
8638	8079	8220	8286	8053	3583	579	244	141	142	158	103
8288	8349	8341	8731	7735	8896	1597	253	131	138	118	161
8195	8043	8375	8149	8094	8545	6013	254	171	135	126	152
7763	8325	8636	8732	8171	8406	2395	227	109	124	134	110
7614	7782	8200	7481	8258	7441	9466	1152	111	160	108	144
8082	8574	8191	8220	8062	8446	8746	4160	97	95	107	115
Day 5
6746	6718	6501	6526	6209	6665	841	300	282	277	264	276
6783	6922	6412	7175	6770	6485	2768	450	364	224	278	257
7803	7049	7837	7152	6991	7144	496	469	332	198	229	213
7734	7674	7375	7056	7143	6784	1208	419	264	204	226	223
7141	7140	7302	6852	6489	6559	7487	893	342	216	204	196
7641	7325	7150	6606	6247	6210	6197	550	253	177	173	206
7152	6831	6875	6674	5954	6499	6044	1871	461	167	160	144
6315	6218	5879	5785	5606	6173	5942	6698	2831	135	151	192
Day 6
4483	5699	5775	6077	5224	5669	905	130	123	161	121	174
6988	7036	7067	7237	6785	7125	8398	264	336	191	101	130
7682	7435	7177	7396	7108	7090	985	329	425	262	118	137
7207	6950	7414	6834	6600	6305	978	298	336	234	134	115
7158	6480	7101	7070	7065	6659	6582	1064	371	289	100	94
7070	7111	7448	7430	6864	6884	6684	540	294	278	116	115
6335	6820	6946	8102	6899	7247	6966	8177	458	246	138	99
6777	6785	6468	6039	6232	5586	6023	6655	7692	175	119	113
Day 7
8707	8419	8393	8075	8430	8135	1139	285	306	NaN	NaN	NaN
9649	9407	9331	8907	9157	9103	9780	1787	429	446	288	250
9244	9964	10182	9689	9644	9352	2290	535	484	598	330	170
9511	9696	10025	9439	9142	9896	2460	487	458	521	336	202
9495	10133	9883	9111	8603	8855	9146	3917	447	461	270	185
9110	8905	9438	9066	8951	9389	9314	6566	399	344	322	221
8980	8553	8680	8697	8549	8142	9300	8990	1753	353	293	133
8927	9081	8666	8790	8375	8451	8953	8557	8976	9269	184	159
Day 8
7754	7521	7201	7040	6941	6807	3237	221	245	NaN	NaN	NaN
8224	8519	8709	7988	7813	8304	7977	2511	449	442	407	257
9155	9124	9214	9272	9170	9132	9256	503	346	434	453	272
9287	9564	9804	9414	8905	8895	10227	464	440	379	466	262
9528	9844	9718	9617	10349	9402	10032	9835	385	347	444	330
9497	9546	9621	9958	9663	8766	9115	9500	1728	378	311	329
9193	9622	10004	9757	9447	9445	9080	9331	3133	351	363	317
9355	9043	9728	8723	9381	9068	8936	9609	9239	9350	11256	146
Day 9
7166	6880	6931	6302	6831	6602	8163	324	343	NaN	NaN	NaN
8522	8538	8574	8321	7933	7295	7858	9237	529	451	546	546
8774	8591	8672	8437	7944	7642	7043	704	518	462	492	568
8288	8786	8787	8485	7202	7871	8127	952	478	492	475	464
7726	8257	8552	7517	8263	8624	7341	8327	9242	452	370	420
7686	8003	7537	7522	6634	7791	7378	7551	1632	436	386	412
7618	7415	7673	7856	7496	7121	7128	7166	7754	6091	348	380
8157	7897	7982	7234	7692	7485	7338	7087	7403	7308	7271	8929
Day 10
8173	8689	7805	7580	7971	7769	8291	8858	2738	NaN	NaN	NaN
8683	9294	8806	8327	7818	8006	8089	9478	5498	360	397	383
8336	9197	8118	7805	9117	8130	8821	2908	500	374	369	394
7106	8163	7743	8037	8497	8553	8563	1271	371	472	364	349
8751	7847	7684	8523	7962	8146	8014	7743	8942	9748	421	385
8468	8200	8189	8535	8111	7664	7910	7848	926	330	339	379
6338	6293	7601	8274	7232	7880	7181	7400	9110	9157	8106	345
8194	7848	8203	7214	7711	7400	7628	7507	7636	7587	8273	8578

## Sheet: CommB_exp20230829
Dispersal rates
[0.02 0.04 0.06 0.08 0.1 0.12 0.22 0.4 ]
Note
Didn't add media to row 1 col 10 on Day 7
Day 1
8135	9096	9160	7432	6600	209	198	134	138	146	123	149
10192	9371	8981	8603	5558	343	96	100	102	99	118	133
8960	10145	11155	9704	9916	299	94	95	117	113	119	111
10320	10212	8717	9016	5479	350	70	105	100	115	121	125
9218	10627	10735	9715	9751	271	129	100	83	112	94	103
9880	10262	8965	9219	8524	328	101	89	95	101	99	94
8836	10095	9968	9115	10480	330	104	104	109	123	100	84
9744	10131	8975	8998	9794	342	116	104	109	94	95	93
Day 2
6004	6714	6243	7048	7232	2874	307	165	186	187	197	193
6332	7212	7193	7787	7215	4325	261	175	175	186	180	238
7066	8328	7686	7877	8593	5842	269	180	175	185	209	198
7400	8227	8163	8443	8268	4989	254	172	233	165	202	177
6934	7590	8434	8554	9135	6440	247	133	151	126	162	142
6886	5908	7807	8979	9159	6224	233	142	163	163	149	168
4460	5609	6754	8310	8053	6352	291	147	129	182	100	186
5245	5361	6451	7514	7587	7782	272	145	167	162	120	158
Day 3
7391	7462	7741	6500	7007	9599	419	214	207	208	226	224
6880	7276	7425	7117	7143	7869	3852	299	204	206	199	177
6679	6908	7213	6730	6861	7675	5406	288	174	161	189	193
5895	6754	6759	6844	6636	8877	5801	243	164	176	119	161
6020	6683	6620	6605	6080	8549	5791	290	184	148	155	150
5659	6526	6294	6959	6427	8593	4576	257	142	148	144	132
4968	6489	6843	6244	6122	7869	6325	292	167	124	141	139
4723	6138	6270	5700	6526	6476	8141	297	130	110	125	107
Day 4
8120	7760	7946	7704	7562	8257	6553	325	176	174	131	136
7926	7813	8662	8250	8191	8203	9775	4638	205	132	174	168
8222	8164	8170	8473	7930	8509	10540	5653	198	185	164	156
8012	8319	7701	8199	7742	8032	10499	6573	219	139	128	175
7582	7339	7930	8103	8082	9167	10142	6676	224	142	109	119
7024	7763	7727	8021	7757	8842	10545	6930	197	61	119	116
7395	7349	7547	7714	7799	9025	9947	8356	275	91	108	77
7362	7470	7680	7981	7539	8269	8681	10130	258	91	91	104
Day 5
7104	7547	7300	7232	6785	6445	7601	5383	396	306	266	257
7368	7184	6748	7337	6756	6499	7046	8137	5789	321	224	228
6971	7059	7047	6804	6351	6778	7580	8282	6026	256	202	230
7055	7429	7335	7130	6477	6601	6914	8306	6272	303	166	175
7021	7035	7057	7032	5970	6728	6546	8192	5317	271	192	210
6827	6771	7170	6936	5825	6443	6436	7677	5467	251	182	173
6348	6783	6695	6238	6152	5785	5958	7562	6157	146	141	171
6173	6329	6339	5820	5848	5449	5949	7384	8349	302	169	163
Day 6
6003	5570	6032	6484	6392	6132	5677	7687	5362	334	174	162
6606	6695	6717	6658	6827	7304	6347	6787	8141	5551	195	126
6659	7029	7245	6749	6446	6477	5987	6414	8737	5340	217	103
7002	7192	6773	6489	6478	6604	6378	6402	8143	5801	177	127
6097	6701	6684	6947	6459	7177	6605	6667	8205	6190	204	136
6092	6809	6666	6757	6595	6989	6860	6731	6782	6556	198	135
6433	6291	6072	5963	6207	6129	6404	5905	8057	6840	122	94
5748	7466	6480	6074	5764	5754	6219	5168	6955	8351	248	113
Day 7
8795	8805	9777	9069	8862	9130	8536	8767	10116	NaN	NaN	NaN
9904	9456	9983	9733	9278	9357	9232	9381	10050	10750	5761	284
9726	9042	9417	9503	9584	8750	9604	9358	9187	11074	6792	264
9348	9769	10030	9709	9201	10216	9497	8611	9777	11146	6584	236
9117	8543	9110	9020	9790	9460	9473	9000	8767	9746	7928	231
8928	8717	9604	9247	9227	9241	9060	9004	9652	10624	8710	266
8869	9080	8538	8673	9080	9783	9388	8790	8678	9617	8069	128
8793	8806	8640	8452	8621	8926	8051	8102	9232	9743	11297	293
Day 8
7698	7767	8119	7944	8063	7870	8151	7916	8239	NaN	NaN	NaN
8586	8738	8888	8644	8271	9018	8600	8263	8875	8405	9929	7172
8411	9085	9836	9636	9668	9443	9700	9553	9215	8666	10357	7164
9057	8985	9240	9154	9649	9604	9484	9247	9565	8674	10067	7344
9375	9288	9003	9098	9227	9439	9448	9320	8985	8604	9826	7946
9173	9038	9441	8690	9140	8996	9216	8963	9127	9021	11509	8969
9154	8837	8803	9133	8626	8903	8840	8151	8913	8984	10681	8569
8776	8679	8999	9330	8601	9826	9287	9191	8656	8883	10287	11212
Day 9
7925	7960	8248	8002	7453	7047	8010	8379	8207	NaN	NaN	NaN
8302	8966	8255	8140	7618	7689	7070	7759	8443	8816	9150	10131
8975	8945	8730	8620	8330	7923	7800	7704	7933	8224	8642	10214
8344	8216	8313	7904	7956	8481	8074	7540	7990	7579	8786	8394
7670	7946	8146	7797	7485	7871	7584	7393	7850	7925	8036	8060
7506	7978	7743	7700	7804	7508	7228	6744	7262	7616	7923	8799
7657	7656	7831	7650	7862	7547	6354	7316	7527	7386	7134	7883
7732	7676	8354	7712	7365	7353	7312	7373	7119	7075	8116	8188
Day 10
8641	7864	8998	8046	8522	8266	8358	8060	7804	NaN	NaN	NaN
8546	8158	8191	8078	7400	8447	7343	7999	7717	7673	7692	9232
7966	8295	7531	7767	9666	7722	8360	7772	7492	7662	8433	9793
8088	7671	7288	7421	8901	8524	8853	8355	7549	8063	8162	9091
8219	7241	7705	7932	7367	7645	8867	7425	7733	7984	8133	8778
7570	6935	7245	7407	7914	7637	7767	7306	7578	7704	8150	8989
7096	7564	7248	7376	6696	6964	7044	7267	7059	7137	7819	7798
7960	7836	7429	7330	7582	8089	7353	6066	6771	7489	7609	7559

## Sheet: CommA_exp20230829
Dispersal rates
[0.02 0.04 0.06 0.08 0.1 0.12 0.22 0.4 ]
Note
Contamination in row 7 starting from Day 5
Day 1
9560	8863	8506	7952	3769	110	119	137	103	146	141	113
8909	10054	10085	8676	8052	102	142	117	111	135	129	86
9489	9379	8935	8882	7493	133	142	113	116	118	109	128
8927	9807	10578	8810	9110	113	121	112	130	120	108	114
10679	9764	9466	9051	8268	107	126	105	142	67	83	96
8559	9881	10472	8437	10691	117	107	89	91	90	107	82
9315	9378	8637	9188	9567	116	108	105	118	104	116	118
8307	9545	9823	8983	9705	82	79	136	103	80	80	67
Day 2
5576	6480	6645	6949	8144	1964	247	204	194	251	201	206
6490	7333	7502	7212	8783	3727	177	207	181	183	195	184
8200	7802	7933	7292	9043	4199	167	201	186	175	201	134
7892	8025	7822	8090	9024	3857	197	144	188	159	129	166
7113	7779	7717	8809	6688	4545	179	163	208	176	173	175
6571	6949	8072	8779	8979	5066	168	182	163	160	191	180
5768	6396	8370	7619	8815	6110	135	137	175	179	117	152
4362	6643	7569	7764	7003	7121	167	147	144	151	109	140
Day 3
7528	7684	8028	7074	7590	9209	1012	168	175	189	209	176
7090	7406	7812	6955	7590	9255	3480	188	188	198	180	201
6826	6886	7177	7237	7974	9219	4340	197	189	163	175	186
6696	6746	7609	6686	7715	8751	4043	191	172	189	118	162
6402	6970	7008	6592	7786	9391	4733	171	198	159	154	164
6544	7111	7508	6437	7251	8832	4458	165	163	175	146	183
6227	7004	6568	6071	6969	7795	5882	165	121	137	149	154
5400	6965	6293	5729	6016	6842	7282	131	134	151	131	137
Day 4
7953	8043	8233	7831	7673	8972	8183	1422	153	135	166	173
8398	8167	8266	8415	7826	8651	9695	3158	132	144	152	125
8027	8395	7980	8314	8202	8703	10017	3177	149	104	158	155
8012	8225	8326	8568	8061	8803	10382	3535	133	132	144	186
8064	8216	8418	8660	8742	8741	10106	5283	119	106	114	102
7771	7977	8178	7813	8174	7966	9145	5543	114	103	100	123
7674	8272	8649	7874	7933	8667	9753	7275	123	116	120	97
7577	8142	8279	7762	7749	8501	8637	8717	150	109	153	130
Day 5
7271	7445	7262	7046	6567	6665	7194	7721	2779	256	271	257
7894	7197	7572	7280	7037	6120	7431	8710	4154	192	213	233
7562	7389	8004	7020	7087	7119	7822	8889	4711	203	202	211
7473	7209	7279	6847	6992	7341	7367	9150	4877	195	226	184
7339	6862	6890	6821	6059	6636	7279	8357	5518	212	163	186
6864	6976	7106	6449	5823	7090	6954	7904	5435	191	173	207
6522	6842	6879	5650	5934	6277	6753	7646	NaN	133	157	166
6382	6169	5790	5785	5709	5529	6815	7342	6800	142	134	135
Day 6
6221	5688	6325	6652	6086	5974	6223	6525	8424	2108	147	143
6998	6656	7056	6583	6902	6662	7006	7263	8810	3747	137	128
7024	6597	7341	6590	6301	6267	6361	7215	8966	4877	113	115
7138	7152	7236	6480	6662	6334	6644	6787	8672	5504	111	114
6928	6544	7807	7118	6877	6831	6433	7094	8700	5808	114	150
6481	6330	6669	6464	6083	6551	7014	6946	7841	5605	91	127
7082	6368	7108	7029	6724	6701	6146	NaN	NaN	NaN	104	90
6696	6329	6250	6620	5696	5621	5626	6201	7140	7192	91	123
Day 7
9258	8596	9632	8996	8988	8976	8832	8705	9856	9630	2409	229
10556	9160	9660	9339	9233	8806	8979	9983	10015	11783	5113	230
9401	10086	10045	9673	9786	9553	9344	9199	10157	12259	5580	225
9516	9938	10156	10109	9292	9860	9460	8724	9824	11529	5627	208
9238	9673	9649	9409	9277	9559	9073	9670	9741	11494	6820	189
9309	8800	9505	9191	8688	8824	9345	9095	9387	10779	6795	174
8953	9122	8863	8977	8959	9316	NaN	NaN	NaN	NaN	NaN	148
8436	8768	8813	8205	8599	8476	8814	8846	8519	10055	8704	138
Day 8
7938	8039	7774	8142	7606	8209	8047	7999	7342	8214	8188	2830
8756	8684	9254	8691	8455	9265	9409	8696	8611	9407	10874	4294
9301	8914	9528	9634	9968	9670	9601	9540	9616	9376	10879	5003
8929	9652	9593	9137	9915	9449	9246	9580	9460	9440	10677	6455
9297	8873	9926	9346	9991	9320	9193	8957	9465	9524	10434	6859
9369	9215	9405	9498	9232	9527	9204	9338	8930	9484	9972	7286
8829	9299	9325	8797	9052	NaN	NaN	NaN	NaN	NaN	NaN	NaN
8930	9401	9458	9082	9278	9482	9511	9104	8823	9128	11253	10184
Day 9
7869	7740	7719	8276	7597	7137	7886	8023	8024	8063	8995	10148
8415	8391	7913	7859	7847	7679	7099	8387	8352	8682	8930	10436
8306	8802	8834	8431	7912	8027	7583	7446	8011	8877	8631	10797
7830	7997	8369	7881	7607	7549	7933	8064	7866	8272	7665	8609
7386	8116	8294	7817	7364	7837	7822	8066	8266	8006	6798	8806
7727	7702	7781	7378	7603	7595	6929	7621	7690	7566	7137	8947
7850	7573	7812	7216	NaN	NaN	NaN	NaN	NaN	NaN	NaN	NaN
7519	7223	7735	7946	7155	6798	7248	7392	7684	7546	7370	8245
Day 10
8603	8397	8354	8292	8129	7935	8463	8210	7556	7947	8369	9101
8092	8456	7667	7419	7832	7862	8335	8307	8120	7752	8412	9530
8030	8313	7318	8643	8711	7764	7650	8159	7418	8362	8556	10240
7942	7995	7704	8839	7964	9555	9074	7577	7835	8029	7678	9170
7989	7547	7940	8259	8941	7739	7845	7972	7696	8109	7171	8819
7353	7425	7421	7212	7555	7435	7263	7941	7516	7859	7667	8818
8089	6693	6697	NaN	NaN	NaN	NaN	NaN	NaN	NaN	NaN	NaN
8818	7102	8288	6909	7362	7989	6594	7300	7528	7407	6966	8589
