# Supplementary material for: Biotic resistance predictably shifts microbial invasion regimes
Source: Nat Commun. 2025 Apr 27;16:3952. doi: 10.1038/s41467-025-59285-1 (PMC12034811; doi:10.1038/s41467-025-59285-1)
Supplement: Supplementary file 3 — Supplementary Data 1 [file 41467_2025_59285_MOESM3_ESM.zip › Supplementary_Data_File/rawdata_experiment/SL_comp_cfu.xlsx]

## Sheet: readme
sheet_name	description
10mM_comp	A summary of interaction experiments between Lp and Su with 10mM phostphate buffer
	headers	ini_mixfrac_Lp	initial mixing fraction (liquid volume) for Lp
		ini_mixfrac_Su	initial mixing fraction (liquid volume) for Su
		OD600nm_rep1	final OD600nm readout for biological replicate 1
		ini_CFU_Su_rep1	initial CFU of Su, in 5uL mixture used to initiate biological replicate 1. calculated
		ini_CFU_Lp_rep1	initial CFU of Lp, in 5uL mixture used to initiate biological replicate 1. calculated
		ini_CFUfrac_Su_rep1	initial CFU fraction of Su used to initiate biological replicate 1. calculated
		fin_CFU_Su_rep1	final CFU/5uL for Su for biological replicate 1
		fin_CFU_Lp_rep1	final CFU/5uL for Lp for biological replicate 1
		fin_CFUfrac_Su_rep1	final CFU fraction for Su for biological replicate 1. calculated
		fin_mixfrac_Su_rep1	final mixing fraction for Su for biological replicate 1. calculated by converting final CFU of Su/Lp to volume of Su/Lp precultures, respectively.
40mM_comp	A summary of interaction experiments between Lp and Su with 40mM phostphate buffer
60mM_comp	A summary of interaction experiments between Lp and Su with 60mM phostphate buffer
80mM_comp	A summary of interaction experiments between Lp and Su with 80mM phostphate buffer

## Sheet: 10mM_comp
Su preculture CFU/5uL	plating rep 1	plating rep 2	plating rep 3	plating rep 4	plating rep 5	plating rep 6	plating rep 7	plating rep 8
competition rep 1	9100000	10000000	11900000	11600000	10000000	9200000	11300000	10900000
competition rep 2	8600000	9500000	11200000	9300000	9700000	7100000	9900000	7400000
competition rep 3	9600000	9700000	10300000	10400000	10400000	10600000	11100000	11100000
Lp preculture CFU/5uL	plating rep 1	plating rep 2	plating rep 3	plating rep 4	plating rep 5	plating rep 6	plating rep 7	plating rep 8
competition rep 1	3500000	2600000	3100000	3800000	4500000	2900000	3800000	2700000
competition rep 2	3100000	3500000	4100000	4200000	3800000	4100000	4200000	4400000
competition rep 3	2900000	2900000	3800000	2300000	3300000	2700000	3700000	2500000
competition experiment	mix_index	ini_mixfrac_Lp	ini_mixfrac_Su	OD600nm_rep1	OD600nm_rep2	OD600nm_rep3	ini_CFU_Su_rep1	ini_CFU_Su_rep2	ini_CFU_Su_rep3	ini_CFU_Lp_rep1	ini_CFU_Lp_rep2	ini_CFU_Lp_rep3	ini_CFUfrac_Su_rep1	ini_CFUfrac_Su_rep2	ini_CFUfrac_Su_rep3	fin_CFU_Su_rep1	fin_CFU_Su_rep2	fin_CFU_Su_rep3	fin_CFU_Lp_rep1	fin_CFU_Lp_rep2	fin_CFU_Lp_rep3	fin_CFUfrac_Su_rep1	fin_CFUfrac_Su_rep2	fin_CFUfrac_Su_rep3	fin_mixfrac_Su_rep1	fin_mixfrac_Su_rep2	fin_mixfrac_Su_rep3
0	1	1	0	0.806	0.725	0.748	0	0	0	3362500	3925000	3012500	0	0	0	0	0	0	3300000	3550000	2950000	0	0	0	0	0	0
1	2	0.999	0.001	0.81	0.748	0.786	10500	9087.5	10400	3.35914e+06	3921075	3.00949e+06	0.00311606	0.00231225	0.00344384	500	31	300	2500000	3500000	2800000	0.00019996	8.85706e-06	0.000107131	6.40435e-05	3.82549e-06	3.10344e-05
2	3	0.996	0.004	0.816	0.731	0.792	42000	36350	41600	3349050	3909300	3000450	0.0123855	0.00921268	0.013675	5500	6400	3500	3150000	3100000	2550000	0.00174299	0.00206026	0.00137067	0.000558833	0.000890895	0.000397419
3	4	0.99	0.01	0.778	0.756	0.797	105000	90875	104000	3328875	3885750	2982375	0.0305777	0.0228523	0.0336965	22000	14000	8000	3150000	3800000	2700000	0.00693569	0.00367069	0.00295421	0.00223159	0.00158873	0.000857526
4	5	0.981	0.019	0.832	0.776	0.773	199500	172662	197600	3.29861e+06	3850425	2.95526e+06	0.0570308	0.0429179	0.0626732	36000	20000	18000	3350000	3750000	3250000	0.010632	0.00530504	0.00550796	0.00342956	0.00229824	0.00160172
5	6	0.97	0.03	0.849	0.831	0.778	315000	272625	312000	3261625	3807250	2922125	0.0880719	0.0668219	0.0964712	100000	50000	45000	2950000	3200000	2900000	0.0327869	0.0153846	0.0152801	0.010739	0.00670339	0.00447467
6	7	0.95	0.05	0.872	0.935	0.831	525000	454375	520000	3194375	3728750	2861875	0.141153	0.108621	0.153761	170000	90000	540000	3250000	3450000	3100000	0.0497076	0.0254237	0.148352	0.0164749	0.0111417	0.0480338
7	8	0.93	0.07	1.138	0.925	0.772	735000	636125	728000	3127125	3650250	2801625	0.19031	0.148406	0.206254	240000	1450000	2150000	3550000	3700000	3450000	0.0633245	0.281553	0.383929	0.0211911	0.14476	0.152912
8	9	0.9	0.1	0.825	0.976	0.901	1050000	908750	1040000	3026250	3532500	2711250	0.25759	0.204616	0.277241	330000	3700000	440000	3150000	2950000	3150000	0.0948276	0.556391	0.122563	0.0324598	0.351374	0.0388875
9	10	0.87	0.13	0.879	0.997	1.022	1365000	1181375	1352000	2925375	3414750	2620875	0.318154	0.257037	0.340308	950000	530000	560000	2100000	2800000	2300000	0.311475	0.159159	0.195804	0.126538	0.0755761	0.0658804
10	11	0.83	0.17	1.061	1.114	1.016	1785000	1544875	1768000	2790875	3257750	2500375	0.390089	0.321673	0.414209	640000	1350000	650000	3100000	2800000	2750000	0.171123	0.325301	0.191176	0.0620137	0.172352	0.0640787
11	12	0.8	0.2	1.095	1.07	0.907	2100000	1817500	2080000	2690000	3140000	2410000	0.438413	0.366616	0.463252	1450000	900000	3050000	3350000	3400000	2400000	0.302083	0.209302	0.559633	0.121737	0.102599	0.269067
12	13	0.78	0.22	0.968	0.841	1.096	2310000	1999250	2288000	2622750	3061500	2349750	0.468299	0.39505	0.493343	1150000	1400000	1350000	2050000	2750000	2200000	0.359375	0.337349	0.380282	0.152288	0.180249	0.150922
13	14	0.75	0.25	1.121	1.422	1.345	2625000	2271875	2600000	2521875	2943750	2259375	0.510018	0.43559	0.535048	4750000	2750000	4700000	2150000	2950000	2350000	0.688406	0.482456	0.666667	0.414349	0.287054	0.366819
14	15	0.72	0.28	1.072	1.437	1.237	2940000	2544500	2912000	2421000	2826000	2169000	0.548405	0.473792	0.573116	6500000	4450000	9950000	1800000	2800000	1800000	0.783133	0.613793	0.846809	0.536267	0.407032	0.615561
15	16	0.7	0.3	1.26	1.336	1.262	3150000	2726250	3120000	2353750	2747500	2108750	0.572337	0.498059	0.596701	5650000	6250000	7000000	260000	2500000	1350000	0.956007	0.714286	0.838323	0.874356	0.51918	0.600313
16	17	0.68	0.32	1.256	1.422	1.521	3360000	2908000	3328000	2286500	2669000	2048500	0.595059	0.521427	0.61899	5650000	9000000	5200000	5600	2250000	7000	0.99901	0.8	0.998656	0.996915	0.633384	0.995374
17	18	0.66	0.34	1.414	1.641	1.907	3570000	3089750	3536000	2219250	2590500	1988250	0.61666	0.543946	0.640087	5000000	5550000	4350000	10000	1000000	19000	0.998004	0.847328	0.995651	0.993793	0.705632	0.985145
18	19	0.64	0.36	1.562	1.924	2.286	3780000	3271500	3744000	2152000	2512000	1928000	0.637222	0.565661	0.660085	8000000	6450000	3950000	1400000	15000	33000	0.851064	0.99768	0.991715	0.646635	0.994644	0.971967
19	20	0.62	0.38	1.519	1.988	2.111	3990000	3453250	3952000	2084750	2433500	1867750	0.656817	0.586614	0.679067	4500000	4850000	3200000	47000	36000	46000	0.989664	0.992632	0.985829	0.968415	0.983105	0.95272
20	21	0.6	0.4	1.93	2.014	1.922	4200000	3635000	4160000	2017500	2355000	1807500	0.675513	0.606845	0.697109	4550000	5000000	3800000	38000	24000	110000	0.991718	0.995223	0.971867	0.974583	0.989009	0.909145
21	22	0.57	0.43	1.982	2.067	2.066	4515000	3907625	4472000	1916625	2237250	1717125	0.702	0.635916	0.722558	4000000	5100000	3650000	42000	47000	44000	0.989609	0.990868	0.988089	0.968253	0.979109	0.960046
22	23	0.53	0.47	2.052	2.07	2.046	4935000	4271125	4888000	1782125	2080250	1596625	0.734689	0.672472	0.753783	3950000	3300000	3700000	34000	90000	32000	0.991466	0.973451	0.991426	0.973825	0.940606	0.971008
23	24	0.5	0.5	2.026	1.969	1.863	5250000	4543750	5200000	1681250	1962500	1506250	0.757439	0.698367	0.775396	3600000	3200000	3000000	35000	42000	38000	0.990371	0.987045	0.987492	0.970535	0.970508	0.958103
24	25	0.45	0.55	2.036	2.131	1.945	5775000	4998125	5720000	1513125	1766250	1355625	0.792385	0.738889	0.808409	2800000	3200000	3450000	27000	29000	28000	0.990449	0.991019	0.991949	0.970769	0.979449	0.972745
25	26	0.4	0.6	1.994	1.969	2.015	6300000	5452500	6240000	1345000	1570000	1205000	0.824068	0.776433	0.838146	3600000	5400000	4100000	26000	26000	19000	0.99283	0.995208	0.995387	0.977945	0.988975	0.984254
26	27	0.35	0.65	1.986	1.984	1.897	6825000	5906875	6760000	1176875	1373750	1054375	0.852925	0.811314	0.865072	4500000	5450000	4400000	19000	29000	17000	0.995796	0.994707	0.996151	0.986987	0.98783	0.986837
27	28	0.3	0.7	1.976	2.02	1.994	7350000	6361250	7280000	1008750	1177500	903750	0.879318	0.843807	0.889568	6050000	5450000	3600000	18000	29000	12000	0.997034	0.994707	0.996678	0.990795	0.98783	0.988623
28	29	0.25	0.75	2.053	1.953	1.957	7875000	6815625	7800000	840625	981250	753125	0.90355	0.874148	0.911947	3950000	5250000	4700000	17000	20000	12000	0.995715	0.996205	0.997453	0.986739	0.991257	0.991263
29	30	0.2	0.8	2.069	1.964	2.008	8400000	7270000	8320000	672500	785000	602500	0.925875	0.902545	0.932474	4350000	5750000	3300000	9000	16000	5300	0.997935	0.997225	0.998397	0.993581	0.993599	0.994486
30	31	0.1	0.9	1.994	1.966	1.99	9450000	8178750	9360000	336250	392500	301250	0.965641	0.954207	0.968819	4050000	6350000	4050000	3400	3400	3100	0.999161	0.999465	0.999235	0.997385	0.998762	0.997364
31	32	0	1	2.03	1.981	1.975	10500000	9087500	10400000	0	0	0	1	1	1	6250000	5600000	3800000	0	0	0	1	1	1	1	1	1

## Sheet: 40mM_comp
Su preculture CFU/5uL	plating rep 1	plating rep 2	plating rep 3	plating rep 4	plating rep 5	plating rep 6	plating rep 7	plating rep 8
competition rep 1	7500000	8900000	8300000	7300000	6800000	6500000	7800000	8400000
competition rep 2	6000000	6000000	7300000	7900000	6900000	6000000	7500000	6700000
competition rep 3	7400000	8100000	10200000	8100000	7700000	7400000	8700000	8000000
Lp preculture CFU/5uL	plating rep 1	plating rep 2	plating rep 3	plating rep 4	plating rep 5	plating rep 6	plating rep 7	plating rep 8
competition rep 1	3600000	3900000	3500000	5000000	5000000	4900000	4900000	4000000
competition rep 2	4000000	5500000	5100000	5400000	5000000	5100000	4300000	4800000
competition rep 3	4800000	4400000	4700000	4900000	4700000	4300000	6000000	4900000
competition experiment	mix_index	ini_mixfrac_Lp	ini_mixfrac_Su	OD600nm_rep1	OD600nm_rep2	OD600nm_rep3	ini_CFU_Su_rep1	ini_CFU_Su_rep2	ini_CFU_Su_rep3	ini_CFU_Lp_rep1	ini_CFU_Lp_rep2	ini_CFU_Lp_rep3	ini_CFUfrac_Su_rep1	ini_CFUfrac_Su_rep2	ini_CFUfrac_Su_rep3	fin_CFU_Su_rep1	fin_CFU_Su_rep2	fin_CFU_Su_rep3	fin_CFU_Lp_rep1	fin_CFU_Lp_rep2	fin_CFU_Lp_rep3	fin_CFUfrac_Su_rep1	fin_CFUfrac_Su_rep2	fin_CFUfrac_Su_rep3	fin_mixfrac_Su_rep1	fin_mixfrac_Su_rep2	fin_mixfrac_Su_rep3
0	1	1	0	0.862	0.813	0.836	0	0	0	4350000	4900000	4837500	0	0	0	0	0	0	3700000	2300000	460000	0	0	0	0	0	0
1	2	0.999	0.001	0.891	0.813	0.872	7687.5	6787.5	8200	4345650	4895100	4.83266e+06	0.00176589	0.00138467	0.00169391	2400	2700	2800	4150000	3300000	4300000	0.000577979	0.000817513	0.000650739	0.000327134	0.000590309	0.000383999
2	3	0.996	0.004	0.895	0.856	0.876	30750	27150	32800	4332600	4880400	4818150	0.00704734	0.00553229	0.00676156	9000	6000	9000	4400000	4200000	4050000	0.00204128	0.00142653	0.00221729	0.00115609	0.00103025	0.00130926
3	4	0.99	0.01	0.87	0.881	0.866	76875	67875	82000	4306500	4851000	4789125	0.0175379	0.0137989	0.0168339	49000	24000	30000	7000000	4600000	4300000	0.00695134	0.00519031	0.00692841	0.00394535	0.00375238	0.00409898
4	5	0.981	0.019	0.895	0.839	0.849	146062	128962	155800	4267350	4806900	4.74559e+06	0.0330951	0.0261277	0.0317869	50000	23000	47000	4050000	4300000	3950000	0.0121951	0.00532038	0.0117588	0.00693738	0.00384655	0.0069706
5	6	0.97	0.03	0.912	0.863	0.856	230625	203625	246000	4219500	4753000	4692375	0.0518244	0.0410814	0.049814	150000	45000	100000	3650000	4150000	4200000	0.0394737	0.0107271	0.0232558	0.0227258	0.0077672	0.0138516
6	7	0.95	0.05	0.974	1.008	0.824	384375	339375	410000	4132500	4655000	4595625	0.0850976	0.0679514	0.0819079	190000	130000	160000	4150000	4650000	4300000	0.0437788	0.0271967	0.0358744	0.0252524	0.0197833	0.0214797
7	8	0.93	0.07	0.967	0.983	0.847	538125	475125	574000	4045500	4557000	4498875	0.117402	0.0944184	0.113151	310000	240000	250000	3250000	3500000	3700000	0.0870787	0.0641711	0.0632911	0.0512098	0.0471678	0.0383328
8	9	0.9	0.1	0.979	1.033	0.928	768750	678750	820000	3915000	4410000	4353750	0.164131	0.133382	0.158492	610000	420000	190000	3700000	3600000	3100000	0.141531	0.104478	0.0577508	0.0853291	0.0776809	0.0348958
9	10	0.87	0.13	1.103	1.068	1.095	999375	882375	1066000	3784500	4263000	4208625	0.208905	0.171489	0.2021	1200000	560000	1600000	3600000	3050000	3600000	0.25	0.155125	0.307692	0.158687	0.117036	0.207729
10	11	0.83	0.17	1.204	1.301	1.369	1306875	1153875	1394000	3610500	4067000	4015125	0.265767	0.221012	0.257713	1300000	640000	2500000	2500000	2700000	2700000	0.342105	0.191617	0.480769	0.227348	0.146117	0.35327
11	12	0.8	0.2	1.627	1.611	1.895	1537500	1357500	1640000	3480000	3920000	3870000	0.306428	0.257224	0.297641	950000	900000	1350000	3350000	3200000	3800000	0.22093	0.219512	0.262136	0.138277	0.168772	0.173269
12	13	0.78	0.22	1.602	1.672	1.626	1691250	1493250	1804000	3393000	3822000	3773250	0.332645	0.280937	0.323457	1550000	910000	650000	3550000	1520000	3450000	0.303922	0.374486	0.158537	0.198116	0.301773	0.10003
13	14	0.75	0.25	1.746	1.848	2.021	1921875	1696875	2050000	3262500	3675000	3628125	0.370705	0.315881	0.361035	1700000	1550000	1750000	2950000	3100000	2550000	0.365591	0.333333	0.406977	0.245901	0.265223	0.288185
14	15	0.72	0.28	1.809	1.976	2.018	2152500	1900500	2296000	3132000	3528000	3483000	0.407323	0.350097	0.397301	3650000	2250000	3300000	2850000	2950000	2850000	0.561538	0.432692	0.536585	0.420186	0.355094	0.405854
15	16	0.7	0.3	2.066	1.994	1.982	2306250	2036250	2460000	3045000	3430000	3386250	0.430974	0.372513	0.420783	5700000	2050000	7100000	2350000	3350000	1250000	0.708075	0.37963	0.850299	0.578503	0.306408	0.77016
16	17	0.68	0.32	2.053	2.023	2.051	2460000	2172000	2624000	2958000	3332000	3289500	0.454042	0.394622	0.44373	10000000	4200000	6200000	2450000	3050000	2050000	0.803213	0.57931	0.751515	0.697849	0.498524	0.640831
17	18	0.66	0.34	2.061	2.036	2.071	2613750	2307750	2788000	2871000	3234000	3192750	0.476549	0.41643	0.466162	4350000	6300000	6900000	3000000	2950000	1750000	0.591837	0.681081	0.797688	0.450697	0.606565	0.699343
18	19	0.64	0.36	2.014	2.007	2.063	2767500	2443500	2952000	2784000	3136000	3096000	0.498514	0.437942	0.488095	6000000	10000000	7350000	1600000	2000000	1450000	0.789474	0.833333	0.835227	0.679688	0.78306	0.749397
19	20	0.62	0.38	2.01	2.058	2.058	2921250	2579250	3116000	2697000	3038000	2999250	0.519957	0.459166	0.509546	10000000	6000000	6350000	1750000	1850000	1400000	0.851064	0.764331	0.819355	0.763786	0.700719	0.72795
20	21	0.6	0.4	2.03	2.002	2.06	3075000	2715000	3280000	2610000	2940000	2902500	0.540897	0.480106	0.53053	6000000	8000000	8000000	1500000	1600000	1300000	0.8	0.833333	0.860215	0.693572	0.78306	0.784036
21	22	0.57	0.43	2.006	2.027	2.051	3305625	2918625	3526000	2479500	2793000	2757375	0.571401	0.510997	0.561163	7850000	8000000	7750000	2150000	1400000	1350000	0.785	0.851064	0.851648	0.673845	0.804887	0.772038
22	23	0.53	0.47	2.043	2.021	2.063	3613125	3190125	3854000	2305500	2597000	2563875	0.610467	0.551245	0.60051	7650000	10000000	6000000	1100000	1800000	1700000	0.874286	0.847458	0.779221	0.797376	0.800425	0.67555
23	24	0.5	0.5	2.087	2.031	2.042	3843750	3393750	4100000	2175000	2450000	2418750	0.638629	0.580749	0.628955	7000000	6000000	6650000	1150000	1300000	1600000	0.858896	0.821918	0.806061	0.774994	0.769155	0.710307
24	25	0.45	0.55	2.066	2.049	2.065	4228125	3733125	4510000	1957500	2205000	2176875	0.68354	0.628671	0.674456	6500000	6900000	6550000	1250000	1100000	1450000	0.83871	0.8625	0.81875	0.74635	0.819115	0.727141
25	26	0.4	0.6	2.074	2.078	2.127	4612500	4072500	4920000	1740000	1960000	1935000	0.726092	0.675093	0.717724	4750000	7050000	4400000	1550000	850000	650000	0.753968	0.892405	0.871287	0.634245	0.85689	0.799737
26	27	0.35	0.65	2.086	2.09	2.101	4996875	4411875	5330000	1522500	1715000	1693125	0.766465	0.720086	0.758921	4450000	6800000	3400000	650000	320000	220000	0.872549	0.955056	0.939227	0.794826	0.938803	0.901159
27	28	0.3	0.7	2.069	2.074	2.095	5381250	4751250	5740000	1305000	1470000	1451250	0.804823	0.763713	0.798192	5000000	5750000	4950000	80000	270000	100000	0.984252	0.95515	0.980198	0.972502	0.938928	0.96689
28	29	0.25	0.75	2.095	2.038	2.073	5765625	5090625	6150000	1087500	1225000	1209375	0.841313	0.806037	0.835669	4900000	4500000	3400000	110000	38000	32000	0.978044	0.991626	0.990676	0.961841	0.988438	0.984297
29	30	0.2	0.8	2.086	2.003	2.114	6150000	5430000	6560000	870000	980000	967500	0.876068	0.847114	0.871471	3750000	5400000	3650000	28000	24000	34000	0.992589	0.995575	0.990771	0.986976	0.993881	0.984456
30	31	0.1	0.9	2.098	2.044	2.136	6918750	6108750	7380000	435000	490000	483750	0.940847	0.925744	0.938484	4050000	5300000	3350000	23000	17000	20000	0.994353	0.996803	0.994065	0.990064	0.995577	0.989981
31	32	0	1	2.107	2.071	2.151	7687500	6787500	8200000	0	0	0	1	1	1	5100000	5300000	3750000	0	0	0	1	1	1	1	1	1

## Sheet: 60mM_comp
Su preculture CFU/5uL	plating rep 1	plating rep 2	plating rep 3	plating rep 4	plating rep 5	plating rep 6	plating rep 7	plating rep 8
competition rep 1	6200000	8600000	8000000	7700000	9000000	9600000	9900000	10000000
competition rep 2	8600000	8400000	8700000	9800000	7300000	10700000	7700000	7900000
competition rep 3	9900000	6900000	9600000	7300000	8700000	7500000	11800000	8700000
Lp preculture CFU/5uL	plating rep 1	plating rep 2	plating rep 3	plating rep 4	plating rep 5	plating rep 6	plating rep 7	plating rep 8
competition rep 1	7300000	6200000	7500000	7000000	6300000	7100000	6000000	7200000
competition rep 2	5800000	6800000	6700000	5300000	7200000	7700000	6900000	6900000
competition rep 3	5400000	6700000	6500000	6300000	5300000	6900000	5100000	5400000
competition experiment	mix_index	ini_mixfrac_Lp	ini_mixfrac_Su	OD600nm_rep1	OD600nm_rep2	OD600nm_rep3	ini_CFU_Su_rep1	ini_CFU_Su_rep2	ini_CFU_Su_rep3	ini_CFU_Lp_rep1	ini_CFU_Lp_rep2	ini_CFU_Lp_rep3	ini_CFUfrac_Su_rep1	ini_CFUfrac_Su_rep2	ini_CFUfrac_Su_rep3	fin_CFU_Su_rep1	fin_CFU_Su_rep2	fin_CFU_Su_rep3	fin_CFU_Lp_rep1	fin_CFU_Lp_rep2	fin_CFU_Lp_rep3	fin_CFUfrac_Su_rep1	fin_CFUfrac_Su_rep2	fin_CFUfrac_Su_rep3	fin_mixfrac_Su_rep1	fin_mixfrac_Su_rep2	fin_mixfrac_Su_rep3
0	1	1	0	0.806	0.809	0.789	0	0	0	6825000	6662500	5950000	0	0	0	0	0	0	810000	750000	410000	0	0	0	0	0	0
1	2	0.999	0.001	0.903	0.973	0.827	8625	8637.5	8800	6818175	6.65584e+06	5944050	0.0012634	0.00129605	0.00147828	1800	8000	3300	4450000	4200000	4600000	0.000404331	0.00190114	0.000716877	0.000319976	0.00146707	0.000484819
2	3	0.996	0.004	0.907	0.833	0.837	34500	34550	35200	6797700	6635850	5926200	0.00504962	0.0051796	0.00590465	25000	33000	12000	4400000	4150000	4650000	0.00564972	0.00788907	0.002574	0.00447592	0.0060962	0.00174183
3	4	0.99	0.01	0.897	0.848	0.813	86250	86375	88000	6756750	6595875	5890500	0.0126041	0.012926	0.0147194	44000	440000	1300000	5100000	4050000	1850000	0.00855365	0.0979955	0.412698	0.00678065	0.077321	0.32209
4	5	0.981	0.019	0.852	0.825	0.846	163875	164112	167200	6695325	6.53591e+06	5836950	0.0238913	0.0244943	0.0278474	100000	1250000	66000	3800000	4050000	4150000	0.025641	0.235849	0.0156546	0.020399	0.192291	0.0106386
5	6	0.97	0.03	0.927	0.922	0.879	258750	259125	264000	6620250	6462625	5771500	0.0376145	0.0385502	0.0437412	310000	320000	120000	3300000	3450000	3850000	0.0858726	0.0848806	0.0302267	0.0691913	0.0667682	0.0206394
6	7	0.95	0.05	0.999	1.045	0.938	431250	431875	440000	6483750	6329375	5652500	0.0623644	0.063875	0.0722199	340000	1150000	320000	3150000	2900000	3150000	0.0974212	0.283951	0.092219	0.0786897	0.234232	0.0642722
7	8	0.93	0.07	1.161	1.201	0.91	603750	604625	616000	6347250	6196125	5533500	0.086858	0.0889056	0.100171	590000	2250000	680000	3850000	2950000	2850000	0.132883	0.432692	0.192635	0.10815	0.370402	0.138914
8	9	0.9	0.1	1.376	1.572	1.135	862500	863750	880000	6142500	5996250	5355000	0.123126	0.125911	0.141139	2900000	6650000	3850000	3450000	1900000	2700000	0.456693	0.777778	0.587786	0.399455	0.729709	0.490866
9	10	0.87	0.13	1.786	1.796	1.758	1121250	1122875	1144000	5937750	5796375	5176500	0.15884	0.162283	0.180998	5200000	7200000	6650000	2750000	2450000	2950000	0.654088	0.746114	0.692708	0.599405	0.693891	0.60383
10	11	0.83	0.17	1.934	2.034	1.895	1466250	1468375	1496000	5664750	5529875	4938500	0.205616	0.20982	0.232497	6750000	6300000	6000000	2600000	1450000	1650000	0.721925	0.812903	0.784314	0.672598	0.770187	0.710872
11	12	0.8	0.2	2.029	2.071	1.64	1725000	1727500	1760000	5460000	5330000	4760000	0.240084	0.244775	0.269939	6750000	7150000	6050000	1800000	1750000	2050000	0.789474	0.803371	0.746914	0.747945	0.759123	0.666158
12	13	0.78	0.22	2.043	1.942	1.991	1897500	1900250	1936000	5323500	5196750	4641000	0.262775	0.267754	0.294359	7000000	6700000	5850000	2100000	1800000	1900000	0.769231	0.788235	0.754839	0.7251	0.741677	0.675513
13	14	0.75	0.25	2.065	1.98	2.005	2156250	2159375	2200000	5118750	4996875	4462500	0.296392	0.301747	0.330206	6350000	6700000	6300000	2050000	1350000	900000	0.755952	0.832298	0.875	0.710238	0.792882	0.82557
14	15	0.72	0.28	2.038	2.003	2.011	2415000	2418500	2464000	4914000	4797000	4284000	0.329513	0.335181	0.365145	6300000	6300000	6150000	2900000	1650000	1750000	0.684783	0.792453	0.778481	0.632223	0.746523	0.703803
15	16	0.7	0.3	2.081	2.028	2.05	2587500	2591250	2640000	4777500	4663750	4165000	0.351324	0.357167	0.38795	8000000	6400000	5000000	1600000	1150000	1350000	0.833333	0.847682	0.787402	0.798246	0.811061	0.714629
16	17	0.68	0.32	2.037	1.923	1.995	2760000	2764000	2816000	4641000	4530500	4046000	0.372923	0.378916	0.410376	7100000	6550000	5950000	2250000	950000	1300000	0.759358	0.873333	0.82069	0.714041	0.841728	0.755777
17	18	0.66	0.34	2.066	1.963	2.047	2932500	2936750	2992000	4504500	4397250	3927000	0.394312	0.40043	0.432432	7650000	5900000	6350000	1950000	750000	1500000	0.796875	0.887218	0.808917	0.756356	0.858516	0.741088
18	19	0.64	0.36	2.037	2.113	2.038	3105000	3109500	3168000	4368000	4264000	3808000	0.415496	0.421713	0.454128	7800000		5500000	1700000	0	1150000	0.821053		0.827068	0.784049		0.7638
19	20	0.62	0.38	2.109	2.015	2.075	3277500	3282250	3344000	4231500	4130750	3689000	0.436476	0.442769	0.475473	6900000	5750000	1750000	1500000	490000	730000	0.821429	0.921474	0.705645	0.784483	0.900512	0.618448
20	21	0.6	0.4	2.022	2	2.023	3450000	3455000	3520000	4095000	3997500	3570000	0.457256	0.463603	0.496474	6900000	5300000	7000000	1450000	1550000	1450000	0.826347	0.773723	0.828402	0.790159	0.725086	0.765484
21	22	0.57	0.43	2.023	2.017	2.043	3708750	3714125	3784000	3890250	3797625	3391500	0.488058	0.494442	0.52735	6350000	6300000	4300000	1150000	110000	750000	0.846667	0.982839	0.851485	0.813759	0.977865	0.794936
22	23	0.53	0.47	2.038	1.991	2.003	4053750	4059625	4136000	3617250	3531125	3153500	0.528451	0.534812	0.567391	6250000	5450000	3000000	1750000	800000	200000	0.78125	0.872	0.9375	0.738636	0.840123	0.91025
23	24	0.5	0.5	2.025	2.007	2.066	4312500	4318750	4400000	3412500	3331250	2975000	0.558252	0.564542	0.59661	6700000	6000000	280000	1550000	800000	160000	0.812121	0.882353	0.636364	0.77378	0.852618	0.541965
24	25	0.45	0.55	2.075	2.04	2.029	4743750	4750625	4840000	3071250	2998125	2677500	0.607006	0.613083	0.643831	5650000	700000	5300000	110000	5000	1050000	0.980903	0.992908	0.834646	0.975987	0.990825	0.773391
25	26	0.4	0.6	2.098	2.002	2.039	5175000	5182500	5280000	2730000	2665000	2380000	0.654649	0.660401	0.689295	5700000	6350000	5000000	140000	360000	1450000	0.976027	0.946349	0.775194	0.969895	0.931534	0.699835
26	27	0.35	0.65	2.062	1.95	2.041	5606250	5614375	5720000	2388750	2331875	2082500	0.70122	0.706544	0.733098	5550000	6250000	4700000	560000	460000	440000	0.908347	0.931446	0.914397	0.886908	0.912894	0.878381
27	28	0.3	0.7	2.047	2.003	2.066	6037500	6046250	6160000	2047500	1998750	1785000	0.746753	0.751554	0.77533	5700000	6750000		600000	440000	0	0.904762	0.938804		0.882593	0.922077
28	29	0.25	0.75	2.073	2.006	2.07	6468750	6478125	6600000	1706250	1665625	1487500	0.791284	0.795472	0.816074	6550000	6200000	5150000	320000	360000	470000	0.953421	0.945122	0.91637	0.94185	0.929993	0.881076
29	30	0.2	0.8	2.071	2.035	2.084	6900000	6910000	7040000	1365000	1332500	1190000	0.834846	0.838338	0.855407	6900000	6600000	6050000	470000	330000	280000	0.936228	0.952381	0.955766	0.920742	0.939124	0.935936
30	31	0.1	0.9	2.091	2.038	2.079	7762500	7773750	7920000	682500	666250	595000	0.919183	0.92106	0.930123	4650000	5900000	3100000	230000	13000	31000	0.952869	0.997801	0.990099	0.94117	0.997152	0.985426
31	32	0	1	2.093	2.107	2.116	8625000	8637500	8800000	0	0	0	1	1	1	5900000	5200000		0	0	0	1	1		1	1

## Sheet: 80mM_comp
Su preculture CFU/5uL	plating rep 1	plating rep 2	plating rep 3	plating rep 4	plating rep 5	plating rep 6	plating rep 7	plating rep 8
competition rep 1	9500000	10500000	9200000	10400000	8800000	7800000	8600000	10300000
competition rep 2	8900000	7400000	9500000	9300000	8500000	8200000	9200000	8800000
competition rep 3	8400000	9700000	8500000	8500000	9800000	6800000	9300000	7800000
Lp preculture CFU/5uL	plating rep 1	plating rep 2	plating rep 3	plating rep 4	plating rep 5	plating rep 6	plating rep 7	plating rep 8
competition rep 1	5100000	6000000	5700000	7800000	5700000	6900000	6400000	7000000
competition rep 2	5600000	5900000	6700000	6000000	5900000	6800000	4800000	6600000
competition rep 3	6100000	6000000	6000000	5700000	5100000	5700000	7000000	6400000
competition experiment	mix_index	ini_mixfrac_Lp	ini_mixfrac_Su	OD600nm_rep1	OD600nm_rep2	OD600nm_rep3	ini_CFU_Su_rep1	ini_CFU_Su_rep2	ini_CFU_Su_rep3	ini_CFU_Lp_rep1	ini_CFU_Lp_rep2	ini_CFU_Lp_rep3	ini_CFUfrac_Su_rep1	ini_CFUfrac_Su_rep2	ini_CFUfrac_Su_rep3	fin_CFU_Su_rep1	fin_CFU_Su_rep2	fin_CFU_Su_rep3	fin_CFU_Lp_rep1	fin_CFU_Lp_rep2	fin_CFU_Lp_rep3	fin_CFUfrac_Su_rep1	fin_CFUfrac_Su_rep2	fin_CFUfrac_Su_rep3	fin_mixfrac_Su_rep1	fin_mixfrac_Su_rep2	fin_mixfrac_Su_rep3
0	1	1	0	0.772	0.773	0.786	0	0	0	6325000	6037500	6000000	0	0	0	0	0	0	4300000	4000000	4450000	0	0	0	0	0	0
1	2	0.999	0.001	0.891	0.775	0.814	9387.5	8725	8600	6318675	6.03146e+06	5994000	0.00148347	0.00144449	0.00143271	14000	17000	31000	4600000	4500000	5150000	0.00303424	0.00376356	0.0059834	0.0020464	0.00260732	0.00418203
2	3	0.996	0.004	0.992	0.838	0.876	37550	34900	34400	6299700	6013350	5976000	0.00592528	0.00577026	0.00572341	74000	140000	160000	4300000	5350000	4200000	0.0169182	0.0255009	0.0366972	0.0114622	0.0177858	0.02589
3	4	0.99	0.01	1.004	0.973	1.033	93875	87250	86000	6261750	5977125	5940000	0.0147704	0.0143873	0.0142715	250000	260000	370000	4600000	4250000	4150000	0.0515464	0.0576497	0.0818584	0.0353243	0.0406134	0.0585597
4	5	0.981	0.019	1.054	1.057	1.132	178362	165775	163400	6204825	5.92279e+06	5886000	0.0279425	0.0272273	0.0270109	440000	470000	500000	3500000	3300000	3300000	0.111675	0.124668	0.131579	0.0780881	0.0897127	0.0956023
5	6	0.97	0.03	1.459	1.378	1.329	281625	261750	258000	6135250	5856375	5820000	0.0438882	0.0427827	0.0424482	950000	640000	850000	3150000	3550000	3350000	0.231707	0.152745	0.202381	0.168883	0.110914	0.150398
6	7	0.95	0.05	1.666	1.602	1.675	469375	436250	430000	6008750	5735625	5700000	0.0724554	0.0706835	0.0701468	3000000	2500000	3500000	2700000	3000000	3050000	0.526316	0.454545	0.534351	0.428124	0.365743	0.444633
7	8	0.93	0.07	1.819	1.757	1.858	657125	610750	602000	5882250	5614875	5580000	0.100487	0.0981026	0.0973795	3650000	3900000	4350000	2950000	2750000	3050000	0.55303	0.586466	0.587838	0.454638	0.495293	0.498758
8	9	0.9	0.1	1.825	1.611	1.895	938750	872500	860000	5692500	5433750	5400000	0.141565	0.138355	0.13738	4350000	4250000	4200000	2850000	3300000	3150000	0.604167	0.562914	0.571429	0.506997	0.47123	0.481928
9	10	0.87	0.13	1.922	2.044	1.982	1220375	1134250	1118000	5502750	5252625	5220000	0.181519	0.177591	0.176396	5450000	4550000	4550000	1950000	2750000	2600000	0.736486	0.623288	0.636364	0.653151	0.533779	0.549738
10	11	0.83	0.17	1.973	2.089	1.781	1595875	1483250	1462000	5249750	5011125	4980000	0.233123	0.22839	0.226948	5750000	4850000	5950000	1500000	2200000	2150000	0.793103	0.687943	0.734568	0.720887	0.604038	0.658793
11	12	0.8	0.2	2.077	2.032	1.954	1877500	1745000	1720000	5060000	4830000	4800000	0.270631	0.265399	0.263804	5850000	5550000	5000000	2450000	2450000	1800000	0.704819	0.69375	0.735294	0.616681	0.610522	0.659631
12	13	0.78	0.22	2.028	1.899	2.087	2065250	1919500	1892000	4933500	4709250	4680000	0.295088	0.289572	0.287888	5550000	4250000	4550000	2300000	1450000	1600000	0.707006	0.745614	0.739837	0.619168	0.669772	0.664881
13	14	0.75	0.25	2.068	1.995	2.05	2346875	2181250	2150000	4743750	4528125	4500000	0.330983	0.325105	0.323308	4950000	5700000	5150000	1900000	1750000	1300000	0.722628	0.765101	0.79845	0.637069	0.692673	0.734316
14	15	0.72	0.28	2.035	1.967	2.083	2628500	2443000	2408000	4554000	4347000	4320000	0.365959	0.359794	0.357907	5800000	5500000	6400000	1800000	1050000	1050000	0.763158	0.839695	0.85906	0.684645	0.783767	0.809614
15	16	0.7	0.3	2.05	2.055	1.993	2816250	2617500	2580000	4427500	4226250	4200000	0.388783	0.382466	0.380531	6200000	4800000	5350000	1000000	1350000	1950000	0.861111	0.780488	0.732877	0.806851	0.711013	0.656845
16	17	0.68	0.32	2.05	1.979	2.073	3004000	2792000	2752000	4301000	4105500	4080000	0.411225	0.404784	0.40281	6350000	5500000	5800000	2350000	1400000	1500000	0.729885	0.797101	0.794521	0.645467	0.731073	0.72956
17	18	0.66	0.34	2.058	1.979	2.042	3191750	2966500	2924000	4174500	3984750	3960000	0.433294	0.426758	0.424753	5450000	5950000	4900000	2000000	1500000	1650000	0.731544	0.798658	0.748092	0.647393	0.732966	0.674467
18	19	0.64	0.36	2.053	2.017	2.044	3379500	3141000	3096000	4048000	3864000	3840000	0.454998	0.448394	0.446367	6100000	6650000	6050000	1450000	1900000	1400000	0.807947	0.777778	0.812081	0.739208	0.707766	0.750931
19	20	0.62	0.38	2.004	2	2.023	3567250	3315500	3268000	3921500	3743250	3720000	0.476348	0.469701	0.467659	5550000	6350000	5250000	1700000	1550000	1450000	0.765517	0.803797	0.783582	0.687466	0.739235	0.716398
20	21	0.6	0.4	2.011	1.981	2.011	3755000	3490000	3440000	3795000	3622500	3600000	0.497351	0.490685	0.488636	6100000	5850000	5450000	1450000	1450000	1050000	0.807947	0.80137	0.838462	0.739208	0.736271	0.783609
21	22	0.57	0.43	2.035	1.952	2.038	4036625	3751750	3698000	3605250	3441375	3420000	0.528224	0.521574	0.519528	6550000	6750000	3800000	1800000	1600000	800000	0.784431	0.808383	0.826087	0.710293	0.744851	0.768194
22	23	0.53	0.47	2	1.953	2.021	4412125	4100750	4042000	3352250	3199875	3180000	0.568252	0.561698	0.559679	6450000	6100000	5550000	1500000	950000	390000	0.811321	0.865248	0.934343	0.743406	0.816285	0.908496
23	24	0.5	0.5	2.001	2.003	2.037	4693750	4362500	4300000	3162500	3018750	3000000	0.597454	0.591025	0.589041	5750000	6500000	5050000	850000	600000	300000	0.871212	0.915493	0.943925	0.820074	0.882303	0.921533
24	25	0.45	0.55	1.991	1.957	2.027	5163125	4798750	4730000	2846250	2716875	2700000	0.644635	0.638503	0.636608	6250000	4700000	5900000	440000	260000	90000	0.93423	0.947581	0.984975	0.905398	0.925974	0.978603
25	26	0.4	0.6	2.041	1.93	2.012	5632500	5235000	5160000	2530000	2415000	2400000	0.690046	0.684314	0.68254	5650000	6700000	5700000	260000	250000	590000	0.956007	0.964029	0.9062	0.936068	0.948836	0.870805
26	27	0.35	0.65	2.05	2	2.045	6101875	5671250	5590000	2213750	2113125	2100000	0.733784	0.728543	0.726918	6050000	6400000	4900000	620000	100000	310000	0.907046	0.984615	0.940499	0.867981	0.977918	0.916859
27	28	0.3	0.7	2.036	1.979	2.062	6571250	6107500	6020000	1897500	1811250	1800000	0.775941	0.771271	0.769821	6100000	6950000	6400000	550000	500000	260000	0.917293	0.932886	0.960961	0.881974	0.905825	0.944975
28	29	0.25	0.75	2.049	2.059	2.075	7040625	6543750	6450000	1581250	1509375	1500000	0.8166	0.812573	0.811321	6750000	5700000	5600000	330000	440000	270000	0.95339	0.928339	0.954003	0.932348	0.899641	0.93536
29	30	0.2	0.8	2.079	2.034	2.092	7510000	6980000	6880000	1265000	1207500	1200000	0.85584	0.852519	0.851485	7300000	6600000	5950000	330000	340000	170000	0.95675	0.951009	0.972222	0.937125	0.930712	0.960659
30	31	0.1	0.9	2.112	2.082	2.101	8448750	7852500	7740000	632500	603750	600000	0.930351	0.928603	0.928058	6750000	6250000	4550000	200000	130000	100000	0.971223	0.979624	0.978495	0.957876	0.970818	0.96946
31	32	0	1	2.119	2.097	2.111	9387500	8725000	8600000	0	0	0	1	1	1	6350000	5950000	5200000	0	0	0	1	1	1	1	1	1
