# Supplementary material for: Biotic resistance predictably shifts microbial invasion regimes
Source: Nat Commun. 2025 Apr 27;16:3952. doi: 10.1038/s41467-025-59285-1 (PMC12034811; doi:10.1038/s41467-025-59285-1)
Supplement: Supplementary file 3 — Supplementary Data 1 [file 41467_2025_59285_MOESM3_ESM.zip › Supplementary_Data_File/rawdata_experiment/CM_comp_cfu.xlsx]

## Sheet: readme
sheet_name	description
initial	CFU/5uL of the initial cultures to initiate the interaction measurements.
	Each biological replicate of resident community A-D and pathogen invader (Pa, different bioligical replicate for different community thus Pa A-D) cultures was each plated 16 times (technical replicate).
CommD_comp	A summary of interaction experiments between CommD and Pa_D.
	headers	ini_mixfrac_CM	initial mixing fraction (liquid volume) for the resident community
		ini_mixfrac_Pa	initial mixing fraction (liquid volume) for the invading pathogen Pa
		luminescence_rep1	final luminescent readout for biological replicate 1
		ini_CFU_Pa_rep1	initial CFU of the invading pathogen Pa, in 5uL mixture used to initiate biological replicate 1. calculated
		ini_CFU_CM_rep1	initial CFU of the resident community, in 5uL mixture used to initiate biological replicate 1. calculated
		ini_CFUfrac_Pa_rep1	initial CFU fraction of the invading pathogen Pa used to initiate biological replicate 1. calculated
		fin_CFU_Pa_rep1	final CFU/5uL for the invading pathogen Pa for biological replicate 1
		fin_CFU_CM_rep1	final CFU/5uL for the resident community for biological replicate 1
		fin_CFUfrac_Pa_rep1	final CFU fraction for the invading pathogen Pa for biological replicate 1. calculated
		fin_mixfrac_Pa_rep1	final mixing fraction for the invading pathogen Pa for biological replicate 1. calculated by converting final CFU of Pa/community to volume of Pa/community precultures, respectively.
CommC_comp	A summary of interaction experiments between CommC and Pa_C.
CommB_comp	A summary of interaction experiments between CommB and Pa_B.
CommA_comp	A summary of interaction experiments between CommA and Pa_A.

## Sheet: initial
	Biological rep	Plating rep	Comm D	Pa D	Comm C	Pa C	Comm B	Pa B	Comm A	Pa A
0	1	mean	4787500	20437500	4137500	19250000	2693750	17312500	15300000	16250000
1	2	mean	4625000	18312500	4918750	18250000	2462500	17187500	11356250	15625000
2	3	mean	4104375	18812500	4797500	17187500	2412500	15062500	12012500	14500000
3	1	1	3700000	19000000	3300000	31000000	2500000	14000000	15000000	11000000
4	1	2	5700000	18000000	4100000	14000000	2500000	23000000	14100000	21000000
5	1	3	6500000	18000000	3700000	14000000	3400000	15000000	21200000	16000000
6	1	4	4700000	23000000	2500000	18000000	1500000	15000000	11300000	13000000
7	1	5	5000000	19000000	4300000	19000000	3000000	14000000	24100000	13000000
8	1	6	5300000	20000000	3400000	21000000	2500000	20000000	15100000	13000000
9	1	7	5000000	21000000	4600000	21000000	2300000	17000000	22100000	16000000
10	1	8	4600000	18000000	4200000	8000000	2900000	16000000	10700000	17000000
11	1	9	5800000	17000000	5100000	18000000	2700000	11000000	6100000	17000000
12	1	10	4200000	18000000	4400000	24000000	3000000	15000000	13200000	23000000
13	1	11	4600000	19000000	4200000	19000000	2700000	14000000	12100000	14000000
14	1	12	4400000	25000000	3600000	20000000	3600000	12000000	11300000	20000000
15	1	13	4600000	20000000	4800000	20000000	3000000	26000000	18300000	19000000
16	1	14	2600000	31000000	5800000	20000000	3200000	18000000	14000000	17000000
17	1	15	5600000	25000000	4100000	27000000	1900000	24000000	14200000	12000000
18	1	16	4300000	16000000	4100000	14000000	2400000	23000000	22000000	18000000
19	2	1	5900000	23000000	6100000	14000000	2800000	12000000	13100000	13000000
20	2	2	5900000	21000000	5000000	21000000	3000000	12000000	19200000	6000000
21	2	3	4200000	11000000	4100000	20000000	2200000	24000000	10700000	21000000
22	2	4	3200000	19000000	2400000	19000000	2100000	15000000	15300000	20000000
23	2	5	5400000	17000000	2300000	19000000	2500000	12000000	14300000	18000000
24	2	6	4600000	16000000	6900000	20000000	2400000	25000000	7100000	6000000
25	2	7	5800000	20000000	5500000	24000000	2600000	16000000	9000000	19000000
26	2	8	4300000	21000000	3900000	14000000	2800000	18000000	7000000	22000000
27	2	9	5300000	13000000	6500000	21000000	2300000	18000000	5200000	12000000
28	2	10	3300000	27000000	5800000	24000000	2800000	13000000	17200000	14000000
29	2	11	5300000	16000000	3800000	19000000	2300000	14000000	7200000	11000000
30	2	12	3900000	22000000	3500000	16000000	1900000	18000000	10200000	15000000
31	2	13	4400000	17000000	4200000	12000000	2400000	19000000	10000000	26000000
32	2	14	4300000	22000000	5700000	22000000	2400000	21000000	14000000	18000000
33	2	15	4500000	18000000	5800000	12000000	2100000	18000000	11100000	11000000
34	2	16	3700000	10000000	7200000	15000000	2800000	20000000	11100000	18000000
35	3	1	5000000	22000000	5500000	14000000	2800000	14000000	7000000	18000000
36	3	2	5400000	25000000	4800000	15000000	2100000	20000000	11200000	15000000
37	3	3	4400000	18000000	3700000	14000000	2600000	11000000	10300000	17000000
38	3	4	3500000	21000000	4700000	13000000	2700000	12000000	26200000	3000000
39	3	5	5800000	15000000	4200000	23000000	2200000	11000000	6200000	13000000
40	3	6	470000	13000000	3400000	21000000	2800000	12000000	10000000	22000000
41	3	7	4800000	16000000	5400000	15000000	2100000	11000000	9200000	15000000
42	3	8	4400000	25000000	5600000	16000000	2500000	25000000	14200000	20000000
43	3	9	4700000	22000000	4700000	13000000	2800000	10000000	14000000	16000000
44	3	10	3500000	19000000	4900000	27000000	2300000	17000000	11100000	7000000
45	3	11	4700000	13000000	5600000	12000000	2700000	20000000	10000000	14000000
46	3	12	4200000	17000000	5800000	14000000	2800000	10000000	9100000	12000000
47	3	13	3900000	23000000	5400000	17000000	1900000	16000000	16100000	15000000
48	3	14	3100000	20000000	3900000	24000000	2400000	16000000	7100000	12000000
49	3	15	4300000	12000000	6300000	11000000	1600000	21000000	14000000	21000000
50	3	16	3500000	20000000	2860000	26000000	2300000	15000000	16500000	12000000

## Sheet: CommD_comp
competition experiment	mix_index	ini_mixfrac_CM	ini_mixfrac_Pa	luminescence_rep1	luminescence_rep2	luminescence_rep3	ini_CFU_Pa_rep1	ini_CFU_Pa_rep2	ini_CFU_Pa_rep3	ini_CFU_CM_rep1	ini_CFU_CM_rep2	ini_CFU_CM_rep3	ini_CFUfrac_Pa_rep1	ini_CFUfrac_Pa_rep2	ini_CFUfrac_Pa_rep3	fin_CFU_Pa_rep1	fin_CFU_Pa_rep2	fin_CFU_Pa_rep3	fin_CFU_CM_rep1	fin_CFU_CM_rep2	fin_CFU_CM_rep3	fin_CFUfrac_Pa_rep1	fin_CFUfrac_Pa_rep2	fin_CFUfrac_Pa_rep3	fin_mixfrac_Pa_rep1	fin_mixfrac_Pa_rep2	fin_mixfrac_Pa_rep3
0	1	1	0	0	0	0	0	0	0	4787500	4625000	4104375	0	0	0	0	0	0	2000000	3500000	2000000	0	0	0	0	0	0
1	2	0.99	0.01	0	0	0	204375	183125	188125	4739625	4578750	4.06333e+06	0.041338	0.0384565	0.0442495	22000	9000	16000	2500000	2200000	1600000	0.00872324	0.00407424	0.00990099	0.00205717	0.00103213	0.00217698
2	3	0.98	0.02	0	0	0	408750	366250	376250	4691750	4532500	4.02229e+06	0.0801392	0.074764	0.0855398	34000	40000	23000	3100000	1200000	2600000	0.0108488	0.0322581	0.00876859	0.00256262	0.00834838	0.00192627
3	4	0.97	0.03	0	0	0	613125	549375	564375	4643875	4486250	3.98124e+06	0.11663	0.109098	0.124158	54000	55000	69000	2200000	2200000	2800000	0.0239574	0.0243902	0.0240502	0.00571692	0.00627438	0.00534765
4	5	0.96	0.04	0	0	0	817500	732500	752500	4596000	4440000	3940200	0.151011	0.141614	0.160355	53000	100000	37000	2100000	3100000	2400000	0.0246168	0.03125	0.0151826	0.0058773	0.00808125	0.00335222
5	6	0.95	0.05	0	0	0	1021875	915625	940625	4548125	4393750	3.89916e+06	0.183461	0.172454	0.194353	52000	150000	220000	2300000	3100000	2600000	0.0221088	0.0461538	0.0780142	0.0052682	0.0120731	0.0181261
6	7	0.94	0.06	0	0	0	1226250	1098750	1128750	4500250	4347500	3.85811e+06	0.214136	0.201744	0.226345	280000	60000	67000	1400000	3200000	3500000	0.166667	0.0184049	0.0187833	0.0447534	0.00471318	0.00415908
7	8	0.93	0.07	0	0	0	1430625	1281875	1316875	4452375	4301250	3.81707e+06	0.24318	0.229598	0.256504	360000	54000	140000	2500000	3900000	2300000	0.125874	0.0136571	0.057377	0.0326314	0.00348479	0.013106
8	9	0.91	0.09	0	0	0	1839375	1648125	1693125	4356625	4208750	3.73498e+06	0.296865	0.2814	0.311918	660000	520000	310000	2300000	3200000	3100000	0.222973	0.139785	0.0909091	0.0629859	0.039423	0.0213514
9	10	0.89	0.11	0	0	0	2248125	2014375	2069375	4260875	4116250	3.65289e+06	0.345387	0.328576	0.361635	210000	250000	1600000	2000000	3300000	2700000	0.0950226	0.0704225	0.372093	0.0240059	0.0187741	0.114486
10	11	0.87	0.13	49	0	0	2656875	2380625	2445625	4165125	4023750	3.57081e+06	0.389457	0.371719	0.406491	380000	570000	370000	1800000	1200000	2300000	0.174312	0.322034	0.138577	0.0471226	0.107116	0.0339073
11	12	0.85	0.15	392	107	175	3065625	2746875	2821875	4069375	3931250	3.48872e+06	0.42966	0.411324	0.447165	3900000	2500000	1200000	2900000	1400000	1800000	0.573529	0.641026	0.4	0.239559	0.31082	0.12698
12	13	0.83	0.17	173	81	1441	3474375	3113125	3198125	3973625	3838750	3.40663e+06	0.466484	0.447811	0.484215	1800000	1700000	5200000	1900000	1700000	8000000	0.486486	0.5	0.393939	0.181617	0.201635	0.124199
13	14	0.8	0.2	1020	441	2305	4087500	3662500	3762500	3830000	3700000	3283500	0.516261	0.497453	0.533991	5000000	4100000	4400000	3800000	2400000	5900000	0.568182	0.630769	0.427184	0.235605	0.301411	0.139937
14	15	0.75	0.25	1890	698	1849	5109375	4578125	4703125	3590625	3468750	3.07828e+06	0.587284	0.568932	0.604406	6300000	3900000	3800000	5900000	4400000	5600000	0.516393	0.46988	0.404255	0.200085	0.182913	0.128955
15	16	0.7	0.3	3748	3780	4553	6131250	5493750	5643750	3351250	3237500	2.87306e+06	0.646586	0.629205	0.66266	9000000	12000000	7100000	5800000	6500000	6500000	0.608108	0.648649	0.522059	0.266589	0.317995	0.192449
16	17	0.65	0.35	4748	3696	4860	7153125	6409375	6584375	3111875	3006250	2.66784e+06	0.696846	0.680717	0.711654	8000000	6200000	11000000	4000000	13000000	5000000	0.666667	0.322917	0.6875	0.319034	0.107503	0.324315
17	18	0.6	0.4	4048	4480	5219	8175000	7325000	7525000	2872500	2775000	2462625	0.739986	0.725248	0.753432	6800000	5300000	14000000	7300000	4600000	5000000	0.48227	0.535354	0.736842	0.179121	0.225402	0.379223
18	19	0.55	0.45	5537	5216	6261	9196875	8240625	8465625	2633125	2543750	2.25741e+06	0.77742	0.764126	0.789481	5000000	7600000	16000000	4500000	3900000	2100000	0.526316	0.66087	0.883978	0.206525	0.329834	0.624381
19	20	0.5	0.5	5921	5704	5606	10218750	9156250	9406250	2393750	2312500	2.05219e+06	0.810208	0.798365	0.820902	8000000	8800000	12000000	4300000	2200000	2100000	0.650407	0.8	0.851064	0.303532	0.502547	0.554903
20	21	0.4	0.6	5036	6069	5876	12262500	10987500	11287500	1915000	1850000	1641750	0.864927	0.855891	0.87302	14000000	10800000	17000000	2800000	1900000	1200000	0.833333	0.850394	0.934066	0.539437	0.589424	0.755548
21	22	0.3	0.7	6485	6223	6712	14306250	12818750	13168750	1436250	1387500	1.23131e+06	0.908766	0.902332	0.914493	12000000	14000000	14000000	1100000	1400000	1300000	0.916031	0.909091	0.915033	0.718743	0.71636	0.701453
22	23	0.2	0.8	7614	7924	7129	16350000	14650000	15050000	957500	925000	820875	0.944677	0.94061	0.948278	18000000	21000000	22000000	700000	400000	100000	0.962567	0.981308	0.995475	0.857623	0.929871	0.979591
23	24	0.1	0.9	8511	7494	9380	18393750	16481250	16931250	478750	462500	410438	0.974632	0.972704	0.976332	19000000	14000000	19000000	300000	0	100000	0.984456	1	0.994764	0.936852	1	0.976444
24	25	0	1	8024	8786	10477	20437500	18312500	18812500	0	0	0	1	1	1	15000000	17000000	23000000	0	0	0	1	1	1	1	1	1

## Sheet: CommC_comp
competition experiment	mix_index	ini_mixfrac_CM	ini_mixfrac_Pa	luminescence_rep1	luminescence_rep2	luminescence_rep3	ini_CFU_Pa_rep1	ini_CFU_Pa_rep2	ini_CFU_Pa_rep3	ini_CFU_CM_rep1	ini_CFU_CM_rep2	ini_CFU_CM_rep3	ini_CFUfrac_Pa_rep1	ini_CFUfrac_Pa_rep2	ini_CFUfrac_Pa_rep3	fin_CFU_Pa_rep1	fin_CFU_Pa_rep2	fin_CFU_Pa_rep3	fin_CFU_CM_rep1	fin_CFU_CM_rep2	fin_CFU_CM_rep3	fin_CFUfrac_Pa_rep1	fin_CFUfrac_Pa_rep2	fin_CFUfrac_Pa_rep3	fin_mixfrac_Pa_rep1	fin_mixfrac_Pa_rep2	fin_mixfrac_Pa_rep3
0	1	1	0	0	0	0	0	0	0	4137500	4918750	4797500	0	0	0	0	0	0	700000	1900000	900000	0	0	0	0	0	0
1	2	0.99	0.01	0	0	0	192500	182500	171875	4096125	4.86956e+06	4749525	0.0448862	0.0361239	0.034924	700	10	10	1800000	1100000	800000	0.000388738	9.09083e-06	1.24998e-05	8.35789e-05	2.45018e-06	3.48908e-06
2	3	0.98	0.02	0	0	2428	385000	365000	343750	4054750	4820375	4701550	0.0867166	0.0703903	0.0681327	8000	10	70000	1300000	500000	2200000	0.00611621	1.99996e-05	0.030837	0.00132093	5.39038e-06	0.00880314
3	4	0.97	0.03	127	1381	0	577500	547500	515625	4013375	4.77119e+06	4653575	0.125793	0.102939	0.0997495	1300	290000	2100	900000	6800000	1500000	0.00144236	0.0409027	0.00139804	0.000310365	0.0113636	0.000390626
4	5	0.96	0.04	333	1710	336	770000	730000	687500	3972000	4722000	4605600	0.162379	0.133896	0.129886	14000	700000	5000	1400000	4900000	1200000	0.00990099	0.125	0.00414938	0.00214474	0.0370754	0.00116168
5	6	0.95	0.05	1153	0	7687	962500	912500	859375	3930625	4.67281e+06	4557625	0.196705	0.163375	0.158644	210000	20	3900000	6400000	800000	21000000	0.03177	2.49994e-05	0.156627	0.00700317	6.73797e-06	0.0492832
6	7	0.94	0.06	892	1325	1924	1155000	1095000	1031250	3889250	4623625	4509650	0.228974	0.19148	0.186116	190000	160000	600000	4700000	3900000	3500000	0.0388548	0.0394089	0.146341	0.00861402	0.0109363	0.0456653
7	8	0.93	0.07	2151	5632	9978	1347500	1277500	1203125	3847875	4.57444e+06	4461675	0.259365	0.218304	0.212386	700000	2400000	7900000	13100000	8000000	5200000	0.0507246	0.230769	0.603053	0.0113547	0.0748075	0.297782
8	9	0.91	0.09	4123	898	9551	1732500	1642500	1546875	3765125	4.47606e+06	4365725	0.315136	0.268445	0.261623	1500000	60000	9000000	10000000	2100000	5100000	0.130435	0.0277778	0.638298	0.0312333	0.00764174	0.330018
9	10	0.89	0.11	6461	6719	5706	2117500	2007500	1890625	3682375	4.37769e+06	4269775	0.365094	0.3144	0.3069	3800000	10000000	1500000	7900000	5200000	10000000	0.324786	0.657895	0.130435	0.0936993	0.341372	0.0401865
10	11	0.87	0.13	7006	8567	5987	2502500	2372500	2234375	3599625	4.27931e+06	4173825	0.410103	0.35667	0.348674	1500000	7500000	5800000	20100000	5900000	6500000	0.0694444	0.559701	0.471545	0.0157867	0.255183	0.199403
11	12	0.85	0.15	7807	5678	10722	2887500	2737500	2578125	3516875	4.18094e+06	4077875	0.450864	0.395682	0.387338	3700000	1900000	9000000	6200000	6200000	6100000	0.373737	0.234568	0.596026	0.113686	0.0762935	0.291698
12	13	0.83	0.17	8762	8116	7841	3272500	3102500	2921875	3434125	4.08256e+06	3981925	0.48795	0.431799	0.423227	6200000	8300000	7000000	4800000	5000000	3700000	0.563636	0.62406	0.654206	0.217297	0.309108	0.345583
13	14	0.8	0.2	8220	9107	9062	3850000	3650000	3437500	3310000	3935000	3838000	0.537709	0.481213	0.472476	9800000	13000000	11000000	4400000	2700000	3300000	0.690141	0.828025	0.769231	0.323739	0.564781	0.481979
14	15	0.75	0.25	8712	8492	8889	4812500	4562500	4296875	3103125	3.68906e+06	3598125	0.607975	0.552926	0.544253	9300000	11000000	9000000	2800000	3700000	2900000	0.768595	0.748299	0.756303	0.416532	0.444838	0.464168
15	16	0.7	0.3	9041	9540	7454	5775000	5475000	5156250	2896250	3443125	3358250	0.665994	0.613918	0.605585	7000000	10000000	14000000	2300000	2800000	1000000	0.752688	0.78125	0.933333	0.39546	0.490465	0.796242
16	17	0.65	0.35	7740	7593	7552	6737500	6387500	6015625	2689375	3.19719e+06	3118375	0.714712	0.666428	0.658597	12000000	9000000	10500000	6000000	1600000	1500000	0.666667	0.849057	0.875	0.300636	0.602552	0.661463
17	18	0.6	0.4	7285	7778	9334	7700000	7300000	6875000	2482500	2951250	2878500	0.756199	0.712108	0.704875	19000000	16000000	13000000	800000	900000	600000	0.959596	0.946746	0.955882	0.836192	0.827332	0.858111
18	19	0.55	0.45	9672	7567	8186	8662500	8212500	7734375	2275625	2.70531e+06	2638625	0.791955	0.752211	0.745626	12000000	13000000	9000000	1000000	500000	300000	0.923077	0.962963	0.967742	0.72061	0.875118	0.89332
19	20	0.5	0.5	7451	8311	8013	9625000	9125000	8593750	2068750	2459375	2398750	0.823089	0.787699	0.781783	15000000	13000000	9000000	300000	200000	100000	0.980392	0.984848	0.989011	0.91487	0.946001	0.961717
20	21	0.4	0.6	8212	8707	7366	11550000	10950000	10312500	1655000	1967500	1919000	0.874669	0.847687	0.84311	20000000	13000000	17000000	300000	300000	500000	0.985222	0.977444	0.971429	0.934764	0.921131	0.904674
21	22	0.3	0.7	8298	8294	8582	13475000	12775000	12031250	1241250	1475625	1439250	0.915654	0.896452	0.893155	12000000	14000000	15000000	400000	100000	90000	0.967742	0.992908	0.994036	0.865737	0.974182	0.978957
22	23	0.2	0.8	8536	7974	8036	15400000	14600000	13750000	827500	983750	959500	0.949006	0.936873	0.93477	14000000	8000000	14000000	400000	200000	400000	0.972222	0.97561	0.972222	0.882667	0.915116	0.907145
23	24	0.1	0.9	8769	9522	8687	17325000	16425000	15468750	413750	491875	479750	0.976675	0.970924	0.969919	14000000	23000000	9000000	300000	100000	600000	0.979021	0.995671	0.9375	0.909341	0.984124	0.807207
24	25	0	1	8419	8675	8660	19250000	18250000	17187500	0	0	0	1	1	1	12000000	27000000	24000000	0	0	0	1	1	1	1	1	1

## Sheet: CommB_comp
competition experiment	mix_index	ini_mixfrac_CM	ini_mixfrac_Pa	luminescence_rep1	luminescence_rep2	luminescence_rep3	ini_CFU_Pa_rep1	ini_CFU_Pa_rep2	ini_CFU_Pa_rep3	ini_CFU_CM_rep1	ini_CFU_CM_rep2	ini_CFU_CM_rep3	ini_CFUfrac_Pa_rep1	ini_CFUfrac_Pa_rep2	ini_CFUfrac_Pa_rep3	fin_CFU_Pa_rep1	fin_CFU_Pa_rep2	fin_CFU_Pa_rep3	fin_CFU_CM_rep1	fin_CFU_CM_rep2	fin_CFU_CM_rep3	fin_CFUfrac_Pa_rep1	fin_CFUfrac_Pa_rep2	fin_CFUfrac_Pa_rep3	fin_mixfrac_Pa_rep1	fin_mixfrac_Pa_rep2	fin_mixfrac_Pa_rep3
0	1	1	0	0	0	0	0	0	0	2693750	2462500	2412500	0	0	0	0	0	0	2300000	2800000	2400000	0	0	0	0	0	0
1	2	0.99	0.01	4146	3929	5163	173125	171875	150625	2.66681e+06	2437875	2388375	0.0609608	0.0658588	0.0593245	1300000	700000	1400000	12000000	9000000	8000000	0.0977444	0.0721649	0.148936	0.0165768	0.0110206	0.0272648
2	3	0.98	0.02	5760	7535	7809	346250	343750	301250	2639875	2413250	2364250	0.115953	0.124683	0.113018	1600000	1180000	400000	7000000	7000000	12000000	0.186047	0.144254	0.0322581	0.0343433	0.0235821	0.00531051
3	4	0.97	0.03	8216	5900	6825	519375	515625	451875	2.61294e+06	2388625	2340125	0.165812	0.177542	0.161846	2300000	1900000	1300000	7000000	9000000	6000000	0.247312	0.174312	0.178082	0.0486377	0.0293585	0.0335387
4	5	0.96	0.04	5936	7801	6179	692500	687500	602500	2586000	2364000	2316000	0.211225	0.225299	0.206442	2600000	1100000	1900000	5000000	4400000	5000000	0.342105	0.2	0.275362	0.0748534	0.0345796	0.0573713
5	6	0.95	0.05	6941	6096	8007	865625	859375	753125	2.55906e+06	2339375	2291875	0.25276	0.26866	0.247332	3000000	4200000	1800000	4600000	8000000	3900000	0.394737	0.344262	0.315789	0.0921268	0.0699562	0.0688343
6	7	0.94	0.06	7654	6367	7838	1038750	1031250	903750	2532125	2314750	2267750	0.290895	0.308204	0.28496	700000	1900000	2100000	11000000	7000000	9000000	0.0598291	0.213483	0.189189	0.00980446	0.0374326	0.0360257
7	8	0.93	0.07	7001	6948	8687	1211875	1203125	1054375	2.50519e+06	2290125	2243625	0.32603	0.344414	0.319701	2300000	2500000	3600000	7000000	6000000	8000000	0.247312	0.294118	0.310345	0.0486377	0.056334	0.0672292
8	9	0.91	0.09	7661	8934	9331	1558125	1546875	1355625	2.45131e+06	2240875	2195375	0.388614	0.408389	0.381759	3200000	2800000	3900000	3900000	3200000	2800000	0.450704	0.466667	0.58209	0.113214	0.111398	0.182398
9	10	0.89	0.11	8913	7844	9682	1904375	1890625	1656875	2.39744e+06	2191625	2147125	0.442691	0.463133	0.435561	4300000	3800000	5000000	3200000	5000000	2900000	0.573333	0.431818	0.632911	0.172926	0.0981951	0.216392
10	11	0.87	0.13	9608	9689	8262	2250625	2234375	1958125	2.34356e+06	2142375	2098875	0.489885	0.51051	0.482653	3600000	4100000	3000000	3000000	2000000	7000000	0.545455	0.672131	0.3	0.157338	0.227029	0.0642334
11	12	0.85	0.15	9858	10832	11093	2596875	2578125	2259375	2.28969e+06	2093125	2050625	0.531432	0.551913	0.524217	6000000	3500000	4000000	5000000	2700000	800000	0.545455	0.564516	0.833333	0.157338	0.156633	0.4447
12	13	0.83	0.17	8664	9693	11148	2943125	2921875	2560625	2.23581e+06	2043875	2002375	0.568287	0.588406	0.561171	5600000	6300000	5600000	2700000	1000000	1100000	0.674699	0.863014	0.835821	0.24398	0.474408	0.449154
13	14	0.8	0.2	11131	9935	11797	3462500	3437500	3012500	2155000	1970000	1930000	0.616377	0.635691	0.609509	4600000	7000000	4900000	1700000	1300000	2600000	0.730159	0.843373	0.653333	0.296282	0.435497	0.231863
14	15	0.75	0.25	9454	11192	10264	4328125	4296875	3765625	2.02031e+06	1846875	1809375	0.681762	0.69939	0.675448	6300000	8300000	8000000	350000	1800000	270000	0.947368	0.821782	0.967352	0.736892	0.397825	0.825956
15	16	0.7	0.3	10772	10508	10007	5193750	5156250	4518750	1885625	1723750	1688750	0.733645	0.749455	0.72795	9000000	13000000	12000000	800000	150000	200000	0.918367	0.988593	0.983607	0.636423	0.925468	0.905749
16	17	0.65	0.35	9185	9923	9874	6059375	6015625	5271875	1.75094e+06	1600625	1568125	0.775817	0.789841	0.770742	11000000	7900000	15000000	80000	80000	110000	0.99278	0.989975	0.99272	0.955346	0.933985	0.956219
17	18	0.6	0.4	8679	9055	9007	6925000	6875000	6025000	1616250	1477500	1447500	0.810771	0.823107	0.80629	11000000	14000000	14000000	40000	40000	50000	0.996377	0.997151	0.996441	0.977163	0.980448	0.978188
18	19	0.55	0.45	9798	9132	9961	7790625	7734375	6778125	1.48156e+06	1354375	1326875	0.840214	0.850983	0.836289	15000000	8000000	19000000	40000	20000	40000	0.99734	0.997506	0.997899	0.98315	0.98285	0.987026
19	20	0.5	0.5	9047	8316	8173	8656250	8593750	7531250	1346875	1231250	1206250	0.865355	0.874682	0.861946	11000000	12000000	14000000	90000	500000	30000	0.991885	0.96	0.997862	0.950043	0.774701	0.986798
20	21	0.4	0.6	9181	7883	8820	10387500	10312500	9037500	1077500	985000	965000	0.906018	0.912813	0.903524	8000000	12000000	19000000	60000	120000	30000	0.992556	0.990099	0.998424	0.954015	0.934757	0.990238
21	22	0.3	0.7	9018	8172	9140	12118750	12031250	10543750	808125	738750	723750	0.937485	0.94215	0.935767	12000000	15000000	16000000	30000	40000	30000	0.997506	0.99734	0.998129	0.984187	0.981728	0.988429
22	23	0.2	0.8	8473	7886	8188	13850000	13750000	12050000	538750	492500	482500	0.962558	0.96542	0.9615	16000000	19000000	14000000	500000	30000	50000	0.969697	0.998424	0.996441	0.83275	0.9891	0.978188
23	24	0.1	0.9	8642	7798	8867	15581250	15468750	13556250	269375	246250	241250	0.983005	0.98433	0.982515	23000000	19000000	17000000	10000	60000	20000	0.999565	0.996852	0.998825	0.997213	0.978434	0.992708
24	25	0	1	7889	7760	9897	17312500	17187500	15062500	0	0	0	1	1	1	8000000	17000000	15000000	0	0	0	1	1	1	1	1	1

## Sheet: CommA_comp
competition experiment	mix_index	ini_mixfrac_CM	ini_mixfrac_Pa	luminescence_rep1	luminescence_rep2	luminescence_rep3	ini_CFU_Pa_rep1	ini_CFU_Pa_rep2	ini_CFU_Pa_rep3	ini_CFU_CM_rep1	ini_CFU_CM_rep2	ini_CFU_CM_rep3	ini_CFUfrac_Pa_rep1	ini_CFUfrac_Pa_rep2	ini_CFUfrac_Pa_rep3	fin_CFU_Pa_rep1	fin_CFU_Pa_rep2	fin_CFU_Pa_rep3	fin_CFU_CM_rep1	fin_CFU_CM_rep2	fin_CFU_CM_rep3	fin_CFUfrac_Pa_rep1	fin_CFUfrac_Pa_rep2	fin_CFUfrac_Pa_rep3	fin_mixfrac_Pa_rep1	fin_mixfrac_Pa_rep2	fin_mixfrac_Pa_rep3
0	1	1	0	NaN	0	0	NaN	0	0	NaN	11356250	12012500	NaN	0	0	NaN	0	0	NaN	15300000	11100000	NaN	0	0	NaN	0	0
1	2	0.99	0.01	9543	7020	6292	162500	156250	145000	15147000	1.12427e+07	11892375	0.0106143	0.0137074	0.0120458	5100000	3200000	2900000	500000	400000	7000000	0.910714	0.888889	0.292929	0.905693	0.853252	0.255517
2	3	0.98	0.02	8323	6513	7735	325000	312500	290000	14994000	11129125	11772250	0.0212155	0.0273126	0.0240419	3600000	3600000	3500000	2500000	3100000	700000	0.590164	0.537313	0.833333	0.575519	0.457708	0.805532
3	4	0.97	0.03	8036	8217	6910	487500	468750	435000	14841000	1.10156e+07	11652125	0.0318035	0.0408165	0.0359887	3600000	5900000	4000000	2100000	1100000	1000000	0.631579	0.842857	0.8	0.617454	0.795847	0.768185
4	5	0.96	0.04	8405	7046	8570	650000	625000	580000	14688000	10902000	11532000	0.0423784	0.0542205	0.0478864	3700000	3600000	2100000	1200000	1700000	400000	0.755102	0.679245	0.84	0.743792	0.606161	0.813062
5	6	0.95	0.05	9701	8521	9288	812500	781250	725000	14535000	1.07884e+07	11411875	0.0529402	0.0675256	0.0597353	3300000	5300000	5900000	800000	300000	400000	0.804878	0.946429	0.936508	0.795243	0.927746	0.924355
6	7	0.94	0.06	8871	10265	10345	975000	937500	870000	14382000	10674875	11291750	0.063489	0.0807328	0.0715358	3400000	8000000	7000000	1100000	600000	13500000	0.755556	0.930233	0.341463	0.744259	0.90646	0.300487
7	8	0.93	0.07	11410	9372	9212	1137500	1093750	1015000	14229000	1.05613e+07	11171625	0.0740247	0.0938433	0.083288	6700000	5200000	5100000	300000	600000	100000	0.957143	0.896552	0.980769	0.954603	0.862994	0.976879
8	9	0.91	0.09	9459	8163	8747	1462500	1406250	1305000	13923000	1.03342e+07	10931375	0.095057	0.119778	0.106649	6900000	6400000	5800000	1000000	700000	400000	0.873418	0.901408	0.935484	0.866606	0.869196	0.923151
9	10	0.89	0.11	12124	8820	9505	1787500	1718750	1595000	13617000	1.01071e+07	10691125	0.116038	0.145339	0.129821	8400000	6600000	4000000	700000	500000	500000	0.923077	0.929577	0.888889	0.918689	0.905605	0.868897
10	11	0.87	0.13	9822	9480	10616	2112500	2031250	1885000	13311000	9.87994e+06	10450875	0.136966	0.170533	0.152806	8200000	13000000	16000000	900000	1800000	100000	0.901099	0.878378	0.993789	0.895599	0.839977	0.992512
11	12	0.85	0.15	9921	10069	10722	2437500	2343750	2175000	13005000	9.65281e+06	10210625	0.157844	0.195368	0.175607	7000000	2900000	7000000	900000	1300000	900000	0.886076	0.690476	0.886076	0.879852	0.618513	0.865654
12	13	0.83	0.17	10609	10622	9589	2762500	2656250	2465000	12699000	9.42569e+06	9970375	0.17867	0.219853	0.198225	6000000	6000000	6000000	800000	200000	500000	0.882353	0.967742	0.923077	0.875954	0.956148	0.908604
13	14	0.8	0.2	10837	10630	10335	3250000	3125000	2900000	12240000	9085000	9610000	0.209813	0.255938	0.231815	13000000	7700000	9000000	100000	1100000	14200000	0.992366	0.875	0.387931	0.991896	0.835732	0.344294
14	15	0.75	0.25	11014	10241	10308	4062500	3906250	3625000	11475000	8.51719e+06	9009375	0.261464	0.314426	0.286916	11000000	7000000	12000000	600000	500000	1000000	0.948276	0.933333	0.923077	0.94524	0.910516	0.908604
15	16	0.7	0.3	9629	11203	10392	4875000	4687500	4350000	10710000	7949375	8408750	0.312801	0.370938	0.340942	15000000	10000000	7000000	800000	700000	700000	0.949367	0.934579	0.909091	0.946392	0.912149	0.892293
16	17	0.65	0.35	9753	10939	10052	5687500	5468750	5075000	9945000	7.38156e+06	7808125	0.363825	0.425573	0.393926	7000000	11000000	10000000	1100000	500000	1100000	0.864198	0.956522	0.900901	0.856971	0.94114	0.882785
17	18	0.6	0.4	9037	10420	9876	6500000	6250000	5800000	9180000	6813750	7207500	0.414541	0.478423	0.445897	10000000	11000000	13000000	700000	700000	100000	0.934579	0.940171	0.992366	0.930798	0.919492	0.9908
18	19	0.55	0.45	9585	9595	9418	7312500	7031250	6525000	8415000	6.24594e+06	6606875	0.46495	0.529574	0.496883	6400000	13000000	11000000	1100000	1100000	700000	0.853333	0.921986	0.940171	0.845632	0.895719	0.928666
19	20	0.5	0.5	10256	8814	9352	8125000	7812500	7250000	7650000	5678125	6006250	0.515055	0.579106	0.546912	20000000	8000000	27000000	300000	500000	800000	0.985222	0.941176	0.971223	0.984318	0.920816	0.96547
20	21	0.4	0.6	9102	9371	9241	9750000	9375000	8700000	6120000	4542500	4805000	0.614367	0.673612	0.644206	11000000	13000000	15000000	5000000	600000	500000	0.6875	0.955882	0.967742	0.674414	0.940289	0.96132
21	22	0.3	0.7	9084	9312	8502	11375000	10937500	10150000	4590000	3406875	3603750	0.712496	0.762494	0.737981	9000000	16000000	9000000	700000	600000	100000	0.927835	0.963855	0.989011	0.923696	0.950935	0.986766
22	23	0.2	0.8	9870	8793	9790	13000000	12500000	11600000	3060000	2271250	2402500	0.809465	0.846238	0.828423	1300000	12000000	15000000	1000000	700000	300000	0.565217	0.944882	0.980392	0.55036	0.925703	0.976428
23	24	0.1	0.9	8969	8567	9154	14625000	14062500	13050000	1530000	1135625	1201250	0.905292	0.925279	0.915709	22000000	12000000	20000000	300000	300000	400000	0.986547	0.97561	0.980392	0.985724	0.966746	0.976428
24	25	0	1	8667	7861	8037	16250000	15625000	14500000	0	0	0	1	1	1	7000000	20000000	12000000	0	0	0	1	1	1	1	1	1
