# Supplementary material for: Biotic resistance predictably shifts microbial invasion regimes
Source: Nat Commun. 2025 Apr 27;16:3952. doi: 10.1038/s41467-025-59285-1 (PMC12034811; doi:10.1038/s41467-025-59285-1)
Supplement: Supplementary file 3 — Supplementary Data 1 [file 41467_2025_59285_MOESM3_ESM.zip › Supplementary_Data_File/rawdata_experiment/CM_pH.xlsx]

## Sheet: CM
	rep (biological)	community
		Comm D	Comm B	Comm C	Comm A
pH_pre_day1	0	7.65	4.744	7.843	7.554
	1	7.523	4.739	7.659	7.461
	2	7.627	4.715	7.718	7.654
	3	7.618	4.715	7.55	7.404
pH_pre_day2	0	7.473	4.835	7.64	7.164
	1	7.491	4.722	7.57	7.238
	2	7.514	4.73	7.595	7.22
	3	7.591	4.751	7.634	7.213
pH_pre_day4	0	7.65	4.742	7.711	7.305
	1	7.577	4.73	7.698	7.327
	2	7.52	4.696	7.593	7.088
	3	7.502	4.696	7.757	7.204
	0	7.536	4.706	7.802	7.157
	1	7.434	4.708	7.673	7.12
	2	7.484	4.67	7.761	7.202
	3	7.511	4.713	7.743	7.304

## Sheet: Pa
pH_pre_day2	rep (biological)	Pa
	0	7.195
	1	7.145
	2	7.293
	3	7.28
	4	7.17
	5	7.291
	6	7.307
	7	7.205
	8	7.204
	9	7.17
	10	7.289
	11	7.327
