# Supplementary material for: Biotic resistance predictably shifts microbial invasion regimes
Source: Nat Commun. 2025 Apr 27;16:3952. doi: 10.1038/s41467-025-59285-1 (PMC12034811; doi:10.1038/s41467-025-59285-1)
Supplement: Supplementary file 3 — Supplementary Data 1 [file 41467_2025_59285_MOESM3_ESM.zip › Supplementary_Data_File/rawdata_experiment/SL_pH.xlsx]

## Sheet: Sheet1
preculture day 2	20230805
	Su						Lp
rep (biological.technical)	1.1	2.1	3.1	1.2	2.2	3.2	1.1	2.1	3.1	1.2	2.2	3.2
10mM	6.135	6.051	6.005	6.055	6.135	6.135	3.768	3.737	3.741	3.746	3.736	3.732
40mM	6.798	6.789	6.792	6.806	6.806	6.808	4.305	4.248	4.247	4.224	4.236	4.664
60mM	6.839	6.835	6.842	6.837	6.837	6.835	4.789	4.753	4.777	4.808	4.78	4.784
80mM	6.837	6.83	6.839	6.828	6.827	6.846	5.535	5.54	5.518	5.607	5.655	5.725
preculture day 3	20230806
	Su						Lp
rep (biological.technical)	1.1	2.1	3.1	1.2	2.2	3.2	1.1	2.1	3.1	1.2	2.2	3.2
10mM	6.108	6.026	6.084	6.031	6.082	6.02	3.708	3.71	3.703	3.705	3.701	3.726
40mM	6.77	6.753	6.77	6.768	6.768	6.792	4.312	4.302	4.305	4.307	4.302	4.302
60mM	6.803	6.801	6.794	6.794	6.796	6.806	4.818	4.813	4.813	4.809	4.818	4.832
80mM	6.823	6.806	6.806	6.81	6.813	6.803	5.535	5.463	5.458	5.46	5.453	5.46
