# Supplementary material for: Biotic resistance predictably shifts microbial invasion regimes
Source: Nat Commun. 2025 Apr 27;16:3952. doi: 10.1038/s41467-025-59285-1 (PMC12034811; doi:10.1038/s41467-025-59285-1)
Supplement: Supplementary file 3 — Supplementary Data 1 [file 41467_2025_59285_MOESM3_ESM.zip › Supplementary_Data_File/rawdata_experiment/SL_growth_diffpH_inipH.csv]

rep\pH/well	1	2	3	4	5	6	7	8	9	10	11	12
1	1.113	1.718	2.531	3.276	4.164	5.458	6.921	7.8	8.442	9.024	9.921	10.601
2	1.107	1.715	2.528	3.274	4.163	5.46	6.921	7.8	8.449	9.01	9.903	10.585
3	1.101	1.71	2.524	3.276	4.163	5.46	6.921	7.79	8.426	8.949	9.822	10.489
