# Supplementary material for: Biotic resistance predictably shifts microbial invasion regimes
Source: Nat Commun. 2025 Apr 27;16:3952. doi: 10.1038/s41467-025-59285-1 (PMC12034811; doi:10.1038/s41467-025-59285-1)
Supplement: Supplementary file 3 — Supplementary Data 1 [file 41467_2025_59285_MOESM3_ESM.zip › Supplementary_Data_File/rawdata_experiment/SL_growth_diffpH.csv]

Testname: OD48h_384
Date: 05/08/2023 Time: 15:55:24 (UTC+2)
ID1: ID2: ID3: SL_growth_diffpH_2
No. of Channels / Multichromatics: 1
No. of Cycles: 192
Configuration: Absorbance
Used wavelengths and gain values:
1: 600nm 545
2: -
3: -
4: -
5: -
6: -
7: -
8: -
Basic Parameters
================
Mode: Plate mode
Pause before cycle: 0
Pause duration [s]: 0
Microplate: SBS STANDARD 384
Settling time [s]: 0.2
Well scanning: none
Multichromatic mode: -
Optic: Spectrometer
Comment:
Kinetic Windows
===============
Number of kinetic windows: 1
Kinetic window: 1 2 3 4
�����������������������������������������������������������
Number of cycles: 192 - - -
Measurement start time [s]: 0 - - -
Number of flashes: 22 - - -
Cycle time [s]: 900 - - -
Used Versions/Reader	User Name
===============================
Omega software version (control part): 5.50 R4
Firmware version: 1.51
Reader type: FLUOstar Omega
Sample Layout
================
Odd columns (1, 3, …) contained Su cultures, even columns contained Lp cultures.
Every other row was initiated with increasingly diluted precultures from the species, from A to O: ['1/25', '1/50', '1/100', '1/200', '1/400', '1/800', '1/1600', '1/3200']
Every 2 columns were filled with media of increasingly high pH: [ 1.11, 1.71, 2.53, 3.28, 4.16, 5.46, 6.92, 7.8 , 8.44, 8.99, 9.88, 10.56], e.g. cols 3-4 were of pH 1.71
Absorbance Intensity Limits
===========================
0% transmission (main channel [1]): 74010
100% transmission (main channel [1]): 15487910
0% transmission (reference channel): 0
100% transmission (reference channel): 205456
Measurement Data
================
Time [s]: 0
T[�C]: 30.1
	1	2	3	4	5	6	7	8	9	10	11	12	13	14	15	16	17	18	19	20	21	22	23	24
A	0.44	0.152	0.481	0.158	0.484	0.156	0.431	0.156	0.463	0.162	0.529	0.17	0.508	0.159	0.507	0.158	0.472	0.164	0.5	0.167	0.476	0.164	0.452	0.199
B	nan	nan	nan	nan	nan	nan	nan	nan	nan	nan	nan	nan	nan	nan	nan	nan	nan	nan	nan	nan	nan	nan	nan	nan
C	0.259	0.118	0.275	0.12	0.274	0.118	0.262	0.12	0.286	0.12	0.309	0.124	0.288	0.12	0.289	0.121	0.313	0.143	0.281	0.137	0.281	0.132	0.28	0.142
D	nan	nan	nan	nan	nan	nan	nan	nan	nan	nan	nan	nan	nan	nan	nan	nan	nan	nan	nan	nan	nan	nan	nan	nan
E	0.177	0.106	0.182	0.102	0.186	0.101	0.181	0.103	0.192	0.103	0.223	0.118	0.195	0.102	0.197	0.102	0.197	0.134	0.201	0.111	0.195	0.113	0.188	0.159
F	nan	nan	nan	nan	nan	nan	nan	nan	nan	nan	nan	nan	nan	nan	nan	nan	nan	nan	nan	nan	nan	nan	nan	nan
G	0.135	0.093	0.14	0.091	0.141	0.091	0.132	0.093	0.14	0.096	0.154	0.097	0.144	0.095	0.143	0.093	0.196	0.122	0.149	0.101	0.146	0.104	0.148	0.109
H	nan	nan	nan	nan	nan	nan	nan	nan	nan	nan	nan	nan	nan	nan	nan	nan	nan	nan	nan	nan	nan	nan	nan	nan
I	0.114	0.087	0.121	0.086	0.111	0.088	0.11	0.086	0.113	0.088	0.12	0.091	0.115	0.087	0.117	0.087	0.191	0.117	0.121	0.095	0.122	0.097	0.123	0.101
J	nan	nan	nan	nan	nan	nan	nan	nan	nan	nan	nan	nan	nan	nan	nan	nan	nan	nan	nan	nan	nan	nan	nan	nan
K	0.104	0.086	0.102	0.085	0.101	0.084	0.097	0.085	0.099	0.143	0.11	0.091	0.101	0.084	0.101	0.086	0.189	0.1	0.114	0.092	0.111	0.095	0.11	0.1
L	nan	nan	nan	nan	nan	nan	nan	nan	nan	nan	nan	nan	nan	nan	nan	nan	nan	nan	nan	nan	nan	nan	nan	nan
M	0.101	0.09	0.097	0.086	0.095	0.086	0.097	0.091	0.096	0.086	0.101	0.092	0.094	0.086	0.095	0.085	0.103	0.12	0.105	0.096	0.105	0.098	0.107	0.104
N	nan	nan	nan	nan	nan	nan	nan	nan	nan	nan	nan	nan	nan	nan	nan	nan	nan	nan	nan	nan	nan	nan	nan	nan
O	0.097	0.091	0.09	0.09	0.09	0.09	0.094	0.091	0.092	0.091	0.1	0.098	0.093	0.09	0.094	0.088	0.127	0.113	0.101	0.099	0.103	0.104	0.109	0.108
P	nan	nan	nan	nan	nan	nan	nan	nan	nan	nan	nan	nan	nan	nan	nan	nan	nan	nan	nan	nan	nan	nan	nan	nan
Time [s]: 900
T[�C]: 30.1
	1	2	3	4	5	6	7	8	9	10	11	12	13	14	15	16	17	18	19	20	21	22	23	24
A	0.419	0.145	0.462	0.151	0.489	0.149	0.402	0.152	0.453	0.158	0.558	0.163	0.534	0.155	0.538	0.155	0.486	0.174	0.502	0.155	0.458	0.154	0.428	0.157
B	nan	nan	nan	nan	nan	nan	nan	nan	nan	nan	nan	nan	nan	nan	nan	nan	nan	nan	nan	nan	nan	nan	nan	nan
C	0.244	0.112	0.257	0.115	0.253	0.113	0.242	0.113	0.276	0.115	0.322	0.119	0.298	0.115	0.296	0.116	0.307	0.145	0.274	0.13	0.271	0.128	0.268	0.134
D	nan	nan	nan	nan	nan	nan	nan	nan	nan	nan	nan	nan	nan	nan	nan	nan	nan	nan	nan	nan	nan	nan	nan	nan
E	0.167	0.108	0.173	0.097	0.172	0.096	0.166	0.099	0.184	0.101	0.216	0.116	0.198	0.096	0.201	0.099	0.188	0.148	0.193	0.102	0.185	0.104	0.179	0.141
F	nan	nan	nan	nan	nan	nan	nan	nan	nan	nan	nan	nan	nan	nan	nan	nan	nan	nan	nan	nan	nan	nan	nan	nan
G	0.126	0.088	0.133	0.087	0.13	0.086	0.124	0.09	0.133	0.092	0.154	0.092	0.142	0.088	0.142	0.088	0.262	0.128	0.141	0.093	0.139	0.095	0.137	0.105
H	nan	nan	nan	nan	nan	nan	nan	nan	nan	nan	nan	nan	nan	nan	nan	nan	nan	nan	nan	nan	nan	nan	nan	nan
I	0.106	0.082	0.106	0.081	0.106	0.084	0.102	0.081	0.106	0.084	0.118	0.088	0.113	0.084	0.112	0.085	0.205	0.151	0.114	0.089	0.116	0.091	0.112	0.09
J	nan	nan	nan	nan	nan	nan	nan	nan	nan	nan	nan	nan	nan	nan	nan	nan	nan	nan	nan	nan	nan	nan	nan	nan
K	0.096	0.082	0.095	0.081	0.094	0.08	0.089	0.08	0.091	0.148	0.106	0.09	0.095	0.078	0.096	0.085	0.177	0.146	0.097	0.086	0.102	0.085	0.105	0.088
L	nan	nan	nan	nan	nan	nan	nan	nan	nan	nan	nan	nan	nan	nan	nan	nan	nan	nan	nan	nan	nan	nan	nan	nan
M	0.091	0.084	0.089	0.079	0.091	0.083	0.09	0.085	0.093	0.082	0.099	0.092	0.087	0.079	0.092	0.084	0.12	0.128	0.094	0.087	0.097	0.089	0.097	0.092
N	nan	nan	nan	nan	nan	nan	nan	nan	nan	nan	nan	nan	nan	nan	nan	nan	nan	nan	nan	nan	nan	nan	nan	nan
O	0.091	0.084	0.085	0.085	0.085	0.084	0.09	0.086	0.088	0.089	0.097	0.098	0.088	0.085	0.087	0.085	0.12	0.144	0.091	0.089	0.094	0.095	0.099	0.101
P	nan	nan	nan	nan	nan	nan	nan	nan	nan	nan	nan	nan	nan	nan	nan	nan	nan	nan	nan	nan	nan	nan	nan	nan
Time [s]: 1800
T[�C]: 30.1
	1	2	3	4	5	6	7	8	9	10	11	12	13	14	15	16	17	18	19	20	21	22	23	24
A	0.412	0.148	0.444	0.152	0.469	0.15	0.388	0.154	0.463	0.159	0.609	0.171	0.589	0.161	0.567	0.162	0.555	0.265	0.517	0.154	0.447	0.152	0.427	0.173
B	nan	nan	nan	nan	nan	nan	nan	nan	nan	nan	nan	nan	nan	nan	nan	nan	nan	nan	nan	nan	nan	nan	nan	nan
C	0.242	0.116	0.253	0.118	0.258	0.119	0.239	0.116	0.281	0.117	0.352	0.126	0.32	0.118	0.318	0.12	0.359	0.171	0.283	0.132	0.267	0.131	0.266	0.16
D	nan	nan	nan	nan	nan	nan	nan	nan	nan	nan	nan	nan	nan	nan	nan	nan	nan	nan	nan	nan	nan	nan	nan	nan
E	0.166	0.109	0.172	0.101	0.177	0.1	0.166	0.102	0.187	0.106	0.238	0.122	0.206	0.097	0.21	0.103	0.2	0.169	0.198	0.101	0.184	0.105	0.178	0.141
F	nan	nan	nan	nan	nan	nan	nan	nan	nan	nan	nan	nan	nan	nan	nan	nan	nan	nan	nan	nan	nan	nan	nan	nan
G	0.125	0.089	0.136	0.087	0.135	0.09	0.122	0.091	0.139	0.099	0.168	0.098	0.151	0.092	0.15	0.092	0.307	0.183	0.144	0.097	0.142	0.097	0.138	0.11
H	nan	nan	nan	nan	nan	nan	nan	nan	nan	nan	nan	nan	nan	nan	nan	nan	nan	nan	nan	nan	nan	nan	nan	nan
I	0.106	0.082	0.106	0.08	0.108	0.086	0.101	0.082	0.109	0.086	0.127	0.092	0.118	0.087	0.12	0.089	0.22	0.126	0.117	0.093	0.12	0.094	0.113	0.093
J	nan	nan	nan	nan	nan	nan	nan	nan	nan	nan	nan	nan	nan	nan	nan	nan	nan	nan	nan	nan	nan	nan	nan	nan
K	0.097	0.084	0.096	0.082	0.094	0.082	0.087	0.083	0.09	0.154	0.116	0.098	0.098	0.078	0.097	0.089	0.185	0.2	0.101	0.089	0.102	0.088	0.107	0.091
L	nan	nan	nan	nan	nan	nan	nan	nan	nan	nan	nan	nan	nan	nan	nan	nan	nan	nan	nan	nan	nan	nan	nan	nan
M	0.092	0.089	0.094	0.079	0.097	0.087	0.095	0.089	0.102	0.084	0.109	0.102	0.09	0.079	0.096	0.088	0.147	0.148	0.098	0.09	0.099	0.089	0.101	0.094
N	nan	nan	nan	nan	nan	nan	nan	nan	nan	nan	nan	nan	nan	nan	nan	nan	nan	nan	nan	nan	nan	nan	nan	nan
O	0.092	0.084	0.085	0.086	0.084	0.085	0.092	0.087	0.09	0.092	0.102	0.1	0.089	0.087	0.088	0.085	0.131	0.163	0.092	0.09	0.094	0.096	0.1	0.101
P	nan	nan	nan	nan	nan	nan	nan	nan	nan	nan	nan	nan	nan	nan	nan	nan	nan	nan	nan	nan	nan	nan	nan	nan
Time [s]: 2700
T[�C]: 30.1
	1	2	3	4	5	6	7	8	9	10	11	12	13	14	15	16	17	18	19	20	21	22	23	24
A	0.408	0.151	0.435	0.155	0.465	0.151	0.379	0.157	0.476	0.164	0.656	0.178	0.664	0.17	0.604	0.17	0.598	0.296	0.549	0.155	0.444	0.15	0.425	0.176
B	nan	nan	nan	nan	nan	nan	nan	nan	nan	nan	nan	nan	nan	nan	nan	nan	nan	nan	nan	nan	nan	nan	nan	nan
C	0.239	0.119	0.242	0.121	0.253	0.121	0.236	0.119	0.286	0.121	0.384	0.133	0.336	0.126	0.337	0.126	0.377	0.183	0.291	0.137	0.266	0.134	0.268	0.197
D	nan	nan	nan	nan	nan	nan	nan	nan	nan	nan	nan	nan	nan	nan	nan	nan	nan	nan	nan	nan	nan	nan	nan	nan
E	0.163	0.112	0.171	0.104	0.179	0.105	0.165	0.108	0.193	0.114	0.261	0.127	0.217	0.1	0.223	0.109	0.215	0.184	0.201	0.102	0.184	0.105	0.178	0.136
F	nan	nan	nan	nan	nan	nan	nan	nan	nan	nan	nan	nan	nan	nan	nan	nan	nan	nan	nan	nan	nan	nan	nan	nan
G	0.125	0.09	0.136	0.089	0.14	0.097	0.122	0.094	0.152	0.11	0.181	0.104	0.159	0.096	0.161	0.097	0.315	0.185	0.154	0.102	0.149	0.099	0.14	0.111
H	nan	nan	nan	nan	nan	nan	nan	nan	nan	nan	nan	nan	nan	nan	nan	nan	nan	nan	nan	nan	nan	nan	nan	nan
I	0.106	0.082	0.105	0.08	0.11	0.087	0.103	0.084	0.125	0.1	0.141	0.096	0.123	0.091	0.125	0.093	0.228	0.135	0.117	0.097	0.122	0.096	0.114	0.094
J	nan	nan	nan	nan	nan	nan	nan	nan	nan	nan	nan	nan	nan	nan	nan	nan	nan	nan	nan	nan	nan	nan	nan	nan
K	0.097	0.084	0.097	0.083	0.094	0.083	0.087	0.086	0.092	0.167	0.131	0.104	0.1	0.079	0.101	0.097	0.189	0.182	0.102	0.092	0.106	0.088	0.109	0.092
L	nan	nan	nan	nan	nan	nan	nan	nan	nan	nan	nan	nan	nan	nan	nan	nan	nan	nan	nan	nan	nan	nan	nan	nan
M	0.092	0.085	0.091	0.079	0.092	0.087	0.096	0.092	0.097	0.082	0.11	0.104	0.09	0.079	0.099	0.09	0.146	0.184	0.097	0.092	0.099	0.089	0.101	0.095
N	nan	nan	nan	nan	nan	nan	nan	nan	nan	nan	nan	nan	nan	nan	nan	nan	nan	nan	nan	nan	nan	nan	nan	nan
O	0.092	0.084	0.084	0.086	0.085	0.085	0.093	0.087	0.091	0.092	0.102	0.102	0.09	0.088	0.089	0.085	0.136	0.169	0.093	0.09	0.094	0.098	0.1	0.102
P	nan	nan	nan	nan	nan	nan	nan	nan	nan	nan	nan	nan	nan	nan	nan	nan	nan	nan	nan	nan	nan	nan	nan	nan
Time [s]: 3600
T[�C]: 30.1
	1	2	3	4	5	6	7	8	9	10	11	12	13	14	15	16	17	18	19	20	21	22	23	24
A	0.406	0.157	0.435	0.157	0.456	0.15	0.373	0.154	0.487	0.169	0.711	0.186	0.662	0.18	0.643	0.176	0.637	0.325	0.542	0.151	0.447	0.147	0.425	0.161
B	nan	nan	nan	nan	nan	nan	nan	nan	nan	nan	nan	nan	nan	nan	nan	nan	nan	nan	nan	nan	nan	nan	nan	nan
C	0.236	0.119	0.245	0.124	0.254	0.124	0.234	0.121	0.293	0.124	0.427	0.141	0.381	0.131	0.375	0.133	0.394	0.195	0.294	0.13	0.268	0.134	0.269	0.13
D	nan	nan	nan	nan	nan	nan	nan	nan	nan	nan	nan	nan	nan	nan	nan	nan	nan	nan	nan	nan	nan	nan	nan	nan
E	0.163	0.117	0.171	0.106	0.181	0.107	0.159	0.113	0.198	0.116	0.285	0.128	0.246	0.102	0.239	0.112	0.216	0.17	0.208	0.1	0.18	0.101	0.177	0.123
F	nan	nan	nan	nan	nan	nan	nan	nan	nan	nan	nan	nan	nan	nan	nan	nan	nan	nan	nan	nan	nan	nan	nan	nan
G	0.123	0.088	0.133	0.089	0.136	0.1	0.12	0.093	0.156	0.113	0.199	0.106	0.172	0.096	0.171	0.099	0.283	0.168	0.15	0.101	0.148	0.096	0.136	0.112
H	nan	nan	nan	nan	nan	nan	nan	nan	nan	nan	nan	nan	nan	nan	nan	nan	nan	nan	nan	nan	nan	nan	nan	nan
I	0.105	0.08	0.104	0.08	0.111	0.089	0.099	0.078	0.109	0.087	0.142	0.097	0.121	0.088	0.128	0.095	0.23	0.114	0.114	0.091	0.117	0.09	0.111	0.09
J	nan	nan	nan	nan	nan	nan	nan	nan	nan	nan	nan	nan	nan	nan	nan	nan	nan	nan	nan	nan	nan	nan	nan	nan
K	0.094	0.08	0.096	0.082	0.095	0.086	0.085	0.083	0.09	0.157	0.132	0.106	0.101	0.078	0.102	0.097	0.181	0.138	0.099	0.089	0.1	0.086	0.104	0.089
L	nan	nan	nan	nan	nan	nan	nan	nan	nan	nan	nan	nan	nan	nan	nan	nan	nan	nan	nan	nan	nan	nan	nan	nan
M	0.088	0.083	0.089	0.077	0.099	0.089	0.096	0.096	0.1	0.081	0.115	0.104	0.091	0.079	0.101	0.086	0.151	0.147	0.097	0.09	0.098	0.088	0.099	0.092
N	nan	nan	nan	nan	nan	nan	nan	nan	nan	nan	nan	nan	nan	nan	nan	nan	nan	nan	nan	nan	nan	nan	nan	nan
O	0.088	0.081	0.083	0.084	0.083	0.084	0.092	0.085	0.09	0.092	0.101	0.11	0.089	0.088	0.089	0.085	0.127	0.129	0.091	0.087	0.091	0.094	0.099	0.099
P	nan	nan	nan	nan	nan	nan	nan	nan	nan	nan	nan	nan	nan	nan	nan	nan	nan	nan	nan	nan	nan	nan	nan	nan
Time [s]: 4500
T[�C]: 30.1
	1	2	3	4	5	6	7	8	9	10	11	12	13	14	15	16	17	18	19	20	21	22	23	24
A	0.411	0.159	0.432	0.161	0.447	0.152	0.361	0.158	0.503	0.177	0.773	0.201	0.713	0.195	0.703	0.185	0.684	0.194	0.548	0.151	0.448	0.145	0.424	0.165
B	nan	nan	nan	nan	nan	nan	nan	nan	nan	nan	nan	nan	nan	nan	nan	nan	nan	nan	nan	nan	nan	nan	nan	nan
C	0.237	0.121	0.245	0.126	0.251	0.125	0.234	0.124	0.302	0.129	0.464	0.147	0.435	0.137	0.424	0.137	0.391	0.178	0.303	0.127	0.268	0.135	0.265	0.13
D	nan	nan	nan	nan	nan	nan	nan	nan	nan	nan	nan	nan	nan	nan	nan	nan	nan	nan	nan	nan	nan	nan	nan	nan
E	0.163	0.118	0.171	0.108	0.179	0.108	0.161	0.113	0.202	0.119	0.312	0.133	0.278	0.106	0.269	0.115	0.225	0.195	0.213	0.102	0.179	0.102	0.179	0.129
F	nan	nan	nan	nan	nan	nan	nan	nan	nan	nan	nan	nan	nan	nan	nan	nan	nan	nan	nan	nan	nan	nan	nan	nan
G	0.122	0.088	0.132	0.088	0.134	0.093	0.117	0.092	0.153	0.11	0.221	0.106	0.191	0.096	0.183	0.1	0.323	0.153	0.153	0.103	0.148	0.095	0.136	0.111
H	nan	nan	nan	nan	nan	nan	nan	nan	nan	nan	nan	nan	nan	nan	nan	nan	nan	nan	nan	nan	nan	nan	nan	nan
I	0.104	0.08	0.103	0.079	0.109	0.085	0.097	0.078	0.109	0.086	0.147	0.097	0.128	0.09	0.135	0.098	0.236	0.166	0.117	0.092	0.116	0.092	0.112	0.09
J	nan	nan	nan	nan	nan	nan	nan	nan	nan	nan	nan	nan	nan	nan	nan	nan	nan	nan	nan	nan	nan	nan	nan	nan
K	0.093	0.081	0.096	0.082	0.095	0.082	0.085	0.08	0.091	0.153	0.133	0.108	0.106	0.079	0.104	0.092	0.18	0.175	0.1	0.09	0.101	0.087	0.107	0.091
L	nan	nan	nan	nan	nan	nan	nan	nan	nan	nan	nan	nan	nan	nan	nan	nan	nan	nan	nan	nan	nan	nan	nan	nan
M	0.088	0.084	0.091	0.079	0.11	0.091	0.092	0.09	0.099	0.081	0.122	0.111	0.094	0.079	0.103	0.085	0.162	0.132	0.097	0.091	0.098	0.088	0.099	0.092
N	nan	nan	nan	nan	nan	nan	nan	nan	nan	nan	nan	nan	nan	nan	nan	nan	nan	nan	nan	nan	nan	nan	nan	nan
O	0.088	0.081	0.082	0.084	0.082	0.084	0.092	0.085	0.089	0.091	0.104	0.112	0.09	0.089	0.09	0.085	0.137	0.153	0.092	0.087	0.091	0.094	0.099	0.1
P	nan	nan	nan	nan	nan	nan	nan	nan	nan	nan	nan	nan	nan	nan	nan	nan	nan	nan	nan	nan	nan	nan	nan	nan
Time [s]: 5400
T[�C]: 30.1
	1	2	3	4	5	6	7	8	9	10	11	12	13	14	15	16	17	18	19	20	21	22	23	24
A	0.417	0.164	0.44	0.17	0.46	0.156	0.367	0.166	0.525	0.184	0.815	0.216	0.761	0.212	0.752	0.196	0.725	0.208	0.554	0.151	0.437	0.145	0.411	0.168
B	nan	nan	nan	nan	nan	nan	nan	nan	nan	nan	nan	nan	nan	nan	nan	nan	nan	nan	nan	nan	nan	nan	nan	nan
C	0.241	0.126	0.25	0.132	0.256	0.13	0.229	0.128	0.31	0.134	0.51	0.158	0.475	0.146	0.463	0.143	0.428	0.18	0.31	0.137	0.265	0.136	0.26	0.147
D	nan	nan	nan	nan	nan	nan	nan	nan	nan	nan	nan	nan	nan	nan	nan	nan	nan	nan	nan	nan	nan	nan	nan	nan
E	0.163	0.116	0.172	0.112	0.18	0.113	0.16	0.116	0.208	0.126	0.34	0.142	0.301	0.111	0.29	0.12	0.235	0.17	0.215	0.104	0.182	0.103	0.183	0.138
F	nan	nan	nan	nan	nan	nan	nan	nan	nan	nan	nan	nan	nan	nan	nan	nan	nan	nan	nan	nan	nan	nan	nan	nan
G	0.123	0.09	0.134	0.09	0.135	0.096	0.119	0.095	0.159	0.114	0.237	0.111	0.2	0.102	0.193	0.1	0.337	0.151	0.164	0.106	0.155	0.098	0.138	0.111
H	nan	nan	nan	nan	nan	nan	nan	nan	nan	nan	nan	nan	nan	nan	nan	nan	nan	nan	nan	nan	nan	nan	nan	nan
I	0.106	0.082	0.102	0.08	0.107	0.086	0.099	0.08	0.11	0.088	0.157	0.1	0.137	0.096	0.139	0.095	0.236	0.154	0.126	0.095	0.121	0.094	0.116	0.095
J	nan	nan	nan	nan	nan	nan	nan	nan	nan	nan	nan	nan	nan	nan	nan	nan	nan	nan	nan	nan	nan	nan	nan	nan
K	0.097	0.084	0.096	0.084	0.093	0.082	0.086	0.082	0.092	0.157	0.147	0.114	0.11	0.081	0.108	0.103	0.191	0.18	0.103	0.094	0.107	0.09	0.11	0.095
L	nan	nan	nan	nan	nan	nan	nan	nan	nan	nan	nan	nan	nan	nan	nan	nan	nan	nan	nan	nan	nan	nan	nan	nan
M	0.091	0.087	0.091	0.079	0.092	0.085	0.092	0.091	0.099	0.084	0.128	0.11	0.099	0.082	0.107	0.091	0.16	0.167	0.101	0.092	0.1	0.089	0.102	0.095
N	nan	nan	nan	nan	nan	nan	nan	nan	nan	nan	nan	nan	nan	nan	nan	nan	nan	nan	nan	nan	nan	nan	nan	nan
O	0.091	0.084	0.084	0.086	0.083	0.084	0.093	0.086	0.09	0.092	0.108	0.106	0.092	0.091	0.092	0.086	0.119	0.157	0.093	0.09	0.095	0.097	0.099	0.101
P	nan	nan	nan	nan	nan	nan	nan	nan	nan	nan	nan	nan	nan	nan	nan	nan	nan	nan	nan	nan	nan	nan	nan	nan
Time [s]: 6300
T[�C]: 30.0
	1	2	3	4	5	6	7	8	9	10	11	12	13	14	15	16	17	18	19	20	21	22	23	24
A	0.427	0.162	0.443	0.179	0.459	0.158	0.359	0.173	0.541	0.19	0.86	0.235	0.815	0.231	0.795	0.202	0.74	0.233	0.583	0.155	0.435	0.146	0.391	0.174
B	nan	nan	nan	nan	nan	nan	nan	nan	nan	nan	nan	nan	nan	nan	nan	nan	nan	nan	nan	nan	nan	nan	nan	nan
C	0.243	0.132	0.25	0.136	0.251	0.134	0.226	0.131	0.313	0.14	0.55	0.172	0.514	0.159	0.499	0.149	0.426	0.189	0.325	0.147	0.261	0.142	0.253	0.168
D	nan	nan	nan	nan	nan	nan	nan	nan	nan	nan	nan	nan	nan	nan	nan	nan	nan	nan	nan	nan	nan	nan	nan	nan
E	0.167	0.111	0.175	0.116	0.181	0.118	0.162	0.119	0.213	0.133	0.375	0.151	0.323	0.116	0.312	0.124	0.255	0.196	0.226	0.106	0.189	0.109	0.187	0.147
F	nan	nan	nan	nan	nan	nan	nan	nan	nan	nan	nan	nan	nan	nan	nan	nan	nan	nan	nan	nan	nan	nan	nan	nan
G	0.127	0.093	0.138	0.093	0.137	0.1	0.118	0.096	0.16	0.115	0.26	0.12	0.221	0.104	0.209	0.106	0.339	0.133	0.171	0.107	0.153	0.101	0.138	0.111
H	nan	nan	nan	nan	nan	nan	nan	nan	nan	nan	nan	nan	nan	nan	nan	nan	nan	nan	nan	nan	nan	nan	nan	nan
I	0.109	0.085	0.107	0.082	0.114	0.087	0.1	0.082	0.112	0.091	0.168	0.105	0.149	0.103	0.151	0.1	0.235	0.15	0.13	0.098	0.125	0.098	0.117	0.099
J	nan	nan	nan	nan	nan	nan	nan	nan	nan	nan	nan	nan	nan	nan	nan	nan	nan	nan	nan	nan	nan	nan	nan	nan
K	0.101	0.089	0.1	0.086	0.097	0.088	0.088	0.083	0.093	0.16	0.148	0.115	0.112	0.083	0.109	0.102	0.199	0.163	0.106	0.097	0.109	0.094	0.113	0.097
L	nan	nan	nan	nan	nan	nan	nan	nan	nan	nan	nan	nan	nan	nan	nan	nan	nan	nan	nan	nan	nan	nan	nan	nan
M	0.098	0.093	0.096	0.083	0.099	0.089	0.095	0.095	0.103	0.087	0.133	0.108	0.099	0.084	0.105	0.09	0.176	0.178	0.108	0.098	0.104	0.095	0.108	0.1
N	nan	nan	nan	nan	nan	nan	nan	nan	nan	nan	nan	nan	nan	nan	nan	nan	nan	nan	nan	nan	nan	nan	nan	nan
O	0.096	0.09	0.087	0.089	0.085	0.086	0.095	0.088	0.093	0.096	0.113	0.105	0.096	0.093	0.094	0.087	0.127	0.159	0.099	0.095	0.1	0.103	0.105	0.104
P	nan	nan	nan	nan	nan	nan	nan	nan	nan	nan	nan	nan	nan	nan	nan	nan	nan	nan	nan	nan	nan	nan	nan	nan
Time [s]: 7200
T[�C]: 30.1
	1	2	3	4	5	6	7	8	9	10	11	12	13	14	15	16	17	18	19	20	21	22	23	24
A	0.426	0.164	0.441	0.184	0.444	0.16	0.359	0.169	0.561	0.202	0.911	0.255	0.882	0.252	0.851	0.21	0.767	0.211	0.566	0.149	0.459	0.141	0.404	0.159
B	nan	nan	nan	nan	nan	nan	nan	nan	nan	nan	nan	nan	nan	nan	nan	nan	nan	nan	nan	nan	nan	nan	nan	nan
C	0.242	0.124	0.251	0.141	0.248	0.135	0.224	0.133	0.324	0.144	0.599	0.177	0.578	0.164	0.552	0.153	0.456	0.222	0.325	0.13	0.267	0.135	0.258	0.133
D	nan	nan	nan	nan	nan	nan	nan	nan	nan	nan	nan	nan	nan	nan	nan	nan	nan	nan	nan	nan	nan	nan	nan	nan
E	0.164	0.12	0.172	0.116	0.179	0.115	0.158	0.118	0.214	0.13	0.4	0.149	0.385	0.119	0.349	0.12	0.242	0.187	0.221	0.1	0.165	0.1	0.177	0.127
F	nan	nan	nan	nan	nan	nan	nan	nan	nan	nan	nan	nan	nan	nan	nan	nan	nan	nan	nan	nan	nan	nan	nan	nan
G	0.123	0.088	0.129	0.092	0.13	0.097	0.115	0.096	0.164	0.117	0.298	0.116	0.25	0.098	0.223	0.1	0.337	0.15	0.16	0.101	0.149	0.094	0.136	0.108
H	nan	nan	nan	nan	nan	nan	nan	nan	nan	nan	nan	nan	nan	nan	nan	nan	nan	nan	nan	nan	nan	nan	nan	nan
I	0.105	0.08	0.102	0.08	0.106	0.084	0.096	0.079	0.112	0.091	0.18	0.104	0.152	0.093	0.158	0.096	0.243	0.173	0.12	0.095	0.118	0.092	0.114	0.09
J	nan	nan	nan	nan	nan	nan	nan	nan	nan	nan	nan	nan	nan	nan	nan	nan	nan	nan	nan	nan	nan	nan	nan	nan
K	0.093	0.079	0.093	0.083	0.09	0.08	0.083	0.081	0.091	0.154	0.16	0.115	0.114	0.079	0.107	0.098	0.185	0.161	0.102	0.092	0.1	0.086	0.107	0.089
L	nan	nan	nan	nan	nan	nan	nan	nan	nan	nan	nan	nan	nan	nan	nan	nan	nan	nan	nan	nan	nan	nan	nan	nan
M	0.089	0.083	0.088	0.077	0.089	0.088	0.099	0.109	0.117	0.083	0.137	0.109	0.099	0.079	0.105	0.088	0.163	0.141	0.1	0.089	0.097	0.089	0.1	0.095
N	nan	nan	nan	nan	nan	nan	nan	nan	nan	nan	nan	nan	nan	nan	nan	nan	nan	nan	nan	nan	nan	nan	nan	nan
O	0.089	0.082	0.082	0.084	0.082	0.084	0.093	0.086	0.092	0.092	0.113	0.117	0.093	0.09	0.092	0.086	0.139	0.154	0.092	0.087	0.091	0.095	0.1	0.1
P	nan	nan	nan	nan	nan	nan	nan	nan	nan	nan	nan	nan	nan	nan	nan	nan	nan	nan	nan	nan	nan	nan	nan	nan
Time [s]: 8100
T[�C]: 29.9
	1	2	3	4	5	6	7	8	9	10	11	12	13	14	15	16	17	18	19	20	21	22	23	24
A	0.438	0.164	0.437	0.192	0.449	0.165	0.368	0.173	0.586	0.212	0.959	0.274	0.925	0.279	0.905	0.218	0.755	0.207	0.584	0.148	0.453	0.14	0.405	0.157
B	nan	nan	nan	nan	nan	nan	nan	nan	nan	nan	nan	nan	nan	nan	nan	nan	nan	nan	nan	nan	nan	nan	nan	nan
C	0.243	0.125	0.254	0.147	0.251	0.14	0.223	0.138	0.33	0.151	0.638	0.193	0.628	0.176	0.601	0.161	0.464	0.198	0.337	0.131	0.263	0.136	0.258	0.133
D	nan	nan	nan	nan	nan	nan	nan	nan	nan	nan	nan	nan	nan	nan	nan	nan	nan	nan	nan	nan	nan	nan	nan	nan
E	0.165	0.12	0.174	0.121	0.179	0.12	0.16	0.12	0.219	0.134	0.44	0.159	0.429	0.126	0.381	0.125	0.248	0.176	0.228	0.101	0.165	0.1	0.177	0.128
F	nan	nan	nan	nan	nan	nan	nan	nan	nan	nan	nan	nan	nan	nan	nan	nan	nan	nan	nan	nan	nan	nan	nan	nan
G	0.124	0.088	0.129	0.094	0.131	0.098	0.114	0.096	0.163	0.115	0.324	0.121	0.278	0.103	0.24	0.105	0.349	0.174	0.162	0.101	0.147	0.093	0.135	0.108
H	nan	nan	nan	nan	nan	nan	nan	nan	nan	nan	nan	nan	nan	nan	nan	nan	nan	nan	nan	nan	nan	nan	nan	nan
I	0.103	0.08	0.102	0.081	0.106	0.085	0.096	0.079	0.11	0.087	0.192	0.108	0.167	0.105	0.178	0.105	0.252	0.177	0.122	0.094	0.118	0.087	0.116	0.09
J	nan	nan	nan	nan	nan	nan	nan	nan	nan	nan	nan	nan	nan	nan	nan	nan	nan	nan	nan	nan	nan	nan	nan	nan
K	0.094	0.08	0.095	0.084	0.092	0.081	0.084	0.08	0.093	0.153	0.17	0.12	0.12	0.082	0.12	0.145	0.206	0.213	0.103	0.091	0.102	0.085	0.112	0.09
L	nan	nan	nan	nan	nan	nan	nan	nan	nan	nan	nan	nan	nan	nan	nan	nan	nan	nan	nan	nan	nan	nan	nan	nan
M	0.087	0.083	0.088	0.079	0.09	0.083	0.087	0.089	0.1	0.083	0.14	0.112	0.102	0.08	0.114	0.101	0.165	0.156	0.099	0.088	0.097	0.088	0.099	0.094
N	nan	nan	nan	nan	nan	nan	nan	nan	nan	nan	nan	nan	nan	nan	nan	nan	nan	nan	nan	nan	nan	nan	nan	nan
O	0.089	0.081	0.082	0.084	0.082	0.083	0.088	0.085	0.089	0.092	0.116	0.118	0.094	0.09	0.093	0.086	0.15	0.158	0.092	0.087	0.092	0.095	0.099	0.099
P	nan	nan	nan	nan	nan	nan	nan	nan	nan	nan	nan	nan	nan	nan	nan	nan	nan	nan	nan	nan	nan	nan	nan	nan
Time [s]: 9000
T[�C]: 30.1
	1	2	3	4	5	6	7	8	9	10	11	12	13	14	15	16	17	18	19	20	21	22	23	24
A	0.45	0.163	0.443	0.197	0.45	0.171	0.392	0.179	0.608	0.221	1	0.291	0.973	0.307	0.96	0.228	0.767	0.208	0.601	0.148	0.463	0.14	0.404	0.156
B	nan	nan	nan	nan	nan	nan	nan	nan	nan	nan	nan	nan	nan	nan	nan	nan	nan	nan	nan	nan	nan	nan	nan	nan
C	0.243	0.127	0.256	0.154	0.255	0.146	0.227	0.143	0.336	0.157	0.682	0.208	0.675	0.19	0.632	0.166	0.433	0.201	0.345	0.13	0.266	0.136	0.258	0.129
D	nan	nan	nan	nan	nan	nan	nan	nan	nan	nan	nan	nan	nan	nan	nan	nan	nan	nan	nan	nan	nan	nan	nan	nan
E	0.165	0.121	0.176	0.126	0.183	0.124	0.159	0.125	0.225	0.139	0.474	0.168	0.47	0.132	0.413	0.129	0.26	0.166	0.238	0.101	0.162	0.101	0.174	0.128
F	nan	nan	nan	nan	nan	nan	nan	nan	nan	nan	nan	nan	nan	nan	nan	nan	nan	nan	nan	nan	nan	nan	nan	nan
G	0.124	0.089	0.132	0.096	0.131	0.1	0.115	0.098	0.165	0.118	0.357	0.126	0.311	0.106	0.26	0.11	0.334	0.173	0.166	0.104	0.148	0.094	0.135	0.108
H	nan	nan	nan	nan	nan	nan	nan	nan	nan	nan	nan	nan	nan	nan	nan	nan	nan	nan	nan	nan	nan	nan	nan	nan
I	0.104	0.08	0.102	0.081	0.105	0.086	0.097	0.079	0.111	0.087	0.207	0.108	0.175	0.097	0.181	0.104	0.254	0.177	0.12	0.096	0.118	0.088	0.115	0.089
J	nan	nan	nan	nan	nan	nan	nan	nan	nan	nan	nan	nan	nan	nan	nan	nan	nan	nan	nan	nan	nan	nan	nan	nan
K	0.095	0.081	0.094	0.085	0.092	0.081	0.084	0.081	0.092	0.154	0.176	0.113	0.121	0.081	0.113	0.091	0.188	0.158	0.103	0.092	0.102	0.086	0.117	0.09
L	nan	nan	nan	nan	nan	nan	nan	nan	nan	nan	nan	nan	nan	nan	nan	nan	nan	nan	nan	nan	nan	nan	nan	nan
M	0.088	0.084	0.088	0.079	0.09	0.084	0.087	0.089	0.1	0.083	0.143	0.113	0.105	0.08	0.108	0.087	0.158	0.143	0.099	0.088	0.097	0.088	0.099	0.092
N	nan	nan	nan	nan	nan	nan	nan	nan	nan	nan	nan	nan	nan	nan	nan	nan	nan	nan	nan	nan	nan	nan	nan	nan
O	0.089	0.082	0.082	0.084	0.082	0.083	0.089	0.085	0.089	0.092	0.118	0.119	0.095	0.091	0.093	0.086	0.127	0.135	0.092	0.087	0.091	0.096	0.101	0.099
P	nan	nan	nan	nan	nan	nan	nan	nan	nan	nan	nan	nan	nan	nan	nan	nan	nan	nan	nan	nan	nan	nan	nan	nan
Time [s]: 9900
T[�C]: 30.0
	1	2	3	4	5	6	7	8	9	10	11	12	13	14	15	16	17	18	19	20	21	22	23	24
A	0.464	0.163	0.445	0.206	0.452	0.173	0.393	0.183	0.634	0.231	1.029	0.307	1.022	0.329	1	0.233	0.782	0.197	0.624	0.147	0.466	0.139	0.4	0.154
B	nan	nan	nan	nan	nan	nan	nan	nan	nan	nan	nan	nan	nan	nan	nan	nan	nan	nan	nan	nan	nan	nan	nan	nan
C	0.243	0.125	0.258	0.16	0.25	0.151	0.228	0.146	0.344	0.163	0.722	0.22	0.722	0.203	0.663	0.169	0.464	0.21	0.359	0.132	0.266	0.136	0.256	0.133
D	nan	nan	nan	nan	nan	nan	nan	nan	nan	nan	nan	nan	nan	nan	nan	nan	nan	nan	nan	nan	nan	nan	nan	nan
E	0.166	0.12	0.174	0.129	0.179	0.126	0.157	0.125	0.228	0.141	0.507	0.174	0.503	0.139	0.442	0.13	0.262	0.197	0.24	0.1	0.162	0.1	0.171	0.127
F	nan	nan	nan	nan	nan	nan	nan	nan	nan	nan	nan	nan	nan	nan	nan	nan	nan	nan	nan	nan	nan	nan	nan	nan
G	0.124	0.088	0.13	0.098	0.129	0.099	0.114	0.098	0.167	0.122	0.389	0.132	0.34	0.111	0.276	0.11	0.365	0.175	0.169	0.102	0.146	0.094	0.131	0.104
H	nan	nan	nan	nan	nan	nan	nan	nan	nan	nan	nan	nan	nan	nan	nan	nan	nan	nan	nan	nan	nan	nan	nan	nan
I	0.104	0.08	0.101	0.081	0.104	0.086	0.096	0.08	0.112	0.091	0.228	0.116	0.192	0.101	0.194	0.105	0.246	0.177	0.122	0.095	0.118	0.087	0.115	0.089
J	nan	nan	nan	nan	nan	nan	nan	nan	nan	nan	nan	nan	nan	nan	nan	nan	nan	nan	nan	nan	nan	nan	nan	nan
K	0.095	0.085	0.099	0.085	0.091	0.081	0.083	0.081	0.092	0.164	0.203	0.127	0.128	0.083	0.116	0.096	0.192	0.203	0.103	0.091	0.102	0.085	0.117	0.089
L	nan	nan	nan	nan	nan	nan	nan	nan	nan	nan	nan	nan	nan	nan	nan	nan	nan	nan	nan	nan	nan	nan	nan	nan
M	0.087	0.084	0.088	0.078	0.089	0.084	0.087	0.089	0.102	0.083	0.153	0.119	0.109	0.081	0.113	0.091	0.164	0.174	0.099	0.087	0.097	0.087	0.099	0.091
N	nan	nan	nan	nan	nan	nan	nan	nan	nan	nan	nan	nan	nan	nan	nan	nan	nan	nan	nan	nan	nan	nan	nan	nan
O	0.088	0.081	0.082	0.084	0.082	0.083	0.088	0.084	0.088	0.092	0.117	0.12	0.095	0.091	0.092	0.086	0.141	0.145	0.092	0.086	0.091	0.095	0.099	0.099
P	nan	nan	nan	nan	nan	nan	nan	nan	nan	nan	nan	nan	nan	nan	nan	nan	nan	nan	nan	nan	nan	nan	nan	nan
Time [s]: 10800
T[�C]: 30.1
	1	2	3	4	5	6	7	8	9	10	11	12	13	14	15	16	17	18	19	20	21	22	23	24
A	0.462	0.159	0.444	0.202	0.449	0.167	0.404	0.186	0.657	0.231	1.05	0.316	1.04	0.338	1.012	0.235	0.761	0.194	0.665	0.147	0.447	0.136	0.366	0.145
B	nan	nan	nan	nan	nan	nan	nan	nan	nan	nan	nan	nan	nan	nan	nan	nan	nan	nan	nan	nan	nan	nan	nan	nan
C	0.245	0.128	0.25	0.154	0.248	0.147	0.225	0.141	0.348	0.164	0.734	0.233	0.747	0.216	0.678	0.17	0.401	0.165	0.36	0.141	0.25	0.141	0.244	0.161
D	nan	nan	nan	nan	nan	nan	nan	nan	nan	nan	nan	nan	nan	nan	nan	nan	nan	nan	nan	nan	nan	nan	nan	nan
E	0.165	0.113	0.174	0.129	0.179	0.126	0.163	0.126	0.23	0.145	0.518	0.184	0.51	0.145	0.436	0.131	0.288	0.169	0.246	0.103	0.18	0.106	0.177	0.138
F	nan	nan	nan	nan	nan	nan	nan	nan	nan	nan	nan	nan	nan	nan	nan	nan	nan	nan	nan	nan	nan	nan	nan	nan
G	0.125	0.092	0.135	0.099	0.128	0.101	0.117	0.1	0.172	0.132	0.378	0.137	0.339	0.115	0.278	0.113	0.312	0.13	0.176	0.106	0.142	0.1	0.133	0.104
H	nan	nan	nan	nan	nan	nan	nan	nan	nan	nan	nan	nan	nan	nan	nan	nan	nan	nan	nan	nan	nan	nan	nan	nan
I	0.106	0.085	0.103	0.083	0.103	0.088	0.101	0.085	0.124	0.1	0.223	0.113	0.183	0.106	0.187	0.107	0.243	0.151	0.132	0.1	0.117	0.093	0.116	0.096
J	nan	nan	nan	nan	nan	nan	nan	nan	nan	nan	nan	nan	nan	nan	nan	nan	nan	nan	nan	nan	nan	nan	nan	nan
K	0.097	0.087	0.093	0.087	0.091	0.082	0.084	0.084	0.092	0.162	0.177	0.111	0.126	0.086	0.116	0.097	0.204	0.124	0.104	0.097	0.109	0.093	0.113	0.093
L	nan	nan	nan	nan	nan	nan	nan	nan	nan	nan	nan	nan	nan	nan	nan	nan	nan	nan	nan	nan	nan	nan	nan	nan
M	0.095	0.088	0.09	0.082	0.089	0.085	0.089	0.091	0.101	0.085	0.137	0.11	0.106	0.083	0.106	0.09	0.146	0.144	0.103	0.094	0.1	0.092	0.104	0.097
N	nan	nan	nan	nan	nan	nan	nan	nan	nan	nan	nan	nan	nan	nan	nan	nan	nan	nan	nan	nan	nan	nan	nan	nan
O	0.096	0.086	0.084	0.086	0.083	0.084	0.089	0.086	0.09	0.097	0.112	0.104	0.096	0.09	0.092	0.086	0.105	0.131	0.095	0.091	0.098	0.099	0.103	0.1
P	nan	nan	nan	nan	nan	nan	nan	nan	nan	nan	nan	nan	nan	nan	nan	nan	nan	nan	nan	nan	nan	nan	nan	nan
Time [s]: 11700
T[�C]: 30.1
	1	2	3	4	5	6	7	8	9	10	11	12	13	14	15	16	17	18	19	20	21	22	23	24
A	0.495	0.161	0.442	0.211	0.455	0.186	0.416	0.196	0.691	0.25	1.084	0.342	1.106	0.386	1.07	0.254	0.816	0.192	0.655	0.147	0.476	0.136	0.404	0.153
B	nan	nan	nan	nan	nan	nan	nan	nan	nan	nan	nan	nan	nan	nan	nan	nan	nan	nan	nan	nan	nan	nan	nan	nan
C	0.243	0.123	0.256	0.168	0.251	0.16	0.226	0.159	0.363	0.177	0.788	0.254	0.794	0.236	0.733	0.182	0.471	0.198	0.381	0.13	0.273	0.135	0.257	0.128
D	nan	nan	nan	nan	nan	nan	nan	nan	nan	nan	nan	nan	nan	nan	nan	nan	nan	nan	nan	nan	nan	nan	nan	nan
E	0.166	0.12	0.174	0.135	0.179	0.132	0.158	0.13	0.233	0.149	0.569	0.193	0.574	0.155	0.477	0.134	0.278	0.181	0.25	0.102	0.162	0.1	0.171	0.125
F	nan	nan	nan	nan	nan	nan	nan	nan	nan	nan	nan	nan	nan	nan	nan	nan	nan	nan	nan	nan	nan	nan	nan	nan
G	0.123	0.088	0.128	0.099	0.128	0.1	0.113	0.1	0.158	0.118	0.449	0.137	0.413	0.118	0.319	0.111	0.379	0.167	0.173	0.101	0.143	0.093	0.132	0.103
H	nan	nan	nan	nan	nan	nan	nan	nan	nan	nan	nan	nan	nan	nan	nan	nan	nan	nan	nan	nan	nan	nan	nan	nan
I	0.104	0.08	0.102	0.082	0.105	0.088	0.096	0.081	0.114	0.092	0.252	0.116	0.227	0.103	0.212	0.105	0.243	0.177	0.12	0.094	0.118	0.087	0.118	0.089
J	nan	nan	nan	nan	nan	nan	nan	nan	nan	nan	nan	nan	nan	nan	nan	nan	nan	nan	nan	nan	nan	nan	nan	nan
K	0.094	0.08	0.094	0.085	0.093	0.085	0.083	0.083	0.093	0.156	0.202	0.113	0.14	0.083	0.121	0.09	0.185	0.182	0.103	0.09	0.101	0.085	0.114	0.086
L	nan	nan	nan	nan	nan	nan	nan	nan	nan	nan	nan	nan	nan	nan	nan	nan	nan	nan	nan	nan	nan	nan	nan	nan
M	0.087	0.083	0.087	0.079	0.096	0.088	0.09	0.092	0.102	0.084	0.155	0.117	0.117	0.081	0.112	0.086	0.171	0.173	0.099	0.086	0.096	0.087	0.098	0.092
N	nan	nan	nan	nan	nan	nan	nan	nan	nan	nan	nan	nan	nan	nan	nan	nan	nan	nan	nan	nan	nan	nan	nan	nan
O	0.089	0.082	0.082	0.085	0.083	0.084	0.09	0.085	0.089	0.092	0.118	0.12	0.097	0.091	0.094	0.086	0.135	0.146	0.092	0.086	0.09	0.096	0.099	0.098
P	nan	nan	nan	nan	nan	nan	nan	nan	nan	nan	nan	nan	nan	nan	nan	nan	nan	nan	nan	nan	nan	nan	nan	nan
Time [s]: 12600
T[�C]: 30.0
	1	2	3	4	5	6	7	8	9	10	11	12	13	14	15	16	17	18	19	20	21	22	23	24
A	0.488	0.16	0.443	0.222	0.482	0.184	0.435	0.205	0.713	0.247	1.103	0.352	1.138	0.413	1.088	0.259	0.785	0.235	0.719	0.152	0.455	0.139	0.366	0.155
B	nan	nan	nan	nan	nan	nan	nan	nan	nan	nan	nan	nan	nan	nan	nan	nan	nan	nan	nan	nan	nan	nan	nan	nan
C	0.247	0.128	0.257	0.175	0.25	0.168	0.227	0.16	0.369	0.177	0.806	0.267	0.806	0.253	0.737	0.185	0.465	0.181	0.375	0.149	0.244	0.14	0.241	0.172
D	nan	nan	nan	nan	nan	nan	nan	nan	nan	nan	nan	nan	nan	nan	nan	nan	nan	nan	nan	nan	nan	nan	nan	nan
E	0.17	0.111	0.177	0.14	0.181	0.139	0.16	0.132	0.237	0.151	0.586	0.205	0.584	0.165	0.471	0.138	0.3	0.194	0.258	0.105	0.178	0.106	0.192	0.142
F	nan	nan	nan	nan	nan	nan	nan	nan	nan	nan	nan	nan	nan	nan	nan	nan	nan	nan	nan	nan	nan	nan	nan	nan
G	0.129	0.091	0.136	0.105	0.13	0.102	0.117	0.102	0.159	0.12	0.429	0.145	0.395	0.127	0.317	0.115	0.324	0.14	0.19	0.106	0.144	0.102	0.137	0.105
H	nan	nan	nan	nan	nan	nan	nan	nan	nan	nan	nan	nan	nan	nan	nan	nan	nan	nan	nan	nan	nan	nan	nan	nan
I	0.111	0.084	0.106	0.086	0.107	0.09	0.099	0.085	0.116	0.097	0.252	0.118	0.226	0.111	0.213	0.105	0.239	0.158	0.135	0.099	0.121	0.093	0.12	0.097
J	nan	nan	nan	nan	nan	nan	nan	nan	nan	nan	nan	nan	nan	nan	nan	nan	nan	nan	nan	nan	nan	nan	nan	nan
K	0.101	0.087	0.098	0.089	0.095	0.086	0.087	0.085	0.096	0.169	0.202	0.126	0.145	0.089	0.125	0.097	0.203	0.167	0.106	0.093	0.111	0.092	0.114	0.093
L	nan	nan	nan	nan	nan	nan	nan	nan	nan	nan	nan	nan	nan	nan	nan	nan	nan	nan	nan	nan	nan	nan	nan	nan
M	0.097	0.093	0.097	0.083	0.098	0.087	0.092	0.095	0.109	0.089	0.162	0.125	0.119	0.086	0.113	0.091	0.174	0.174	0.104	0.095	0.102	0.093	0.107	0.098
N	nan	nan	nan	nan	nan	nan	nan	nan	nan	nan	nan	nan	nan	nan	nan	nan	nan	nan	nan	nan	nan	nan	nan	nan
O	0.097	0.089	0.085	0.089	0.085	0.086	0.091	0.087	0.093	0.097	0.116	0.108	0.1	0.094	0.096	0.088	0.131	0.152	0.097	0.094	0.099	0.101	0.105	0.101
P	nan	nan	nan	nan	nan	nan	nan	nan	nan	nan	nan	nan	nan	nan	nan	nan	nan	nan	nan	nan	nan	nan	nan	nan
Time [s]: 13500
T[�C]: 30.0
	1	2	3	4	5	6	7	8	9	10	11	12	13	14	15	16	17	18	19	20	21	22	23	24
A	0.521	0.161	0.443	0.229	0.486	0.193	0.451	0.209	0.744	0.257	1.135	0.371	1.162	0.46	1.119	0.272	0.822	0.225	0.728	0.148	0.457	0.137	0.384	0.153
B	nan	nan	nan	nan	nan	nan	nan	nan	nan	nan	nan	nan	nan	nan	nan	nan	nan	nan	nan	nan	nan	nan	nan	nan
C	0.248	0.126	0.261	0.182	0.251	0.175	0.228	0.166	0.384	0.186	0.837	0.286	0.838	0.268	0.767	0.191	0.498	0.202	0.393	0.143	0.25	0.136	0.244	0.156
D	nan	nan	nan	nan	nan	nan	nan	nan	nan	nan	nan	nan	nan	nan	nan	nan	nan	nan	nan	nan	nan	nan	nan	nan
E	0.167	0.117	0.178	0.145	0.179	0.142	0.162	0.138	0.239	0.157	0.625	0.222	0.637	0.178	0.505	0.14	0.306	0.173	0.262	0.103	0.167	0.1	0.176	0.132
F	nan	nan	nan	nan	nan	nan	nan	nan	nan	nan	nan	nan	nan	nan	nan	nan	nan	nan	nan	nan	nan	nan	nan	nan
G	0.126	0.089	0.131	0.104	0.129	0.103	0.114	0.104	0.159	0.124	0.495	0.154	0.445	0.133	0.353	0.117	0.344	0.169	0.188	0.102	0.14	0.094	0.13	0.103
H	nan	nan	nan	nan	nan	nan	nan	nan	nan	nan	nan	nan	nan	nan	nan	nan	nan	nan	nan	nan	nan	nan	nan	nan
I	0.107	0.081	0.103	0.085	0.107	0.092	0.099	0.086	0.117	0.095	0.279	0.123	0.263	0.112	0.239	0.109	0.246	0.17	0.129	0.096	0.118	0.088	0.119	0.092
J	nan	nan	nan	nan	nan	nan	nan	nan	nan	nan	nan	nan	nan	nan	nan	nan	nan	nan	nan	nan	nan	nan	nan	nan
K	0.096	0.083	0.096	0.087	0.093	0.088	0.086	0.086	0.095	0.155	0.209	0.119	0.155	0.089	0.13	0.093	0.194	0.181	0.104	0.089	0.105	0.087	0.112	0.09
L	nan	nan	nan	nan	nan	nan	nan	nan	nan	nan	nan	nan	nan	nan	nan	nan	nan	nan	nan	nan	nan	nan	nan	nan
M	0.091	0.086	0.09	0.08	0.091	0.087	0.091	0.093	0.102	0.086	0.157	0.117	0.124	0.084	0.115	0.086	0.188	0.189	0.102	0.089	0.098	0.088	0.102	0.094
N	nan	nan	nan	nan	nan	nan	nan	nan	nan	nan	nan	nan	nan	nan	nan	nan	nan	nan	nan	nan	nan	nan	nan	nan
O	0.092	0.084	0.083	0.086	0.084	0.085	0.09	0.086	0.09	0.094	0.117	0.114	0.101	0.093	0.096	0.087	0.159	0.168	0.095	0.09	0.094	0.097	0.1	0.1
P	nan	nan	nan	nan	nan	nan	nan	nan	nan	nan	nan	nan	nan	nan	nan	nan	nan	nan	nan	nan	nan	nan	nan	nan
Time [s]: 14400
T[�C]: 30.0
	1	2	3	4	5	6	7	8	9	10	11	12	13	14	15	16	17	18	19	20	21	22	23	24
A	0.533	0.16	0.444	0.233	0.49	0.188	0.467	0.212	0.771	0.259	1.157	0.39	1.197	0.479	1.144	0.275	0.835	0.228	0.748	0.149	0.459	0.136	0.378	0.149
B	nan	nan	nan	nan	nan	nan	nan	nan	nan	nan	nan	nan	nan	nan	nan	nan	nan	nan	nan	nan	nan	nan	nan	nan
C	0.249	0.127	0.262	0.184	0.253	0.175	0.227	0.164	0.397	0.191	0.855	0.302	0.867	0.281	0.794	0.195	0.513	0.214	0.399	0.144	0.246	0.137	0.238	0.163
D	nan	nan	nan	nan	nan	nan	nan	nan	nan	nan	nan	nan	nan	nan	nan	nan	nan	nan	nan	nan	nan	nan	nan	nan
E	0.168	0.116	0.177	0.149	0.181	0.141	0.161	0.136	0.243	0.159	0.645	0.239	0.67	0.19	0.538	0.142	0.322	0.186	0.266	0.103	0.163	0.1	0.173	0.131
F	nan	nan	nan	nan	nan	nan	nan	nan	nan	nan	nan	nan	nan	nan	nan	nan	nan	nan	nan	nan	nan	nan	nan	nan
G	0.127	0.09	0.133	0.108	0.13	0.101	0.115	0.104	0.161	0.124	0.513	0.162	0.475	0.142	0.371	0.116	0.36	0.158	0.191	0.099	0.138	0.095	0.13	0.103
H	nan	nan	nan	nan	nan	nan	nan	nan	nan	nan	nan	nan	nan	nan	nan	nan	nan	nan	nan	nan	nan	nan	nan	nan
I	0.106	0.082	0.103	0.085	0.105	0.089	0.098	0.085	0.117	0.095	0.29	0.129	0.29	0.115	0.259	0.109	0.252	0.172	0.129	0.098	0.118	0.089	0.12	0.095
J	nan	nan	nan	nan	nan	nan	nan	nan	nan	nan	nan	nan	nan	nan	nan	nan	nan	nan	nan	nan	nan	nan	nan	nan
K	0.095	0.082	0.094	0.087	0.092	0.084	0.086	0.083	0.095	0.154	0.214	0.12	0.169	0.089	0.136	0.095	0.196	0.174	0.104	0.095	0.103	0.089	0.108	0.089
L	nan	nan	nan	nan	nan	nan	nan	nan	nan	nan	nan	nan	nan	nan	nan	nan	nan	nan	nan	nan	nan	nan	nan	nan
M	0.092	0.086	0.09	0.081	0.092	0.086	0.09	0.09	0.1	0.086	0.154	0.119	0.132	0.086	0.118	0.088	0.202	0.195	0.104	0.095	0.1	0.09	0.103	0.095
N	nan	nan	nan	nan	nan	nan	nan	nan	nan	nan	nan	nan	nan	nan	nan	nan	nan	nan	nan	nan	nan	nan	nan	nan
O	0.092	0.083	0.083	0.087	0.084	0.085	0.09	0.086	0.09	0.093	0.116	0.115	0.103	0.094	0.098	0.087	0.132	0.149	0.096	0.091	0.095	0.092	0.1	0.102
P	nan	nan	nan	nan	nan	nan	nan	nan	nan	nan	nan	nan	nan	nan	nan	nan	nan	nan	nan	nan	nan	nan	nan	nan
Time [s]: 15300
T[�C]: 30.1
	1	2	3	4	5	6	7	8	9	10	11	12	13	14	15	16	17	18	19	20	21	22	23	24
A	0.563	0.159	0.441	0.235	0.489	0.195	0.486	0.219	0.793	0.268	1.179	0.415	1.223	0.528	1.16	0.287	0.849	0.228	0.767	0.146	0.46	0.136	0.38	0.147
B	nan	nan	nan	nan	nan	nan	nan	nan	nan	nan	nan	nan	nan	nan	nan	nan	nan	nan	nan	nan	nan	nan	nan	nan
C	0.25	0.127	0.262	0.189	0.253	0.182	0.228	0.173	0.407	0.2	0.88	0.319	0.896	0.3	0.825	0.2	0.531	0.222	0.41	0.144	0.244	0.136	0.234	0.161
D	nan	nan	nan	nan	nan	nan	nan	nan	nan	nan	nan	nan	nan	nan	nan	nan	nan	nan	nan	nan	nan	nan	nan	nan
E	0.169	0.116	0.177	0.151	0.18	0.147	0.165	0.14	0.246	0.165	0.669	0.254	0.698	0.207	0.569	0.144	0.339	0.23	0.273	0.104	0.165	0.101	0.176	0.132
F	nan	nan	nan	nan	nan	nan	nan	nan	nan	nan	nan	nan	nan	nan	nan	nan	nan	nan	nan	nan	nan	nan	nan	nan
G	0.128	0.09	0.132	0.109	0.128	0.103	0.115	0.107	0.166	0.128	0.547	0.173	0.505	0.15	0.388	0.118	0.364	0.184	0.195	0.099	0.139	0.096	0.131	0.103
H	nan	nan	nan	nan	nan	nan	nan	nan	nan	nan	nan	nan	nan	nan	nan	nan	nan	nan	nan	nan	nan	nan	nan	nan
I	0.107	0.082	0.103	0.086	0.105	0.091	0.099	0.086	0.118	0.099	0.31	0.136	0.327	0.12	0.283	0.111	0.255	0.165	0.128	0.096	0.117	0.088	0.121	0.087
J	nan	nan	nan	nan	nan	nan	nan	nan	nan	nan	nan	nan	nan	nan	nan	nan	nan	nan	nan	nan	nan	nan	nan	nan
K	0.097	0.083	0.095	0.087	0.092	0.085	0.087	0.088	0.096	0.166	0.226	0.128	0.186	0.093	0.143	0.094	0.197	0.221	0.103	0.09	0.1	0.087	0.103	0.089
L	nan	nan	nan	nan	nan	nan	nan	nan	nan	nan	nan	nan	nan	nan	nan	nan	nan	nan	nan	nan	nan	nan	nan	nan
M	0.092	0.086	0.09	0.081	0.092	0.09	0.096	0.109	0.125	0.087	0.165	0.123	0.142	0.086	0.121	0.087	0.199	0.191	0.101	0.09	0.098	0.089	0.102	0.093
N	nan	nan	nan	nan	nan	nan	nan	nan	nan	nan	nan	nan	nan	nan	nan	nan	nan	nan	nan	nan	nan	nan	nan	nan
O	0.092	0.084	0.083	0.086	0.084	0.085	0.093	0.086	0.091	0.094	0.119	0.118	0.105	0.093	0.098	0.087	0.133	0.148	0.098	0.089	0.094	0.092	0.101	0.1
P	nan	nan	nan	nan	nan	nan	nan	nan	nan	nan	nan	nan	nan	nan	nan	nan	nan	nan	nan	nan	nan	nan	nan	nan
Time [s]: 16200
T[�C]: 30.1
	1	2	3	4	5	6	7	8	9	10	11	12	13	14	15	16	17	18	19	20	21	22	23	24
A	0.582	0.159	0.439	0.239	0.493	0.201	0.503	0.226	0.816	0.27	1.192	0.435	1.25	0.562	1.172	0.292	0.875	0.222	0.802	0.145	0.458	0.135	0.376	0.148
B	nan	nan	nan	nan	nan	nan	nan	nan	nan	nan	nan	nan	nan	nan	nan	nan	nan	nan	nan	nan	nan	nan	nan	nan
C	0.254	0.127	0.263	0.192	0.252	0.185	0.231	0.175	0.421	0.206	0.899	0.336	0.925	0.317	0.85	0.206	0.557	0.204	0.418	0.145	0.247	0.136	0.233	0.168
D	nan	nan	nan	nan	nan	nan	nan	nan	nan	nan	nan	nan	nan	nan	nan	nan	nan	nan	nan	nan	nan	nan	nan	nan
E	0.17	0.115	0.179	0.155	0.183	0.151	0.161	0.143	0.251	0.171	0.701	0.273	0.727	0.222	0.603	0.147	0.357	0.207	0.284	0.103	0.164	0.101	0.177	0.133
F	nan	nan	nan	nan	nan	nan	nan	nan	nan	nan	nan	nan	nan	nan	nan	nan	nan	nan	nan	nan	nan	nan	nan	nan
G	0.128	0.091	0.134	0.109	0.135	0.113	0.117	0.108	0.169	0.133	0.578	0.189	0.546	0.163	0.417	0.123	0.362	0.173	0.197	0.1	0.139	0.096	0.13	0.102
H	nan	nan	nan	nan	nan	nan	nan	nan	nan	nan	nan	nan	nan	nan	nan	nan	nan	nan	nan	nan	nan	nan	nan	nan
I	0.107	0.082	0.104	0.087	0.114	0.103	0.102	0.087	0.119	0.099	0.327	0.144	0.358	0.129	0.311	0.116	0.267	0.167	0.128	0.096	0.117	0.088	0.12	0.088
J	nan	nan	nan	nan	nan	nan	nan	nan	nan	nan	nan	nan	nan	nan	nan	nan	nan	nan	nan	nan	nan	nan	nan	nan
K	0.096	0.084	0.096	0.088	0.093	0.087	0.087	0.085	0.096	0.157	0.226	0.13	0.206	0.095	0.15	0.095	0.199	0.214	0.104	0.09	0.1	0.087	0.105	0.09
L	nan	nan	nan	nan	nan	nan	nan	nan	nan	nan	nan	nan	nan	nan	nan	nan	nan	nan	nan	nan	nan	nan	nan	nan
M	0.092	0.087	0.09	0.081	0.092	0.087	0.09	0.092	0.1	0.087	0.163	0.126	0.151	0.087	0.126	0.087	0.182	0.181	0.102	0.088	0.098	0.088	0.101	0.094
N	nan	nan	nan	nan	nan	nan	nan	nan	nan	nan	nan	nan	nan	nan	nan	nan	nan	nan	nan	nan	nan	nan	nan	nan
O	0.092	0.084	0.083	0.086	0.084	0.085	0.092	0.086	0.09	0.094	0.12	0.119	0.108	0.095	0.101	0.087	0.132	0.165	0.105	0.089	0.094	0.093	0.1	0.101
P	nan	nan	nan	nan	nan	nan	nan	nan	nan	nan	nan	nan	nan	nan	nan	nan	nan	nan	nan	nan	nan	nan	nan	nan
Time [s]: 17100
T[�C]: 30.1
	1	2	3	4	5	6	7	8	9	10	11	12	13	14	15	16	17	18	19	20	21	22	23	24
A	0.652	0.152	0.435	0.195	0.45	0.214	0.524	0.253	0.836	0.287	1.214	0.476	1.279	0.637	1.196	0.333	0.915	0.184	0.792	0.14	0.487	0.13	0.399	0.147
B	nan	nan	nan	nan	nan	nan	nan	nan	nan	nan	nan	nan	nan	nan	nan	nan	nan	nan	nan	nan	nan	nan	nan	nan
C	0.255	0.119	0.255	0.18	0.247	0.183	0.229	0.2	0.442	0.227	0.933	0.372	0.965	0.368	0.892	0.239	0.566	0.185	0.438	0.13	0.283	0.134	0.24	0.128
D	nan	nan	nan	nan	nan	nan	nan	nan	nan	nan	nan	nan	nan	nan	nan	nan	nan	nan	nan	nan	nan	nan	nan	nan
E	0.167	0.117	0.174	0.139	0.176	0.145	0.159	0.152	0.249	0.182	0.742	0.299	0.768	0.248	0.637	0.154	0.406	0.147	0.286	0.101	0.143	0.096	0.156	0.114
F	nan	nan	nan	nan	nan	nan	nan	nan	nan	nan	nan	nan	nan	nan	nan	nan	nan	nan	nan	nan	nan	nan	nan	nan
G	0.124	0.087	0.126	0.094	0.123	0.102	0.111	0.11	0.163	0.137	0.639	0.212	0.613	0.185	0.445	0.136	0.393	0.159	0.186	0.095	0.131	0.09	0.125	0.1
H	nan	nan	nan	nan	nan	nan	nan	nan	nan	nan	nan	nan	nan	nan	nan	nan	nan	nan	nan	nan	nan	nan	nan	nan
I	0.104	0.079	0.099	0.081	0.102	0.085	0.093	0.085	0.115	0.099	0.358	0.16	0.407	0.138	0.345	0.129	0.273	0.155	0.12	0.095	0.118	0.084	0.123	0.083
J	nan	nan	nan	nan	nan	nan	nan	nan	nan	nan	nan	nan	nan	nan	nan	nan	nan	nan	nan	nan	nan	nan	nan	nan
K	0.092	0.079	0.09	0.084	0.088	0.081	0.08	0.081	0.091	0.146	0.265	0.14	0.261	0.098	0.173	0.096	0.194	0.15	0.1	0.086	0.097	0.083	0.098	0.083
L	nan	nan	nan	nan	nan	nan	nan	nan	nan	nan	nan	nan	nan	nan	nan	nan	nan	nan	nan	nan	nan	nan	nan	nan
M	0.088	0.083	0.086	0.077	0.09	0.085	0.085	0.087	0.095	0.084	0.182	0.134	0.18	0.089	0.137	0.086	0.183	0.158	0.096	0.085	0.092	0.086	0.094	0.088
N	nan	nan	nan	nan	nan	nan	nan	nan	nan	nan	nan	nan	nan	nan	nan	nan	nan	nan	nan	nan	nan	nan	nan	nan
O	0.089	0.08	0.08	0.083	0.081	0.082	0.087	0.083	0.085	0.091	0.127	0.127	0.112	0.092	0.103	0.085	0.112	0.126	0.093	0.084	0.089	0.086	0.096	0.094
P	nan	nan	nan	nan	nan	nan	nan	nan	nan	nan	nan	nan	nan	nan	nan	nan	nan	nan	nan	nan	nan	nan	nan	nan
Time [s]: 18000
T[�C]: 30.1
	1	2	3	4	5	6	7	8	9	10	11	12	13	14	15	16	17	18	19	20	21	22	23	24
A	0.642	0.157	0.44	0.236	0.502	0.217	0.539	0.251	0.855	0.283	1.241	0.486	1.295	0.677	1.199	0.319	0.905	0.234	0.832	0.143	0.458	0.135	0.391	0.146
B	nan	nan	nan	nan	nan	nan	nan	nan	nan	nan	nan	nan	nan	nan	nan	nan	nan	nan	nan	nan	nan	nan	nan	nan
C	0.259	0.126	0.264	0.201	0.252	0.199	0.233	0.196	0.448	0.224	0.948	0.378	0.978	0.368	0.891	0.224	0.59	0.219	0.449	0.143	0.26	0.136	0.23	0.161
D	nan	nan	nan	nan	nan	nan	nan	nan	nan	nan	nan	nan	nan	nan	nan	nan	nan	nan	nan	nan	nan	nan	nan	nan
E	0.172	0.115	0.179	0.159	0.181	0.159	0.166	0.153	0.256	0.184	0.749	0.313	0.768	0.252	0.646	0.154	0.387	0.19	0.297	0.103	0.169	0.101	0.18	0.133
F	nan	nan	nan	nan	nan	nan	nan	nan	nan	nan	nan	nan	nan	nan	nan	nan	nan	nan	nan	nan	nan	nan	nan	nan
G	0.13	0.09	0.133	0.107	0.129	0.109	0.117	0.114	0.173	0.147	0.634	0.223	0.616	0.191	0.455	0.131	0.252	0.17	0.201	0.098	0.138	0.095	0.129	0.102
H	nan	nan	nan	nan	nan	nan	nan	nan	nan	nan	nan	nan	nan	nan	nan	nan	nan	nan	nan	nan	nan	nan	nan	nan
I	0.109	0.082	0.103	0.086	0.106	0.093	0.099	0.09	0.132	0.113	0.363	0.166	0.418	0.148	0.355	0.123	0.279	0.172	0.132	0.096	0.118	0.088	0.123	0.087
J	nan	nan	nan	nan	nan	nan	nan	nan	nan	nan	nan	nan	nan	nan	nan	nan	nan	nan	nan	nan	nan	nan	nan	nan
K	0.098	0.083	0.095	0.087	0.092	0.085	0.088	0.087	0.098	0.165	0.248	0.146	0.262	0.103	0.174	0.097	0.202	0.129	0.104	0.089	0.099	0.086	0.106	0.089
L	nan	nan	nan	nan	nan	nan	nan	nan	nan	nan	nan	nan	nan	nan	nan	nan	nan	nan	nan	nan	nan	nan	nan	nan
M	0.093	0.088	0.09	0.081	0.092	0.089	0.092	0.098	0.106	0.088	0.175	0.133	0.179	0.092	0.136	0.087	0.232	0.197	0.102	0.088	0.097	0.09	0.103	0.093
N	nan	nan	nan	nan	nan	nan	nan	nan	nan	nan	nan	nan	nan	nan	nan	nan	nan	nan	nan	nan	nan	nan	nan	nan
O	0.093	0.084	0.083	0.086	0.084	0.086	0.092	0.086	0.091	0.094	0.123	0.124	0.115	0.097	0.104	0.087	0.15	0.154	0.117	0.089	0.093	0.092	0.101	0.099
P	nan	nan	nan	nan	nan	nan	nan	nan	nan	nan	nan	nan	nan	nan	nan	nan	nan	nan	nan	nan	nan	nan	nan	nan
Time [s]: 18900
T[�C]: 30.2
	1	2	3	4	5	6	7	8	9	10	11	12	13	14	15	16	17	18	19	20	21	22	23	24
A	0.606	0.155	0.441	0.241	0.519	0.208	0.545	0.252	0.861	0.28	1.252	0.499	1.305	0.693	1.218	0.313	0.901	0.244	0.856	0.148	0.451	0.135	0.386	0.152
B	nan	nan	nan	nan	nan	nan	nan	nan	nan	nan	nan	nan	nan	nan	nan	nan	nan	nan	nan	nan	nan	nan	nan	nan
C	0.258	0.128	0.263	0.193	0.253	0.194	0.233	0.186	0.445	0.224	0.954	0.385	0.985	0.377	0.906	0.223	0.593	0.203	0.45	0.147	0.253	0.138	0.231	0.177
D	nan	nan	nan	nan	nan	nan	nan	nan	nan	nan	nan	nan	nan	nan	nan	nan	nan	nan	nan	nan	nan	nan	nan	nan
E	0.172	0.11	0.18	0.153	0.182	0.152	0.165	0.143	0.255	0.185	0.746	0.32	0.773	0.256	0.656	0.154	0.404	0.195	0.308	0.106	0.192	0.105	0.19	0.146
F	nan	nan	nan	nan	nan	nan	nan	nan	nan	nan	nan	nan	nan	nan	nan	nan	nan	nan	nan	nan	nan	nan	nan	nan
G	0.133	0.092	0.138	0.11	0.131	0.105	0.119	0.109	0.167	0.14	0.622	0.234	0.625	0.196	0.468	0.126	0.295	0.169	0.199	0.1	0.133	0.099	0.128	0.103
H	nan	nan	nan	nan	nan	nan	nan	nan	nan	nan	nan	nan	nan	nan	nan	nan	nan	nan	nan	nan	nan	nan	nan	nan
I	0.112	0.084	0.107	0.086	0.11	0.094	0.1	0.088	0.121	0.106	0.349	0.174	0.429	0.15	0.354	0.114	0.276	0.17	0.143	0.096	0.119	0.091	0.12	0.092
J	nan	nan	nan	nan	nan	nan	nan	nan	nan	nan	nan	nan	nan	nan	nan	nan	nan	nan	nan	nan	nan	nan	nan	nan
K	0.101	0.086	0.098	0.089	0.095	0.09	0.087	0.085	0.097	0.165	0.233	0.149	0.279	0.107	0.181	0.097	0.211	0.163	0.107	0.091	0.1	0.089	0.107	0.093
L	nan	nan	nan	nan	nan	nan	nan	nan	nan	nan	nan	nan	nan	nan	nan	nan	nan	nan	nan	nan	nan	nan	nan	nan
M	0.096	0.091	0.095	0.082	0.097	0.089	0.092	0.094	0.103	0.089	0.163	0.136	0.182	0.095	0.136	0.089	0.222	0.195	0.107	0.092	0.101	0.092	0.106	0.097
N	nan	nan	nan	nan	nan	nan	nan	nan	nan	nan	nan	nan	nan	nan	nan	nan	nan	nan	nan	nan	nan	nan	nan	nan
O	0.097	0.089	0.086	0.088	0.085	0.086	0.092	0.088	0.091	0.096	0.123	0.119	0.12	0.099	0.106	0.089	0.155	0.163	0.134	0.094	0.098	0.097	0.104	0.103
P	nan	nan	nan	nan	nan	nan	nan	nan	nan	nan	nan	nan	nan	nan	nan	nan	nan	nan	nan	nan	nan	nan	nan	nan
Time [s]: 19800
T[�C]: 30.0
	1	2	3	4	5	6	7	8	9	10	11	12	13	14	15	16	17	18	19	20	21	22	23	24
A	0.755	0.155	0.435	0.234	0.491	0.231	0.568	0.273	0.878	0.3	1.274	0.542	1.327	0.736	1.229	0.349	0.949	0.203	0.864	0.143	0.477	0.132	0.406	0.144
B	nan	nan	nan	nan	nan	nan	nan	nan	nan	nan	nan	nan	nan	nan	nan	nan	nan	nan	nan	nan	nan	nan	nan	nan
C	0.271	0.123	0.263	0.203	0.253	0.208	0.233	0.219	0.472	0.246	0.98	0.428	1.017	0.426	0.945	0.256	0.636	0.207	0.489	0.135	0.289	0.134	0.223	0.13
D	nan	nan	nan	nan	nan	nan	nan	nan	nan	nan	nan	nan	nan	nan	nan	nan	nan	nan	nan	nan	nan	nan	nan	nan
E	0.174	0.12	0.18	0.156	0.182	0.167	0.159	0.164	0.254	0.201	0.803	0.363	0.828	0.292	0.712	0.166	0.44	0.167	0.325	0.102	0.161	0.098	0.155	0.119
F	nan	nan	nan	nan	nan	nan	nan	nan	nan	nan	nan	nan	nan	nan	nan	nan	nan	nan	nan	nan	nan	nan	nan	nan
G	0.131	0.089	0.13	0.104	0.128	0.111	0.116	0.117	0.168	0.149	0.706	0.26	0.687	0.224	0.511	0.138	0.31	0.189	0.204	0.096	0.141	0.092	0.132	0.101
H	nan	nan	nan	nan	nan	nan	nan	nan	nan	nan	nan	nan	nan	nan	nan	nan	nan	nan	nan	nan	nan	nan	nan	nan
I	0.107	0.08	0.104	0.085	0.11	0.093	0.096	0.089	0.119	0.108	0.411	0.202	0.497	0.171	0.398	0.134	0.296	0.165	0.126	0.095	0.121	0.085	0.129	0.084
J	nan	nan	nan	nan	nan	nan	nan	nan	nan	nan	nan	nan	nan	nan	nan	nan	nan	nan	nan	nan	nan	nan	nan	nan
K	0.096	0.083	0.098	0.088	0.095	0.087	0.084	0.085	0.096	0.162	0.284	0.166	0.33	0.113	0.212	0.099	0.203	0.172	0.105	0.088	0.098	0.084	0.104	0.085
L	nan	nan	nan	nan	nan	nan	nan	nan	nan	nan	nan	nan	nan	nan	nan	nan	nan	nan	nan	nan	nan	nan	nan	nan
M	0.089	0.085	0.088	0.08	0.091	0.087	0.087	0.09	0.098	0.088	0.197	0.151	0.244	0.097	0.16	0.089	0.185	0.186	0.101	0.086	0.095	0.086	0.096	0.09
N	nan	nan	nan	nan	nan	nan	nan	nan	nan	nan	nan	nan	nan	nan	nan	nan	nan	nan	nan	nan	nan	nan	nan	nan
O	0.09	0.083	0.083	0.086	0.083	0.085	0.09	0.085	0.089	0.093	0.136	0.145	0.13	0.101	0.113	0.088	0.147	0.155	0.11	0.087	0.091	0.088	0.101	0.097
P	nan	nan	nan	nan	nan	nan	nan	nan	nan	nan	nan	nan	nan	nan	nan	nan	nan	nan	nan	nan	nan	nan	nan	nan
Time [s]: 20700
T[�C]: 30.1
	1	2	3	4	5	6	7	8	9	10	11	12	13	14	15	16	17	18	19	20	21	22	23	24
A	0.713	0.155	0.437	0.246	0.527	0.223	0.58	0.273	0.882	0.292	1.29	0.551	1.334	0.755	1.235	0.337	0.956	0.223	0.89	0.142	0.461	0.133	0.398	0.141
B	nan	nan	nan	nan	nan	nan	nan	nan	nan	nan	nan	nan	nan	nan	nan	nan	nan	nan	nan	nan	nan	nan	nan	nan
C	0.266	0.125	0.264	0.203	0.253	0.209	0.236	0.211	0.469	0.239	0.991	0.436	1.037	0.431	0.955	0.244	0.648	0.202	0.496	0.141	0.274	0.135	0.225	0.152
D	nan	nan	nan	nan	nan	nan	nan	nan	nan	nan	nan	nan	nan	nan	nan	nan	nan	nan	nan	nan	nan	nan	nan	nan
E	0.172	0.116	0.179	0.162	0.181	0.162	0.165	0.158	0.257	0.201	0.803	0.367	0.837	0.296	0.727	0.162	0.435	0.173	0.328	0.102	0.189	0.101	0.17	0.131
F	nan	nan	nan	nan	nan	nan	nan	nan	nan	nan	nan	nan	nan	nan	nan	nan	nan	nan	nan	nan	nan	nan	nan	nan
G	0.13	0.09	0.133	0.108	0.128	0.108	0.116	0.117	0.168	0.15	0.703	0.28	0.708	0.237	0.538	0.137	0.291	0.159	0.209	0.097	0.136	0.094	0.126	0.101
H	nan	nan	nan	nan	nan	nan	nan	nan	nan	nan	nan	nan	nan	nan	nan	nan	nan	nan	nan	nan	nan	nan	nan	nan
I	0.109	0.081	0.104	0.086	0.107	0.093	0.098	0.09	0.121	0.111	0.408	0.229	0.542	0.23	0.434	0.134	0.304	0.164	0.138	0.095	0.119	0.088	0.124	0.086
J	nan	nan	nan	nan	nan	nan	nan	nan	nan	nan	nan	nan	nan	nan	nan	nan	nan	nan	nan	nan	nan	nan	nan	nan
K	0.097	0.083	0.095	0.087	0.092	0.085	0.085	0.085	0.096	0.161	0.276	0.177	0.357	0.122	0.228	0.114	0.215	0.166	0.105	0.088	0.097	0.087	0.106	0.088
L	nan	nan	nan	nan	nan	nan	nan	nan	nan	nan	nan	nan	nan	nan	nan	nan	nan	nan	nan	nan	nan	nan	nan	nan
M	0.092	0.085	0.09	0.081	0.091	0.088	0.089	0.09	0.097	0.089	0.184	0.15	0.248	0.101	0.159	0.088	0.221	0.199	0.102	0.086	0.096	0.087	0.1	0.091
N	nan	nan	nan	nan	nan	nan	nan	nan	nan	nan	nan	nan	nan	nan	nan	nan	nan	nan	nan	nan	nan	nan	nan	nan
O	0.094	0.084	0.083	0.086	0.085	0.086	0.091	0.086	0.09	0.093	0.13	0.133	0.133	0.102	0.113	0.088	0.153	0.147	0.125	0.09	0.094	0.093	0.1	0.099
P	nan	nan	nan	nan	nan	nan	nan	nan	nan	nan	nan	nan	nan	nan	nan	nan	nan	nan	nan	nan	nan	nan	nan	nan
Time [s]: 21600
T[�C]: 30.1
	1	2	3	4	5	6	7	8	9	10	11	12	13	14	15	16	17	18	19	20	21	22	23	24
A	0.833	0.153	0.435	0.224	0.485	0.248	0.603	0.302	0.897	0.314	1.313	0.596	1.356	0.861	1.252	0.383	0.981	0.192	0.9	0.141	0.485	0.132	0.4	0.144
B	nan	nan	nan	nan	nan	nan	nan	nan	nan	nan	nan	nan	nan	nan	nan	nan	nan	nan	nan	nan	nan	nan	nan	nan
C	0.282	0.122	0.264	0.204	0.253	0.215	0.235	0.236	0.481	0.257	1.015	0.473	1.052	0.489	0.967	0.278	0.673	0.218	0.519	0.134	0.296	0.134	0.219	0.133
D	nan	nan	nan	nan	nan	nan	nan	nan	nan	nan	nan	nan	nan	nan	nan	nan	nan	nan	nan	nan	nan	nan	nan	nan
E	0.175	0.12	0.178	0.155	0.18	0.17	0.161	0.172	0.256	0.219	0.836	0.407	0.862	0.338	0.758	0.173	0.47	0.176	0.349	0.101	0.172	0.098	0.153	0.119
F	nan	nan	nan	nan	nan	nan	nan	nan	nan	nan	nan	nan	nan	nan	nan	nan	nan	nan	nan	nan	nan	nan	nan	nan
G	0.132	0.089	0.13	0.102	0.124	0.112	0.114	0.123	0.168	0.16	0.755	0.313	0.725	0.273	0.556	0.152	0.341	0.183	0.211	0.096	0.141	0.092	0.129	0.101
H	nan	nan	nan	nan	nan	nan	nan	nan	nan	nan	nan	nan	nan	nan	nan	nan	nan	nan	nan	nan	nan	nan	nan	nan
I	0.109	0.08	0.103	0.084	0.106	0.092	0.096	0.093	0.12	0.115	0.456	0.247	0.551	0.211	0.431	0.151	0.316	0.169	0.131	0.095	0.122	0.085	0.131	0.083
J	nan	nan	nan	nan	nan	nan	nan	nan	nan	nan	nan	nan	nan	nan	nan	nan	nan	nan	nan	nan	nan	nan	nan	nan
K	0.096	0.082	0.097	0.086	0.091	0.084	0.083	0.086	0.096	0.169	0.336	0.211	0.386	0.133	0.25	0.102	0.207	0.194	0.106	0.088	0.096	0.083	0.103	0.085
L	nan	nan	nan	nan	nan	nan	nan	nan	nan	nan	nan	nan	nan	nan	nan	nan	nan	nan	nan	nan	nan	nan	nan	nan
M	0.09	0.088	0.094	0.08	0.092	0.087	0.088	0.092	0.101	0.093	0.237	0.187	0.298	0.108	0.181	0.089	0.206	0.191	0.102	0.086	0.094	0.085	0.096	0.09
N	nan	nan	nan	nan	nan	nan	nan	nan	nan	nan	nan	nan	nan	nan	nan	nan	nan	nan	nan	nan	nan	nan	nan	nan
O	0.09	0.083	0.083	0.085	0.084	0.084	0.089	0.085	0.089	0.094	0.146	0.158	0.147	0.107	0.121	0.089	0.154	0.152	0.115	0.087	0.091	0.089	0.101	0.098
P	nan	nan	nan	nan	nan	nan	nan	nan	nan	nan	nan	nan	nan	nan	nan	nan	nan	nan	nan	nan	nan	nan	nan	nan
Time [s]: 22500
T[�C]: 30.1
	1	2	3	4	5	6	7	8	9	10	11	12	13	14	15	16	17	18	19	20	21	22	23	24
A	0.857	0.152	0.433	0.221	0.494	0.252	0.613	0.311	0.902	0.319	1.329	0.621	1.367	0.87	1.265	0.408	1	0.214	0.924	0.143	0.491	0.132	0.402	0.145
B	nan	nan	nan	nan	nan	nan	nan	nan	nan	nan	nan	nan	nan	nan	nan	nan	nan	nan	nan	nan	nan	nan	nan	nan
C	0.287	0.122	0.264	0.2	0.251	0.214	0.234	0.246	0.486	0.265	1.037	0.504	1.067	0.571	0.989	0.295	0.697	0.217	0.528	0.133	0.289	0.134	0.214	0.131
D	nan	nan	nan	nan	nan	nan	nan	nan	nan	nan	nan	nan	nan	nan	nan	nan	nan	nan	nan	nan	nan	nan	nan	nan
E	0.176	0.12	0.179	0.154	0.178	0.17	0.161	0.175	0.253	0.228	0.858	0.436	0.889	0.378	0.777	0.179	0.49	0.193	0.364	0.101	0.186	0.098	0.151	0.12
F	nan	nan	nan	nan	nan	nan	nan	nan	nan	nan	nan	nan	nan	nan	nan	nan	nan	nan	nan	nan	nan	nan	nan	nan
G	0.134	0.088	0.129	0.103	0.125	0.113	0.115	0.125	0.169	0.166	0.772	0.342	0.749	0.31	0.58	0.16	0.354	0.188	0.216	0.097	0.145	0.092	0.128	0.1
H	nan	nan	nan	nan	nan	nan	nan	nan	nan	nan	nan	nan	nan	nan	nan	nan	nan	nan	nan	nan	nan	nan	nan	nan
I	0.108	0.079	0.103	0.085	0.107	0.093	0.096	0.094	0.121	0.118	0.473	0.273	0.581	0.242	0.448	0.157	0.33	0.171	0.135	0.095	0.121	0.086	0.13	0.084
J	nan	nan	nan	nan	nan	nan	nan	nan	nan	nan	nan	nan	nan	nan	nan	nan	nan	nan	nan	nan	nan	nan	nan	nan
K	0.097	0.08	0.095	0.086	0.091	0.085	0.083	0.086	0.096	0.164	0.328	0.216	0.41	0.143	0.264	0.105	0.214	0.187	0.108	0.087	0.095	0.083	0.102	0.084
L	nan	nan	nan	nan	nan	nan	nan	nan	nan	nan	nan	nan	nan	nan	nan	nan	nan	nan	nan	nan	nan	nan	nan	nan
M	0.089	0.084	0.088	0.079	0.091	0.086	0.086	0.09	0.096	0.091	0.223	0.182	0.322	0.115	0.195	0.089	0.236	0.195	0.102	0.085	0.095	0.085	0.096	0.089
N	nan	nan	nan	nan	nan	nan	nan	nan	nan	nan	nan	nan	nan	nan	nan	nan	nan	nan	nan	nan	nan	nan	nan	nan
O	0.091	0.083	0.083	0.086	0.084	0.085	0.089	0.085	0.088	0.093	0.151	0.167	0.157	0.11	0.125	0.089	0.15	0.163	0.112	0.086	0.091	0.088	0.1	0.097
P	nan	nan	nan	nan	nan	nan	nan	nan	nan	nan	nan	nan	nan	nan	nan	nan	nan	nan	nan	nan	nan	nan	nan	nan
Time [s]: 23400
T[�C]: 30.1
	1	2	3	4	5	6	7	8	9	10	11	12	13	14	15	16	17	18	19	20	21	22	23	24
A	0.847	0.153	0.439	0.252	0.546	0.249	0.625	0.31	0.905	0.314	1.34	0.619	1.368	0.888	1.264	0.406	1	0.243	0.934	0.142	0.489	0.131	0.394	0.143
B	nan	nan	nan	nan	nan	nan	nan	nan	nan	nan	nan	nan	nan	nan	nan	nan	nan	nan	nan	nan	nan	nan	nan	nan
C	0.282	0.124	0.266	0.207	0.253	0.225	0.235	0.241	0.471	0.257	1.042	0.497	1.068	0.563	0.99	0.28	0.708	0.21	0.544	0.142	0.265	0.134	0.218	0.153
D	nan	nan	nan	nan	nan	nan	nan	nan	nan	nan	nan	nan	nan	nan	nan	nan	nan	nan	nan	nan	nan	nan	nan	nan
E	0.175	0.116	0.18	0.163	0.18	0.176	0.163	0.174	0.256	0.225	0.86	0.438	0.888	0.38	0.796	0.177	0.49	0.194	0.37	0.101	0.21	0.099	0.162	0.13
F	nan	nan	nan	nan	nan	nan	nan	nan	nan	nan	nan	nan	nan	nan	nan	nan	nan	nan	nan	nan	nan	nan	nan	nan
G	0.134	0.089	0.133	0.108	0.127	0.114	0.117	0.127	0.17	0.164	0.764	0.342	0.749	0.313	0.593	0.151	0.334	0.164	0.223	0.097	0.14	0.093	0.125	0.1
H	nan	nan	nan	nan	nan	nan	nan	nan	nan	nan	nan	nan	nan	nan	nan	nan	nan	nan	nan	nan	nan	nan	nan	nan
I	0.109	0.081	0.104	0.087	0.109	0.095	0.099	0.095	0.123	0.121	0.461	0.273	0.595	0.244	0.457	0.145	0.338	0.171	0.147	0.095	0.122	0.087	0.122	0.087
J	nan	nan	nan	nan	nan	nan	nan	nan	nan	nan	nan	nan	nan	nan	nan	nan	nan	nan	nan	nan	nan	nan	nan	nan
K	0.098	0.083	0.095	0.088	0.093	0.088	0.086	0.092	0.099	0.181	0.323	0.223	0.424	0.144	0.274	0.11	0.226	0.214	0.108	0.089	0.096	0.085	0.103	0.087
L	nan	nan	nan	nan	nan	nan	nan	nan	nan	nan	nan	nan	nan	nan	nan	nan	nan	nan	nan	nan	nan	nan	nan	nan
M	0.092	0.086	0.09	0.081	0.091	0.093	0.103	0.132	0.135	0.094	0.211	0.179	0.313	0.118	0.193	0.093	0.347	0.193	0.104	0.087	0.096	0.087	0.1	0.092
N	nan	nan	nan	nan	nan	nan	nan	nan	nan	nan	nan	nan	nan	nan	nan	nan	nan	nan	nan	nan	nan	nan	nan	nan
O	0.093	0.084	0.084	0.087	0.085	0.087	0.094	0.087	0.092	0.096	0.142	0.152	0.161	0.111	0.127	0.09	0.158	0.16	0.125	0.089	0.094	0.091	0.1	0.099
P	nan	nan	nan	nan	nan	nan	nan	nan	nan	nan	nan	nan	nan	nan	nan	nan	nan	nan	nan	nan	nan	nan	nan	nan
Time [s]: 24300
T[�C]: 30.1
	1	2	3	4	5	6	7	8	9	10	11	12	13	14	15	16	17	18	19	20	21	22	23	24
A	0.885	0.152	0.44	0.231	0.551	0.257	0.639	0.327	0.907	0.324	1.361	0.645	1.385	0.933	1.28	0.464	1.017	0.243	0.951	0.144	0.498	0.131	0.397	0.147
B	nan	nan	nan	nan	nan	nan	nan	nan	nan	nan	nan	nan	nan	nan	nan	nan	nan	nan	nan	nan	nan	nan	nan	nan
C	0.289	0.124	0.267	0.203	0.255	0.224	0.234	0.256	0.467	0.267	1.067	0.53	1.081	0.637	1.009	0.303	0.726	0.209	0.556	0.142	0.268	0.135	0.224	0.154
D	nan	nan	nan	nan	nan	nan	nan	nan	nan	nan	nan	nan	nan	nan	nan	nan	nan	nan	nan	nan	nan	nan	nan	nan
E	0.177	0.116	0.18	0.16	0.179	0.177	0.163	0.183	0.255	0.235	0.881	0.47	0.907	0.433	0.82	0.187	0.513	0.189	0.379	0.102	0.215	0.098	0.156	0.13
F	nan	nan	nan	nan	nan	nan	nan	nan	nan	nan	nan	nan	nan	nan	nan	nan	nan	nan	nan	nan	nan	nan	nan	nan
G	0.135	0.09	0.134	0.107	0.128	0.117	0.117	0.13	0.171	0.172	0.788	0.373	0.768	0.36	0.616	0.163	0.347	0.171	0.232	0.099	0.139	0.093	0.126	0.102
H	nan	nan	nan	nan	nan	nan	nan	nan	nan	nan	nan	nan	nan	nan	nan	nan	nan	nan	nan	nan	nan	nan	nan	nan
I	0.11	0.082	0.105	0.086	0.108	0.094	0.098	0.098	0.123	0.127	0.489	0.311	0.605	0.284	0.479	0.165	0.356	0.168	0.149	0.095	0.121	0.086	0.125	0.086
J	nan	nan	nan	nan	nan	nan	nan	nan	nan	nan	nan	nan	nan	nan	nan	nan	nan	nan	nan	nan	nan	nan	nan	nan
K	0.098	0.083	0.095	0.087	0.092	0.087	0.086	0.091	0.099	0.172	0.332	0.242	0.44	0.159	0.289	0.108	0.23	0.176	0.11	0.09	0.097	0.085	0.101	0.09
L	nan	nan	nan	nan	nan	nan	nan	nan	nan	nan	nan	nan	nan	nan	nan	nan	nan	nan	nan	nan	nan	nan	nan	nan
M	0.092	0.087	0.09	0.081	0.091	0.088	0.091	0.099	0.113	0.095	0.22	0.198	0.34	0.13	0.204	0.091	0.294	0.206	0.106	0.088	0.096	0.087	0.1	0.093
N	nan	nan	nan	nan	nan	nan	nan	nan	nan	nan	nan	nan	nan	nan	nan	nan	nan	nan	nan	nan	nan	nan	nan	nan
O	0.093	0.085	0.084	0.087	0.085	0.085	0.091	0.086	0.09	0.095	0.15	0.164	0.174	0.119	0.134	0.09	0.178	0.156	0.126	0.089	0.093	0.09	0.099	0.098
P	nan	nan	nan	nan	nan	nan	nan	nan	nan	nan	nan	nan	nan	nan	nan	nan	nan	nan	nan	nan	nan	nan	nan	nan
Time [s]: 25200
T[�C]: 30.1
	1	2	3	4	5	6	7	8	9	10	11	12	13	14	15	16	17	18	19	20	21	22	23	24
A	0.955	0.15	0.436	0.238	0.512	0.267	0.649	0.337	0.918	0.344	1.376	0.686	1.398	0.955	1.286	0.511	1.048	0.279	0.964	0.143	0.514	0.13	0.405	0.145
B	nan	nan	nan	nan	nan	nan	nan	nan	nan	nan	nan	nan	nan	nan	nan	nan	nan	nan	nan	nan	nan	nan	nan	nan
C	0.305	0.122	0.266	0.204	0.254	0.228	0.235	0.266	0.481	0.287	1.079	0.572	1.093	0.655	1.022	0.341	0.758	0.223	0.567	0.137	0.294	0.133	0.211	0.13
D	nan	nan	nan	nan	nan	nan	nan	nan	nan	nan	nan	nan	nan	nan	nan	nan	nan	nan	nan	nan	nan	nan	nan	nan
E	0.18	0.12	0.181	0.16	0.181	0.184	0.163	0.19	0.256	0.253	0.908	0.509	0.926	0.461	0.851	0.2	0.548	0.189	0.409	0.103	0.211	0.098	0.145	0.122
F	nan	nan	nan	nan	nan	nan	nan	nan	nan	nan	nan	nan	nan	nan	nan	nan	nan	nan	nan	nan	nan	nan	nan	nan
G	0.137	0.088	0.13	0.101	0.125	0.119	0.115	0.134	0.173	0.196	0.845	0.425	0.809	0.384	0.652	0.191	0.412	0.177	0.237	0.096	0.14	0.091	0.129	0.1
H	nan	nan	nan	nan	nan	nan	nan	nan	nan	nan	nan	nan	nan	nan	nan	nan	nan	nan	nan	nan	nan	nan	nan	nan
I	0.109	0.08	0.104	0.084	0.108	0.094	0.098	0.098	0.126	0.138	0.553	0.364	0.652	0.311	0.515	0.19	0.373	0.167	0.142	0.096	0.122	0.084	0.134	0.084
J	nan	nan	nan	nan	nan	nan	nan	nan	nan	nan	nan	nan	nan	nan	nan	nan	nan	nan	nan	nan	nan	nan	nan	nan
K	0.098	0.081	0.096	0.086	0.092	0.086	0.083	0.09	0.098	0.18	0.394	0.282	0.484	0.178	0.325	0.117	0.232	0.172	0.112	0.088	0.094	0.082	0.099	0.085
L	nan	nan	nan	nan	nan	nan	nan	nan	nan	nan	nan	nan	nan	nan	nan	nan	nan	nan	nan	nan	nan	nan	nan	nan
M	0.09	0.085	0.089	0.081	0.091	0.088	0.087	0.09	0.097	0.095	0.253	0.23	0.394	0.142	0.248	0.101	0.282	0.185	0.105	0.086	0.095	0.085	0.096	0.09
N	nan	nan	nan	nan	nan	nan	nan	nan	nan	nan	nan	nan	nan	nan	nan	nan	nan	nan	nan	nan	nan	nan	nan	nan
O	0.091	0.084	0.084	0.087	0.085	0.086	0.09	0.086	0.089	0.096	0.168	0.192	0.197	0.128	0.145	0.092	0.166	0.155	0.121	0.087	0.091	0.088	0.099	0.098
P	nan	nan	nan	nan	nan	nan	nan	nan	nan	nan	nan	nan	nan	nan	nan	nan	nan	nan	nan	nan	nan	nan	nan	nan
Time [s]: 26100
T[�C]: 30.1
	1	2	3	4	5	6	7	8	9	10	11	12	13	14	15	16	17	18	19	20	21	22	23	24
A	0.968	0.149	0.435	0.212	0.507	0.269	0.66	0.348	0.915	0.357	1.383	0.708	1.41	0.963	1.303	0.551	1.074	0.259	0.981	0.145	0.529	0.13	0.41	0.146
B	nan	nan	nan	nan	nan	nan	nan	nan	nan	nan	nan	nan	nan	nan	nan	nan	nan	nan	nan	nan	nan	nan	nan	nan
C	0.313	0.122	0.266	0.191	0.253	0.223	0.241	0.273	0.48	0.301	1.092	0.589	1.115	0.702	1.05	0.37	0.784	0.227	0.587	0.135	0.3	0.133	0.208	0.129
D	nan	nan	nan	nan	nan	nan	nan	nan	nan	nan	nan	nan	nan	nan	nan	nan	nan	nan	nan	nan	nan	nan	nan	nan
E	0.182	0.119	0.18	0.147	0.181	0.173	0.164	0.194	0.254	0.263	0.928	0.534	0.948	0.493	0.877	0.215	0.577	0.18	0.429	0.103	0.211	0.098	0.143	0.12
F	nan	nan	nan	nan	nan	nan	nan	nan	nan	nan	nan	nan	nan	nan	nan	nan	nan	nan	nan	nan	nan	nan	nan	nan
G	0.138	0.089	0.131	0.101	0.124	0.115	0.115	0.135	0.169	0.198	0.857	0.445	0.828	0.418	0.676	0.206	0.428	0.182	0.244	0.094	0.134	0.09	0.129	0.1
H	nan	nan	nan	nan	nan	nan	nan	nan	nan	nan	nan	nan	nan	nan	nan	nan	nan	nan	nan	nan	nan	nan	nan	nan
I	0.11	0.08	0.104	0.084	0.107	0.091	0.098	0.098	0.121	0.135	0.566	0.384	0.672	0.334	0.54	0.199	0.385	0.17	0.148	0.096	0.122	0.085	0.134	0.083
J	nan	nan	nan	nan	nan	nan	nan	nan	nan	nan	nan	nan	nan	nan	nan	nan	nan	nan	nan	nan	nan	nan	nan	nan
K	0.098	0.082	0.095	0.086	0.091	0.084	0.084	0.088	0.096	0.173	0.414	0.308	0.512	0.207	0.347	0.117	0.235	0.164	0.113	0.088	0.093	0.083	0.097	0.085
L	nan	nan	nan	nan	nan	nan	nan	nan	nan	nan	nan	nan	nan	nan	nan	nan	nan	nan	nan	nan	nan	nan	nan	nan
M	0.09	0.085	0.088	0.08	0.089	0.084	0.088	0.09	0.095	0.097	0.267	0.253	0.421	0.161	0.263	0.092	0.296	0.177	0.105	0.086	0.094	0.085	0.096	0.09
N	nan	nan	nan	nan	nan	nan	nan	nan	nan	nan	nan	nan	nan	nan	nan	nan	nan	nan	nan	nan	nan	nan	nan	nan
O	0.092	0.084	0.084	0.086	0.084	0.085	0.09	0.086	0.088	0.097	0.179	0.207	0.215	0.141	0.154	0.093	0.173	0.149	0.13	0.087	0.091	0.09	0.098	0.099
P	nan	nan	nan	nan	nan	nan	nan	nan	nan	nan	nan	nan	nan	nan	nan	nan	nan	nan	nan	nan	nan	nan	nan	nan
Time [s]: 27000
T[�C]: 29.9
	1	2	3	4	5	6	7	8	9	10	11	12	13	14	15	16	17	18	19	20	21	22	23	24
A	0.985	0.15	0.441	0.245	0.577	0.274	0.678	0.358	0.912	0.348	1.402	0.704	1.417	0.983	1.312	0.565	1.064	0.274	0.992	0.146	0.523	0.129	0.402	0.146
B	nan	nan	nan	nan	nan	nan	nan	nan	nan	nan	nan	nan	nan	nan	nan	nan	nan	nan	nan	nan	nan	nan	nan	nan
C	0.314	0.123	0.269	0.206	0.256	0.236	0.24	0.277	0.462	0.292	1.105	0.584	1.116	0.724	1.064	0.349	0.792	0.22	0.603	0.141	0.277	0.134	0.214	0.152
D	nan	nan	nan	nan	nan	nan	nan	nan	nan	nan	nan	nan	nan	nan	nan	nan	nan	nan	nan	nan	nan	nan	nan	nan
E	0.182	0.116	0.182	0.161	0.18	0.189	0.165	0.198	0.254	0.257	0.933	0.541	0.946	0.498	0.884	0.211	0.574	0.205	0.434	0.102	0.225	0.098	0.148	0.129
F	nan	nan	nan	nan	nan	nan	nan	nan	nan	nan	nan	nan	nan	nan	nan	nan	nan	nan	nan	nan	nan	nan	nan	nan
G	0.137	0.09	0.135	0.107	0.127	0.123	0.117	0.139	0.171	0.195	0.843	0.448	0.826	0.434	0.687	0.185	0.393	0.165	0.254	0.098	0.133	0.093	0.126	0.101
H	nan	nan	nan	nan	nan	nan	nan	nan	nan	nan	nan	nan	nan	nan	nan	nan	nan	nan	nan	nan	nan	nan	nan	nan
I	0.111	0.082	0.106	0.086	0.109	0.095	0.099	0.101	0.123	0.141	0.565	0.398	0.671	0.352	0.55	0.189	0.397	0.17	0.166	0.095	0.122	0.086	0.129	0.088
J	nan	nan	nan	nan	nan	nan	nan	nan	nan	nan	nan	nan	nan	nan	nan	nan	nan	nan	nan	nan	nan	nan	nan	nan
K	0.099	0.084	0.096	0.088	0.093	0.088	0.086	0.091	0.099	0.181	0.401	0.318	0.526	0.208	0.356	0.113	0.247	0.175	0.115	0.089	0.096	0.084	0.097	0.089
L	nan	nan	nan	nan	nan	nan	nan	nan	nan	nan	nan	nan	nan	nan	nan	nan	nan	nan	nan	nan	nan	nan	nan	nan
M	0.092	0.088	0.091	0.082	0.091	0.089	0.092	0.1	0.113	0.1	0.27	0.26	0.425	0.161	0.258	0.092	0.285	0.191	0.108	0.087	0.097	0.086	0.099	0.093
N	nan	nan	nan	nan	nan	nan	nan	nan	nan	nan	nan	nan	nan	nan	nan	nan	nan	nan	nan	nan	nan	nan	nan	nan
O	0.095	0.085	0.084	0.088	0.086	0.088	0.094	0.088	0.093	0.099	0.171	0.195	0.229	0.138	0.158	0.092	0.172	0.159	0.132	0.089	0.093	0.091	0.096	0.1
P	nan	nan	nan	nan	nan	nan	nan	nan	nan	nan	nan	nan	nan	nan	nan	nan	nan	nan	nan	nan	nan	nan	nan	nan
Time [s]: 27900
T[�C]: 30.1
	1	2	3	4	5	6	7	8	9	10	11	12	13	14	15	16	17	18	19	20	21	22	23	24
A	1.021	0.148	0.434	0.222	0.511	0.28	0.68	0.368	0.922	0.373	1.415	0.741	1.431	0.979	1.318	0.621	1.088	0.318	1.001	0.148	0.525	0.129	0.409	0.146
B	nan	nan	nan	nan	nan	nan	nan	nan	nan	nan	nan	nan	nan	nan	nan	nan	nan	nan	nan	nan	nan	nan	nan	nan
C	0.329	0.121	0.266	0.194	0.255	0.233	0.241	0.283	0.477	0.32	1.12	0.627	1.129	0.776	1.082	0.404	0.82	0.249	0.617	0.137	0.297	0.133	0.202	0.13
D	nan	nan	nan	nan	nan	nan	nan	nan	nan	nan	nan	nan	nan	nan	nan	nan	nan	nan	nan	nan	nan	nan	nan	nan
E	0.186	0.12	0.181	0.152	0.182	0.186	0.163	0.205	0.252	0.282	0.955	0.587	0.977	0.56	0.915	0.243	0.618	0.176	0.457	0.104	0.218	0.098	0.141	0.118
F	nan	nan	nan	nan	nan	nan	nan	nan	nan	nan	nan	nan	nan	nan	nan	nan	nan	nan	nan	nan	nan	nan	nan	nan
G	0.141	0.088	0.13	0.1	0.125	0.117	0.115	0.139	0.168	0.216	0.889	0.507	0.857	0.485	0.722	0.233	0.457	0.199	0.26	0.095	0.136	0.091	0.128	0.1
H	nan	nan	nan	nan	nan	nan	nan	nan	nan	nan	nan	nan	nan	nan	nan	nan	nan	nan	nan	nan	nan	nan	nan	nan
I	0.111	0.08	0.104	0.083	0.109	0.092	0.097	0.098	0.12	0.145	0.615	0.456	0.708	0.403	0.592	0.237	0.418	0.174	0.154	0.097	0.123	0.084	0.137	0.083
J	nan	nan	nan	nan	nan	nan	nan	nan	nan	nan	nan	nan	nan	nan	nan	nan	nan	nan	nan	nan	nan	nan	nan	nan
K	0.099	0.081	0.095	0.086	0.091	0.085	0.084	0.089	0.096	0.18	0.462	0.398	0.565	0.261	0.397	0.134	0.258	0.197	0.117	0.089	0.093	0.083	0.097	0.085
L	nan	nan	nan	nan	nan	nan	nan	nan	nan	nan	nan	nan	nan	nan	nan	nan	nan	nan	nan	nan	nan	nan	nan	nan
M	0.091	0.086	0.088	0.08	0.09	0.086	0.088	0.09	0.095	0.1	0.298	0.314	0.475	0.203	0.304	0.097	0.315	0.198	0.109	0.086	0.095	0.086	0.097	0.091
N	nan	nan	nan	nan	nan	nan	nan	nan	nan	nan	nan	nan	nan	nan	nan	nan	nan	nan	nan	nan	nan	nan	nan	nan
O	0.092	0.084	0.083	0.086	0.084	0.085	0.09	0.086	0.088	0.097	0.198	0.237	0.264	0.171	0.182	0.096	0.18	0.154	0.115	0.086	0.09	0.088	0.097	0.096
P	nan	nan	nan	nan	nan	nan	nan	nan	nan	nan	nan	nan	nan	nan	nan	nan	nan	nan	nan	nan	nan	nan	nan	nan
Time [s]: 28800
T[�C]: 30.1
	1	2	3	4	5	6	7	8	9	10	11	12	13	14	15	16	17	18	19	20	21	22	23	24
A	1.043	0.149	0.445	0.245	0.58	0.286	0.71	0.382	0.918	0.368	1.427	0.741	1.426	0.974	1.32	0.617	1.09	0.305	1.017	0.147	0.526	0.128	0.41	0.146
B	nan	nan	nan	nan	nan	nan	nan	nan	nan	nan	nan	nan	nan	nan	nan	nan	nan	nan	nan	nan	nan	nan	nan	nan
C	0.33	0.124	0.269	0.208	0.256	0.245	0.244	0.29	0.46	0.311	1.13	0.619	1.143	0.781	1.091	0.382	0.835	0.225	0.637	0.142	0.275	0.135	0.214	0.156
D	nan	nan	nan	nan	nan	nan	nan	nan	nan	nan	nan	nan	nan	nan	nan	nan	nan	nan	nan	nan	nan	nan	nan	nan
E	0.186	0.116	0.182	0.163	0.182	0.199	0.166	0.21	0.254	0.277	0.96	0.585	0.978	0.551	0.923	0.23	0.626	0.172	0.462	0.103	0.227	0.098	0.146	0.13
F	nan	nan	nan	nan	nan	nan	nan	nan	nan	nan	nan	nan	nan	nan	nan	nan	nan	nan	nan	nan	nan	nan	nan	nan
G	0.141	0.09	0.136	0.107	0.127	0.128	0.116	0.146	0.17	0.214	0.873	0.507	0.861	0.481	0.738	0.211	0.433	0.165	0.276	0.098	0.134	0.093	0.125	0.101
H	nan	nan	nan	nan	nan	nan	nan	nan	nan	nan	nan	nan	nan	nan	nan	nan	nan	nan	nan	nan	nan	nan	nan	nan
I	0.113	0.083	0.106	0.086	0.112	0.098	0.099	0.105	0.122	0.153	0.603	0.464	0.714	0.395	0.6	0.219	0.428	0.176	0.174	0.097	0.123	0.087	0.133	0.086
J	nan	nan	nan	nan	nan	nan	nan	nan	nan	nan	nan	nan	nan	nan	nan	nan	nan	nan	nan	nan	nan	nan	nan	nan
K	0.1	0.084	0.096	0.088	0.093	0.091	0.086	0.094	0.098	0.184	0.436	0.383	0.573	0.253	0.409	0.121	0.267	0.177	0.117	0.09	0.094	0.086	0.098	0.089
L	nan	nan	nan	nan	nan	nan	nan	nan	nan	nan	nan	nan	nan	nan	nan	nan	nan	nan	nan	nan	nan	nan	nan	nan
M	0.094	0.088	0.092	0.082	0.093	0.092	0.091	0.093	0.097	0.101	0.272	0.305	0.471	0.189	0.291	0.095	0.269	0.206	0.111	0.09	0.097	0.088	0.101	0.095
N	nan	nan	nan	nan	nan	nan	nan	nan	nan	nan	nan	nan	nan	nan	nan	nan	nan	nan	nan	nan	nan	nan	nan	nan
O	0.095	0.086	0.085	0.088	0.087	0.088	0.092	0.088	0.09	0.099	0.186	0.226	0.278	0.165	0.184	0.094	0.171	0.165	0.134	0.09	0.093	0.092	0.096	0.1
P	nan	nan	nan	nan	nan	nan	nan	nan	nan	nan	nan	nan	nan	nan	nan	nan	nan	nan	nan	nan	nan	nan	nan	nan
Time [s]: 29700
T[�C]: 30.1
	1	2	3	4	5	6	7	8	9	10	11	12	13	14	15	16	17	18	19	20	21	22	23	24
A	1.036	0.149	0.446	0.266	0.607	0.284	0.727	0.384	0.912	0.37	1.431	0.76	1.436	0.959	1.332	0.632	1.109	0.284	1.029	0.145	0.527	0.127	0.412	0.143
B	nan	nan	nan	nan	nan	nan	nan	nan	nan	nan	nan	nan	nan	nan	nan	nan	nan	nan	nan	nan	nan	nan	nan	nan
C	0.332	0.123	0.269	0.209	0.256	0.248	0.241	0.29	0.456	0.319	1.139	0.632	1.145	0.804	1.107	0.395	0.855	0.212	0.657	0.142	0.269	0.134	0.207	0.157
D	nan	nan	nan	nan	nan	nan	nan	nan	nan	nan	nan	nan	nan	nan	nan	nan	nan	nan	nan	nan	nan	nan	nan	nan
E	0.184	0.116	0.182	0.165	0.182	0.199	0.167	0.206	0.251	0.28	0.967	0.598	0.997	0.573	0.945	0.23	0.646	0.184	0.476	0.101	0.225	0.097	0.147	0.132
F	nan	nan	nan	nan	nan	nan	nan	nan	nan	nan	nan	nan	nan	nan	nan	nan	nan	nan	nan	nan	nan	nan	nan	nan
G	0.14	0.09	0.136	0.107	0.127	0.129	0.116	0.146	0.168	0.219	0.893	0.531	0.875	0.484	0.766	0.218	0.456	0.167	0.289	0.094	0.13	0.091	0.122	0.1
H	nan	nan	nan	nan	nan	nan	nan	nan	nan	nan	nan	nan	nan	nan	nan	nan	nan	nan	nan	nan	nan	nan	nan	nan
I	0.111	0.082	0.106	0.087	0.116	0.099	0.1	0.106	0.122	0.159	0.615	0.492	0.735	0.4	0.633	0.227	0.445	0.176	0.185	0.093	0.123	0.086	0.129	0.087
J	nan	nan	nan	nan	nan	nan	nan	nan	nan	nan	nan	nan	nan	nan	nan	nan	nan	nan	nan	nan	nan	nan	nan	nan
K	0.099	0.085	0.099	0.09	0.095	0.093	0.086	0.093	0.097	0.185	0.462	0.401	0.606	0.255	0.451	0.161	0.288	0.159	0.119	0.088	0.093	0.084	0.095	0.087
L	nan	nan	nan	nan	nan	nan	nan	nan	nan	nan	nan	nan	nan	nan	nan	nan	nan	nan	nan	nan	nan	nan	nan	nan
M	0.093	0.087	0.091	0.081	0.093	0.093	0.089	0.092	0.096	0.101	0.296	0.324	0.503	0.196	0.319	0.096	0.234	0.181	0.11	0.087	0.094	0.085	0.1	0.092
N	nan	nan	nan	nan	nan	nan	nan	nan	nan	nan	nan	nan	nan	nan	nan	nan	nan	nan	nan	nan	nan	nan	nan	nan
O	0.094	0.085	0.084	0.087	0.088	0.088	0.091	0.087	0.09	0.099	0.195	0.237	0.303	0.162	0.198	0.093	0.181	0.151	0.137	0.09	0.093	0.091	0.095	0.099
P	nan	nan	nan	nan	nan	nan	nan	nan	nan	nan	nan	nan	nan	nan	nan	nan	nan	nan	nan	nan	nan	nan	nan	nan
Time [s]: 30600
T[�C]: 30.1
	1	2	3	4	5	6	7	8	9	10	11	12	13	14	15	16	17	18	19	20	21	22	23	24
A	1.056	0.148	0.446	0.251	0.608	0.294	0.739	0.399	0.917	0.383	1.447	0.783	1.448	0.947	1.344	0.671	1.121	0.32	1.046	0.152	0.529	0.128	0.42	0.145
B	nan	nan	nan	nan	nan	nan	nan	nan	nan	nan	nan	nan	nan	nan	nan	nan	nan	nan	nan	nan	nan	nan	nan	nan
C	0.343	0.123	0.27	0.206	0.258	0.249	0.245	0.303	0.455	0.331	1.148	0.65	1.162	0.857	1.126	0.415	0.874	0.221	0.676	0.142	0.271	0.134	0.205	0.152
D	nan	nan	nan	nan	nan	nan	nan	nan	nan	nan	nan	nan	nan	nan	nan	nan	nan	nan	nan	nan	nan	nan	nan	nan
E	0.188	0.116	0.183	0.164	0.183	0.203	0.167	0.216	0.25	0.294	0.97	0.621	1.015	0.63	0.971	0.24	0.664	0.177	0.49	0.102	0.226	0.099	0.148	0.133
F	nan	nan	nan	nan	nan	nan	nan	nan	nan	nan	nan	nan	nan	nan	nan	nan	nan	nan	nan	nan	nan	nan	nan	nan
G	0.141	0.091	0.137	0.107	0.137	0.137	0.117	0.15	0.168	0.229	0.906	0.561	0.9	0.536	0.795	0.229	0.463	0.192	0.299	0.095	0.13	0.093	0.123	0.1
H	nan	nan	nan	nan	nan	nan	nan	nan	nan	nan	nan	nan	nan	nan	nan	nan	nan	nan	nan	nan	nan	nan	nan	nan
I	0.112	0.082	0.106	0.09	0.128	0.107	0.1	0.108	0.121	0.166	0.633	0.531	0.76	0.45	0.653	0.248	0.455	0.176	0.19	0.094	0.124	0.086	0.133	0.086
J	nan	nan	nan	nan	nan	nan	nan	nan	nan	nan	nan	nan	nan	nan	nan	nan	nan	nan	nan	nan	nan	nan	nan	nan
K	0.101	0.085	0.097	0.089	0.094	0.092	0.086	0.095	0.097	0.188	0.467	0.421	0.625	0.279	0.458	0.123	0.288	0.17	0.122	0.088	0.094	0.084	0.096	0.088
L	nan	nan	nan	nan	nan	nan	nan	nan	nan	nan	nan	nan	nan	nan	nan	nan	nan	nan	nan	nan	nan	nan	nan	nan
M	0.094	0.088	0.091	0.082	0.092	0.093	0.089	0.093	0.096	0.103	0.308	0.353	0.531	0.222	0.339	0.096	0.191	0.192	0.111	0.087	0.095	0.086	0.099	0.091
N	nan	nan	nan	nan	nan	nan	nan	nan	nan	nan	nan	nan	nan	nan	nan	nan	nan	nan	nan	nan	nan	nan	nan	nan
O	0.095	0.085	0.085	0.087	0.088	0.088	0.091	0.087	0.089	0.1	0.206	0.262	0.332	0.185	0.218	0.095	0.158	0.155	0.13	0.089	0.092	0.091	0.094	0.098
P	nan	nan	nan	nan	nan	nan	nan	nan	nan	nan	nan	nan	nan	nan	nan	nan	nan	nan	nan	nan	nan	nan	nan	nan
Time [s]: 31500
T[�C]: 30.0
	1	2	3	4	5	6	7	8	9	10	11	12	13	14	15	16	17	18	19	20	21	22	23	24
A	1.056	0.148	0.448	0.246	0.619	0.297	0.752	0.408	0.912	0.39	1.455	0.797	1.454	0.941	1.349	0.71	1.129	0.354	1.066	0.151	0.529	0.127	0.428	0.144
B	nan	nan	nan	nan	nan	nan	nan	nan	nan	nan	nan	nan	nan	nan	nan	nan	nan	nan	nan	nan	nan	nan	nan	nan
C	0.353	0.123	0.269	0.203	0.257	0.25	0.242	0.309	0.453	0.339	1.163	0.664	1.169	0.894	1.138	0.431	0.894	0.231	0.697	0.141	0.272	0.134	0.2	0.15
D	nan	nan	nan	nan	nan	nan	nan	nan	nan	nan	nan	nan	nan	nan	nan	nan	nan	nan	nan	nan	nan	nan	nan	nan
E	0.19	0.116	0.182	0.159	0.18	0.201	0.167	0.219	0.246	0.305	0.987	0.645	1.034	0.67	0.992	0.254	0.695	0.206	0.508	0.101	0.22	0.097	0.143	0.126
F	nan	nan	nan	nan	nan	nan	nan	nan	nan	nan	nan	nan	nan	nan	nan	nan	nan	nan	nan	nan	nan	nan	nan	nan
G	0.143	0.09	0.134	0.105	0.126	0.126	0.116	0.152	0.165	0.237	0.919	0.591	0.925	0.553	0.813	0.24	0.481	0.172	0.318	0.093	0.127	0.093	0.122	0.1
H	nan	nan	nan	nan	nan	nan	nan	nan	nan	nan	nan	nan	nan	nan	nan	nan	nan	nan	nan	nan	nan	nan	nan	nan
I	0.113	0.082	0.105	0.086	0.112	0.098	0.098	0.111	0.12	0.174	0.649	0.557	0.785	0.469	0.674	0.258	0.468	0.178	0.198	0.093	0.125	0.086	0.133	0.086
J	nan	nan	nan	nan	nan	nan	nan	nan	nan	nan	nan	nan	nan	nan	nan	nan	nan	nan	nan	nan	nan	nan	nan	nan
K	0.101	0.083	0.095	0.088	0.092	0.091	0.086	0.095	0.096	0.193	0.501	0.456	0.652	0.308	0.482	0.126	0.299	0.144	0.124	0.088	0.094	0.084	0.096	0.088
L	nan	nan	nan	nan	nan	nan	nan	nan	nan	nan	nan	nan	nan	nan	nan	nan	nan	nan	nan	nan	nan	nan	nan	nan
M	0.095	0.088	0.09	0.082	0.092	0.093	0.09	0.095	0.1	0.107	0.347	0.399	0.559	0.238	0.359	0.097	0.199	0.207	0.114	0.088	0.095	0.088	0.099	0.092
N	nan	nan	nan	nan	nan	nan	nan	nan	nan	nan	nan	nan	nan	nan	nan	nan	nan	nan	nan	nan	nan	nan	nan	nan
O	0.095	0.086	0.084	0.088	0.089	0.088	0.091	0.087	0.089	0.102	0.221	0.283	0.361	0.205	0.234	0.096	0.173	0.149	0.13	0.089	0.092	0.091	0.096	0.098
P	nan	nan	nan	nan	nan	nan	nan	nan	nan	nan	nan	nan	nan	nan	nan	nan	nan	nan	nan	nan	nan	nan	nan	nan
Time [s]: 32400
T[�C]: 30.1
	1	2	3	4	5	6	7	8	9	10	11	12	13	14	15	16	17	18	19	20	21	22	23	24
A	1.101	0.146	0.445	0.237	0.567	0.3	0.764	0.412	0.921	0.416	1.467	0.84	1.471	0.938	1.363	0.744	1.168	0.354	1.086	0.156	0.532	0.127	0.436	0.146
B	nan	nan	nan	nan	nan	nan	nan	nan	nan	nan	nan	nan	nan	nan	nan	nan	nan	nan	nan	nan	nan	nan	nan	nan
C	0.373	0.121	0.269	0.195	0.258	0.249	0.244	0.312	0.461	0.369	1.171	0.712	1.189	0.9	1.155	0.482	0.924	0.259	0.712	0.137	0.297	0.132	0.186	0.131
D	nan	nan	nan	nan	nan	nan	nan	nan	nan	nan	nan	nan	nan	nan	nan	nan	nan	nan	nan	nan	nan	nan	nan	nan
E	0.194	0.119	0.181	0.148	0.18	0.197	0.163	0.224	0.244	0.339	1.013	0.701	1.057	0.705	1.022	0.291	0.738	0.166	0.535	0.105	0.212	0.096	0.139	0.118
F	nan	nan	nan	nan	nan	nan	nan	nan	nan	nan	nan	nan	nan	nan	nan	nan	nan	nan	nan	nan	nan	nan	nan	nan
G	0.147	0.088	0.131	0.099	0.123	0.122	0.118	0.154	0.165	0.262	0.957	0.643	0.954	0.568	0.846	0.289	0.553	0.195	0.331	0.091	0.128	0.09	0.126	0.099
H	nan	nan	nan	nan	nan	nan	nan	nan	nan	nan	nan	nan	nan	nan	nan	nan	nan	nan	nan	nan	nan	nan	nan	nan
I	0.113	0.08	0.105	0.083	0.112	0.094	0.097	0.107	0.119	0.183	0.697	0.626	0.817	0.497	0.717	0.301	0.485	0.176	0.192	0.094	0.125	0.083	0.139	0.084
J	nan	nan	nan	nan	nan	nan	nan	nan	nan	nan	nan	nan	nan	nan	nan	nan	nan	nan	nan	nan	nan	nan	nan	nan
K	0.101	0.088	0.112	0.089	0.092	0.089	0.084	0.095	0.095	0.206	0.583	0.526	0.696	0.342	0.524	0.141	0.303	0.153	0.13	0.086	0.092	0.082	0.093	0.085
L	nan	nan	nan	nan	nan	nan	nan	nan	nan	nan	nan	nan	nan	nan	nan	nan	nan	nan	nan	nan	nan	nan	nan	nan
M	0.092	0.087	0.091	0.08	0.091	0.089	0.087	0.093	0.096	0.111	0.409	0.44	0.616	0.283	0.417	0.099	0.178	0.192	0.115	0.084	0.092	0.084	0.095	0.09
N	nan	nan	nan	nan	nan	nan	nan	nan	nan	nan	nan	nan	nan	nan	nan	nan	nan	nan	nan	nan	nan	nan	nan	nan
O	0.093	0.085	0.084	0.086	0.087	0.087	0.09	0.087	0.088	0.102	0.259	0.338	0.402	0.24	0.268	0.102	0.186	0.125	0.125	0.086	0.089	0.088	0.097	0.098
P	nan	nan	nan	nan	nan	nan	nan	nan	nan	nan	nan	nan	nan	nan	nan	nan	nan	nan	nan	nan	nan	nan	nan	nan
Time [s]: 33300
T[�C]: 30.2
	1	2	3	4	5	6	7	8	9	10	11	12	13	14	15	16	17	18	19	20	21	22	23	24
A	1.089	0.145	0.443	0.248	0.561	0.308	0.787	0.422	0.918	0.43	1.468	0.86	1.481	0.935	1.376	0.769	1.183	0.359	1.097	0.158	0.533	0.126	0.442	0.152
B	nan	nan	nan	nan	nan	nan	nan	nan	nan	nan	nan	nan	nan	nan	nan	nan	nan	nan	nan	nan	nan	nan	nan	nan
C	0.385	0.121	0.268	0.199	0.26	0.255	0.244	0.317	0.46	0.383	1.187	0.73	1.204	0.895	1.18	0.502	0.943	0.262	0.731	0.138	0.298	0.131	0.184	0.13
D	nan	nan	nan	nan	nan	nan	nan	nan	nan	nan	nan	nan	nan	nan	nan	nan	nan	nan	nan	nan	nan	nan	nan	nan
E	0.198	0.12	0.183	0.154	0.182	0.205	0.164	0.229	0.243	0.346	1.02	0.714	1.072	0.72	1.044	0.293	0.754	0.167	0.552	0.104	0.207	0.097	0.139	0.119
F	nan	nan	nan	nan	nan	nan	nan	nan	nan	nan	nan	nan	nan	nan	nan	nan	nan	nan	nan	nan	nan	nan	nan	nan
G	0.149	0.088	0.13	0.099	0.124	0.124	0.116	0.157	0.164	0.274	0.965	0.668	0.975	0.593	0.874	0.297	0.578	0.201	0.35	0.093	0.128	0.09	0.124	0.099
H	nan	nan	nan	nan	nan	nan	nan	nan	nan	nan	nan	nan	nan	nan	nan	nan	nan	nan	nan	nan	nan	nan	nan	nan
I	0.114	0.08	0.104	0.083	0.111	0.096	0.097	0.109	0.118	0.188	0.708	0.65	0.843	0.511	0.743	0.315	0.5	0.176	0.205	0.1	0.129	0.086	0.138	0.084
J	nan	nan	nan	nan	nan	nan	nan	nan	nan	nan	nan	nan	nan	nan	nan	nan	nan	nan	nan	nan	nan	nan	nan	nan
K	0.101	0.081	0.095	0.087	0.092	0.09	0.084	0.095	0.095	0.206	0.581	0.542	0.718	0.36	0.552	0.144	0.317	0.17	0.134	0.09	0.093	0.083	0.095	0.085
L	nan	nan	nan	nan	nan	nan	nan	nan	nan	nan	nan	nan	nan	nan	nan	nan	nan	nan	nan	nan	nan	nan	nan	nan
M	0.092	0.085	0.088	0.08	0.09	0.089	0.087	0.092	0.095	0.114	0.423	0.465	0.648	0.302	0.442	0.101	0.184	0.193	0.117	0.084	0.092	0.084	0.095	0.089
N	nan	nan	nan	nan	nan	nan	nan	nan	nan	nan	nan	nan	nan	nan	nan	nan	nan	nan	nan	nan	nan	nan	nan	nan
O	0.094	0.085	0.084	0.086	0.087	0.087	0.09	0.086	0.088	0.103	0.275	0.368	0.43	0.261	0.284	0.103	0.167	0.137	0.128	0.087	0.09	0.088	0.096	0.097
P	nan	nan	nan	nan	nan	nan	nan	nan	nan	nan	nan	nan	nan	nan	nan	nan	nan	nan	nan	nan	nan	nan	nan	nan
Time [s]: 34200
T[�C]: 30.2
	1	2	3	4	5	6	7	8	9	10	11	12	13	14	15	16	17	18	19	20	21	22	23	24
A	0.891	0.147	0.452	0.266	0.71	0.269	0.769	0.415	0.894	0.396	1.475	0.819	1.481	0.916	1.366	0.746	1.168	0.287	1.117	0.151	0.529	0.128	0.423	0.145
B	nan	nan	nan	nan	nan	nan	nan	nan	nan	nan	nan	nan	nan	nan	nan	nan	nan	nan	nan	nan	nan	nan	nan	nan
C	0.319	0.126	0.269	0.198	0.261	0.255	0.244	0.304	0.431	0.349	1.176	0.675	1.207	0.874	1.189	0.46	0.949	0.193	0.757	0.144	0.244	0.135	0.2	0.179
D	nan	nan	nan	nan	nan	nan	nan	nan	nan	nan	nan	nan	nan	nan	nan	nan	nan	nan	nan	nan	nan	nan	nan	nan
E	0.183	0.11	0.184	0.16	0.184	0.189	0.172	0.214	0.247	0.32	1.004	0.658	1.079	0.704	1.052	0.267	0.771	0.172	0.545	0.101	0.213	0.102	0.151	0.139
F	nan	nan	nan	nan	nan	nan	nan	nan	nan	nan	nan	nan	nan	nan	nan	nan	nan	nan	nan	nan	nan	nan	nan	nan
G	0.14	0.092	0.14	0.108	0.13	0.127	0.122	0.152	0.174	0.255	0.918	0.616	0.969	0.578	0.883	0.238	0.545	0.165	0.355	0.098	0.123	0.097	0.121	0.102
H	nan	nan	nan	nan	nan	nan	nan	nan	nan	nan	nan	nan	nan	nan	nan	nan	nan	nan	nan	nan	nan	nan	nan	nan
I	0.113	0.084	0.107	0.086	0.114	0.096	0.101	0.11	0.125	0.192	0.671	0.609	0.841	0.484	0.751	0.27	0.52	0.171	0.255	0.096	0.129	0.092	0.122	0.093
J	nan	nan	nan	nan	nan	nan	nan	nan	nan	nan	nan	nan	nan	nan	nan	nan	nan	nan	nan	nan	nan	nan	nan	nan
K	0.103	0.086	0.098	0.089	0.094	0.087	0.087	0.094	0.097	0.204	0.508	0.495	0.731	0.291	0.561	0.128	0.349	0.149	0.135	0.09	0.097	0.087	0.098	0.092
L	nan	nan	nan	nan	nan	nan	nan	nan	nan	nan	nan	nan	nan	nan	nan	nan	nan	nan	nan	nan	nan	nan	nan	nan
M	0.098	0.091	0.093	0.083	0.095	0.091	0.091	0.093	0.098	0.109	0.335	0.371	0.624	0.218	0.411	0.099	0.251	0.171	0.123	0.092	0.098	0.091	0.1	0.096
N	nan	nan	nan	nan	nan	nan	nan	nan	nan	nan	nan	nan	nan	nan	nan	nan	nan	nan	nan	nan	nan	nan	nan	nan
O	0.099	0.09	0.086	0.089	0.088	0.088	0.092	0.088	0.091	0.104	0.237	0.303	0.432	0.18	0.27	0.097	0.14	0.148	0.151	0.092	0.096	0.096	0.099	0.102
P	nan	nan	nan	nan	nan	nan	nan	nan	nan	nan	nan	nan	nan	nan	nan	nan	nan	nan	nan	nan	nan	nan	nan	nan
Time [s]: 35100
T[�C]: 30.0
	1	2	3	4	5	6	7	8	9	10	11	12	13	14	15	16	17	18	19	20	21	22	23	24
A	1.1	0.147	0.453	0.287	0.679	0.291	0.796	0.427	0.904	0.421	1.478	0.864	1.491	0.912	1.381	0.786	1.198	0.289	1.119	0.149	0.529	0.126	0.433	0.143
B	nan	nan	nan	nan	nan	nan	nan	nan	nan	nan	nan	nan	nan	nan	nan	nan	nan	nan	nan	nan	nan	nan	nan	nan
C	0.357	0.123	0.271	0.205	0.264	0.26	0.246	0.316	0.439	0.371	1.187	0.71	1.226	0.87	1.21	0.494	0.981	0.214	0.782	0.138	0.266	0.132	0.19	0.174
D	nan	nan	nan	nan	nan	nan	nan	nan	nan	nan	nan	nan	nan	nan	nan	nan	nan	nan	nan	nan	nan	nan	nan	nan
E	0.19	0.115	0.184	0.163	0.182	0.194	0.168	0.223	0.243	0.351	1.031	0.716	1.101	0.758	1.076	0.3	0.792	0.167	0.575	0.099	0.196	0.098	0.148	0.131
F	nan	nan	nan	nan	nan	nan	nan	nan	nan	nan	nan	nan	nan	nan	nan	nan	nan	nan	nan	nan	nan	nan	nan	nan
G	0.144	0.09	0.136	0.105	0.127	0.126	0.117	0.155	0.165	0.278	0.969	0.7	1.015	0.602	0.917	0.277	0.586	0.182	0.398	0.093	0.122	0.091	0.123	0.1
H	nan	nan	nan	nan	nan	nan	nan	nan	nan	nan	nan	nan	nan	nan	nan	nan	nan	nan	nan	nan	nan	nan	nan	nan
I	0.112	0.082	0.107	0.087	0.114	0.096	0.099	0.111	0.12	0.206	0.722	0.684	0.884	0.487	0.785	0.295	0.536	0.173	0.25	0.093	0.125	0.086	0.124	0.086
J	nan	nan	nan	nan	nan	nan	nan	nan	nan	nan	nan	nan	nan	nan	nan	nan	nan	nan	nan	nan	nan	nan	nan	nan
K	0.1	0.083	0.096	0.088	0.093	0.087	0.086	0.094	0.096	0.21	0.581	0.549	0.756	0.29	0.596	0.131	0.349	0.154	0.138	0.087	0.094	0.083	0.095	0.088
L	nan	nan	nan	nan	nan	nan	nan	nan	nan	nan	nan	nan	nan	nan	nan	nan	nan	nan	nan	nan	nan	nan	nan	nan
M	0.093	0.087	0.09	0.082	0.094	0.091	0.09	0.093	0.098	0.114	0.397	0.395	0.667	0.216	0.455	0.099	0.224	0.188	0.122	0.087	0.095	0.086	0.096	0.093
N	nan	nan	nan	nan	nan	nan	nan	nan	nan	nan	nan	nan	nan	nan	nan	nan	nan	nan	nan	nan	nan	nan	nan	nan
O	0.094	0.085	0.085	0.088	0.088	0.086	0.093	0.087	0.09	0.104	0.271	0.332	0.465	0.178	0.298	0.098	0.137	0.152	0.141	0.089	0.094	0.091	0.096	0.1
P	nan	nan	nan	nan	nan	nan	nan	nan	nan	nan	nan	nan	nan	nan	nan	nan	nan	nan	nan	nan	nan	nan	nan	nan
Time [s]: 36000
T[�C]: 30.0
	1	2	3	4	5	6	7	8	9	10	11	12	13	14	15	16	17	18	19	20	21	22	23	24
A	1.1	0.144	0.449	0.272	0.585	0.324	0.814	0.452	0.914	0.46	1.501	0.907	1.506	0.916	1.397	0.878	1.222	0.344	1.134	0.157	0.532	0.124	0.442	0.149
B	nan	nan	nan	nan	nan	nan	nan	nan	nan	nan	nan	nan	nan	nan	nan	nan	nan	nan	nan	nan	nan	nan	nan	nan
C	0.415	0.121	0.271	0.206	0.264	0.261	0.246	0.34	0.45	0.414	1.206	0.778	1.239	0.868	1.232	0.543	1.015	0.246	0.795	0.134	0.302	0.13	0.176	0.147
D	nan	nan	nan	nan	nan	nan	nan	nan	nan	nan	nan	nan	nan	nan	nan	nan	nan	nan	nan	nan	nan	nan	nan	nan
E	0.204	0.12	0.184	0.159	0.183	0.215	0.166	0.244	0.241	0.382	1.052	0.767	1.124	0.837	1.104	0.338	0.831	0.164	0.604	0.1	0.187	0.097	0.142	0.12
F	nan	nan	nan	nan	nan	nan	nan	nan	nan	nan	nan	nan	nan	nan	nan	nan	nan	nan	nan	nan	nan	nan	nan	nan
G	0.153	0.089	0.132	0.1	0.127	0.142	0.118	0.169	0.164	0.309	0.999	0.745	1.039	0.655	0.948	0.326	0.647	0.188	0.421	0.091	0.126	0.089	0.127	0.099
H	nan	nan	nan	nan	nan	nan	nan	nan	nan	nan	nan	nan	nan	nan	nan	nan	nan	nan	nan	nan	nan	nan	nan	nan
I	0.114	0.08	0.104	0.083	0.122	0.112	0.098	0.116	0.117	0.218	0.751	0.74	0.914	0.537	0.826	0.361	0.555	0.172	0.239	0.094	0.125	0.083	0.135	0.082
J	nan	nan	nan	nan	nan	nan	nan	nan	nan	nan	nan	nan	nan	nan	nan	nan	nan	nan	nan	nan	nan	nan	nan	nan
K	0.102	0.081	0.096	0.087	0.093	0.097	0.084	0.098	0.095	0.224	0.661	0.627	0.793	0.346	0.632	0.155	0.356	0.166	0.15	0.086	0.091	0.081	0.091	0.083
L	nan	nan	nan	nan	nan	nan	nan	nan	nan	nan	nan	nan	nan	nan	nan	nan	nan	nan	nan	nan	nan	nan	nan	nan
M	0.092	0.086	0.089	0.081	0.093	0.095	0.088	0.094	0.095	0.123	0.488	0.482	0.718	0.274	0.513	0.102	0.204	0.205	0.125	0.084	0.092	0.083	0.093	0.089
N	nan	nan	nan	nan	nan	nan	nan	nan	nan	nan	nan	nan	nan	nan	nan	nan	nan	nan	nan	nan	nan	nan	nan	nan
O	0.094	0.085	0.084	0.087	0.089	0.088	0.09	0.087	0.088	0.106	0.328	0.398	0.511	0.23	0.333	0.104	0.138	0.144	0.128	0.086	0.091	0.088	0.097	0.098
P	nan	nan	nan	nan	nan	nan	nan	nan	nan	nan	nan	nan	nan	nan	nan	nan	nan	nan	nan	nan	nan	nan	nan	nan
Time [s]: 36900
T[�C]: 30.1
	1	2	3	4	5	6	7	8	9	10	11	12	13	14	15	16	17	18	19	20	21	22	23	24
A	1.113	0.146	0.451	0.261	0.58	0.329	0.825	0.459	0.918	0.473	1.504	0.927	1.521	0.909	1.401	0.921	1.237	0.339	1.139	0.157	0.532	0.125	0.446	0.147
B	nan	nan	nan	nan	nan	nan	nan	nan	nan	nan	nan	nan	nan	nan	nan	nan	nan	nan	nan	nan	nan	nan	nan	nan
C	0.422	0.121	0.271	0.203	0.265	0.263	0.249	0.345	0.449	0.425	1.211	0.789	1.256	0.858	1.241	0.559	1.036	0.239	0.816	0.133	0.301	0.129	0.176	0.138
D	nan	nan	nan	nan	nan	nan	nan	nan	nan	nan	nan	nan	nan	nan	nan	nan	nan	nan	nan	nan	nan	nan	nan	nan
E	0.205	0.121	0.185	0.158	0.185	0.216	0.166	0.247	0.237	0.397	1.051	0.789	1.144	0.849	1.121	0.361	0.85	0.173	0.625	0.098	0.183	0.097	0.14	0.118
F	nan	nan	nan	nan	nan	nan	nan	nan	nan	nan	nan	nan	nan	nan	nan	nan	nan	nan	nan	nan	nan	nan	nan	nan
G	0.153	0.089	0.134	0.102	0.132	0.14	0.116	0.17	0.16	0.318	1.001	0.764	1.063	0.675	0.968	0.338	0.662	0.197	0.445	0.092	0.126	0.089	0.128	0.098
H	nan	nan	nan	nan	nan	nan	nan	nan	nan	nan	nan	nan	nan	nan	nan	nan	nan	nan	nan	nan	nan	nan	nan	nan
I	0.115	0.08	0.105	0.085	0.119	0.103	0.096	0.118	0.116	0.227	0.757	0.757	0.929	0.564	0.836	0.371	0.566	0.172	0.26	0.094	0.124	0.083	0.129	0.083
J	nan	nan	nan	nan	nan	nan	nan	nan	nan	nan	nan	nan	nan	nan	nan	nan	nan	nan	nan	nan	nan	nan	nan	nan
K	0.102	0.081	0.096	0.086	0.092	0.094	0.083	0.097	0.094	0.227	0.655	0.633	0.808	0.349	0.657	0.164	0.373	0.164	0.155	0.086	0.091	0.081	0.09	0.083
L	nan	nan	nan	nan	nan	nan	nan	nan	nan	nan	nan	nan	nan	nan	nan	nan	nan	nan	nan	nan	nan	nan	nan	nan
M	0.092	0.086	0.088	0.08	0.092	0.094	0.086	0.094	0.093	0.127	0.504	0.499	0.745	0.285	0.546	0.104	0.217	0.198	0.129	0.084	0.09	0.083	0.092	0.088
N	nan	nan	nan	nan	nan	nan	nan	nan	nan	nan	nan	nan	nan	nan	nan	nan	nan	nan	nan	nan	nan	nan	nan	nan
O	0.094	0.085	0.085	0.087	0.09	0.088	0.09	0.087	0.087	0.108	0.346	0.417	0.538	0.222	0.358	0.104	0.14	0.137	0.131	0.085	0.089	0.087	0.095	0.097
P	nan	nan	nan	nan	nan	nan	nan	nan	nan	nan	nan	nan	nan	nan	nan	nan	nan	nan	nan	nan	nan	nan	nan	nan
Time [s]: 37800
T[�C]: 30.1
	1	2	3	4	5	6	7	8	9	10	11	12	13	14	15	16	17	18	19	20	21	22	23	24
A	1.091	0.146	0.452	0.256	0.567	0.333	0.824	0.469	0.922	0.491	1.518	0.947	1.53	0.898	1.416	0.95	1.252	0.35	1.157	0.159	0.536	0.125	0.459	0.149
B	nan	nan	nan	nan	nan	nan	nan	nan	nan	nan	nan	nan	nan	nan	nan	nan	nan	nan	nan	nan	nan	nan	nan	nan
C	0.432	0.121	0.27	0.202	0.266	0.264	0.252	0.35	0.449	0.438	1.23	0.805	1.274	0.848	1.264	0.593	1.059	0.249	0.835	0.134	0.304	0.13	0.177	0.144
D	nan	nan	nan	nan	nan	nan	nan	nan	nan	nan	nan	nan	nan	nan	nan	nan	nan	nan	nan	nan	nan	nan	nan	nan
E	0.207	0.12	0.183	0.155	0.181	0.214	0.164	0.247	0.236	0.407	1.065	0.796	1.161	0.838	1.15	0.391	0.88	0.185	0.645	0.098	0.181	0.097	0.142	0.119
F	nan	nan	nan	nan	nan	nan	nan	nan	nan	nan	nan	nan	nan	nan	nan	nan	nan	nan	nan	nan	nan	nan	nan	nan
G	0.155	0.089	0.131	0.097	0.122	0.133	0.117	0.174	0.159	0.339	1.019	0.79	1.077	0.712	0.994	0.358	0.684	0.198	0.457	0.092	0.127	0.088	0.129	0.099
H	nan	nan	nan	nan	nan	nan	nan	nan	nan	nan	nan	nan	nan	nan	nan	nan	nan	nan	nan	nan	nan	nan	nan	nan
I	0.116	0.081	0.106	0.083	0.116	0.102	0.097	0.121	0.117	0.245	0.78	0.786	0.948	0.591	0.868	0.384	0.584	0.177	0.28	0.095	0.125	0.083	0.124	0.084
J	nan	nan	nan	nan	nan	nan	nan	nan	nan	nan	nan	nan	nan	nan	nan	nan	nan	nan	nan	nan	nan	nan	nan	nan
K	0.103	0.081	0.097	0.086	0.092	0.093	0.083	0.099	0.093	0.239	0.696	0.668	0.837	0.393	0.686	0.175	0.383	0.159	0.162	0.085	0.091	0.08	0.09	0.083
L	nan	nan	nan	nan	nan	nan	nan	nan	nan	nan	nan	nan	nan	nan	nan	nan	nan	nan	nan	nan	nan	nan	nan	nan
M	0.093	0.088	0.092	0.081	0.095	0.095	0.087	0.095	0.095	0.131	0.528	0.524	0.77	0.322	0.57	0.104	0.222	0.208	0.132	0.084	0.092	0.083	0.094	0.089
N	nan	nan	nan	nan	nan	nan	nan	nan	nan	nan	nan	nan	nan	nan	nan	nan	nan	nan	nan	nan	nan	nan	nan	nan
O	0.095	0.085	0.084	0.087	0.09	0.088	0.09	0.087	0.087	0.11	0.373	0.443	0.571	0.257	0.38	0.108	0.143	0.137	0.138	0.085	0.089	0.087	0.096	0.098
P	nan	nan	nan	nan	nan	nan	nan	nan	nan	nan	nan	nan	nan	nan	nan	nan	nan	nan	nan	nan	nan	nan	nan	nan
Time [s]: 38700
T[�C]: 30.1
	1	2	3	4	5	6	7	8	9	10	11	12	13	14	15	16	17	18	19	20	21	22	23	24
A	1.094	0.142	0.451	0.228	0.567	0.331	0.824	0.477	0.922	0.501	1.53	0.955	1.554	0.889	1.42	0.949	1.271	0.37	1.174	0.161	0.532	0.125	0.475	0.137
B	nan	nan	nan	nan	nan	nan	nan	nan	nan	nan	nan	nan	nan	nan	nan	nan	nan	nan	nan	nan	nan	nan	nan	nan
C	0.433	0.12	0.269	0.188	0.265	0.256	0.252	0.354	0.446	0.45	1.241	0.825	1.292	0.836	1.284	0.638	1.088	0.259	0.865	0.134	0.311	0.129	0.178	0.141
D	nan	nan	nan	nan	nan	nan	nan	nan	nan	nan	nan	nan	nan	nan	nan	nan	nan	nan	nan	nan	nan	nan	nan	nan
E	0.208	0.12	0.183	0.151	0.182	0.204	0.166	0.253	0.235	0.422	1.075	0.815	1.185	0.827	1.171	0.416	0.891	0.164	0.668	0.097	0.179	0.097	0.144	0.118
F	nan	nan	nan	nan	nan	nan	nan	nan	nan	nan	nan	nan	nan	nan	nan	nan	nan	nan	nan	nan	nan	nan	nan	nan
G	0.155	0.088	0.13	0.098	0.123	0.124	0.116	0.172	0.158	0.351	1.026	0.805	1.103	0.736	1.016	0.382	0.718	0.214	0.472	0.092	0.127	0.089	0.129	0.099
H	nan	nan	nan	nan	nan	nan	nan	nan	nan	nan	nan	nan	nan	nan	nan	nan	nan	nan	nan	nan	nan	nan	nan	nan
I	0.117	0.08	0.105	0.083	0.114	0.094	0.096	0.118	0.116	0.251	0.792	0.804	0.982	0.646	0.911	0.408	0.612	0.178	0.295	0.095	0.124	0.083	0.125	0.083
J	nan	nan	nan	nan	nan	nan	nan	nan	nan	nan	nan	nan	nan	nan	nan	nan	nan	nan	nan	nan	nan	nan	nan	nan
K	0.103	0.08	0.094	0.085	0.091	0.086	0.083	0.097	0.094	0.242	0.698	0.687	0.869	0.456	0.715	0.197	0.403	0.167	0.17	0.086	0.091	0.08	0.09	0.083
L	nan	nan	nan	nan	nan	nan	nan	nan	nan	nan	nan	nan	nan	nan	nan	nan	nan	nan	nan	nan	nan	nan	nan	nan
M	0.094	0.086	0.088	0.08	0.091	0.086	0.087	0.095	0.095	0.138	0.535	0.547	0.806	0.402	0.597	0.108	0.231	0.208	0.137	0.085	0.092	0.083	0.093	0.089
N	nan	nan	nan	nan	nan	nan	nan	nan	nan	nan	nan	nan	nan	nan	nan	nan	nan	nan	nan	nan	nan	nan	nan	nan
O	0.095	0.085	0.084	0.086	0.087	0.085	0.09	0.087	0.088	0.113	0.384	0.475	0.604	0.314	0.4	0.113	0.146	0.143	0.139	0.085	0.089	0.088	0.093	0.097
P	nan	nan	nan	nan	nan	nan	nan	nan	nan	nan	nan	nan	nan	nan	nan	nan	nan	nan	nan	nan	nan	nan	nan	nan
Time [s]: 39600
T[�C]: 30.1
	1	2	3	4	5	6	7	8	9	10	11	12	13	14	15	16	17	18	19	20	21	22	23	24
A	1.082	0.142	0.454	0.231	0.559	0.338	0.837	0.486	0.933	0.52	1.529	0.976	1.561	0.901	1.431	0.952	1.277	0.375	1.18	0.159	0.532	0.123	0.47	0.134
B	nan	nan	nan	nan	nan	nan	nan	nan	nan	nan	nan	nan	nan	nan	nan	nan	nan	nan	nan	nan	nan	nan	nan	nan
C	0.445	0.12	0.271	0.192	0.267	0.264	0.255	0.358	0.443	0.46	1.243	0.829	1.312	0.84	1.301	0.634	1.095	0.258	0.883	0.133	0.313	0.129	0.177	0.152
D	nan	nan	nan	nan	nan	nan	nan	nan	nan	nan	nan	nan	nan	nan	nan	nan	nan	nan	nan	nan	nan	nan	nan	nan
E	0.209	0.12	0.184	0.152	0.18	0.212	0.166	0.256	0.233	0.441	1.076	0.833	1.202	0.83	1.196	0.451	0.909	0.21	0.683	0.096	0.184	0.097	0.152	0.12
F	nan	nan	nan	nan	nan	nan	nan	nan	nan	nan	nan	nan	nan	nan	nan	nan	nan	nan	nan	nan	nan	nan	nan	nan
G	0.156	0.089	0.13	0.098	0.123	0.133	0.116	0.176	0.158	0.369	1.038	0.827	1.121	0.782	1.041	0.393	0.731	0.21	0.489	0.091	0.126	0.089	0.128	0.098
H	nan	nan	nan	nan	nan	nan	nan	nan	nan	nan	nan	nan	nan	nan	nan	nan	nan	nan	nan	nan	nan	nan	nan	nan
I	0.118	0.081	0.106	0.083	0.116	0.098	0.098	0.122	0.116	0.265	0.802	0.831	0.988	0.676	0.912	0.412	0.621	0.181	0.31	0.094	0.124	0.083	0.124	0.084
J	nan	nan	nan	nan	nan	nan	nan	nan	nan	nan	nan	nan	nan	nan	nan	nan	nan	nan	nan	nan	nan	nan	nan	nan
K	0.104	0.083	0.099	0.087	0.092	0.091	0.083	0.1	0.094	0.254	0.721	0.712	0.879	0.451	0.734	0.192	0.409	0.177	0.179	0.085	0.091	0.08	0.09	0.083
L	nan	nan	nan	nan	nan	nan	nan	nan	nan	nan	nan	nan	nan	nan	nan	nan	nan	nan	nan	nan	nan	nan	nan	nan
M	0.094	0.09	0.092	0.08	0.1	0.099	0.095	0.101	0.098	0.144	0.553	0.558	0.817	0.388	0.611	0.107	0.239	0.217	0.141	0.084	0.092	0.083	0.093	0.089
N	nan	nan	nan	nan	nan	nan	nan	nan	nan	nan	nan	nan	nan	nan	nan	nan	nan	nan	nan	nan	nan	nan	nan	nan
O	0.095	0.085	0.085	0.087	0.09	0.088	0.09	0.088	0.087	0.114	0.4	0.479	0.614	0.275	0.421	0.113	0.149	0.147	0.135	0.085	0.088	0.087	0.094	0.097
P	nan	nan	nan	nan	nan	nan	nan	nan	nan	nan	nan	nan	nan	nan	nan	nan	nan	nan	nan	nan	nan	nan	nan	nan
Time [s]: 40500
T[�C]: 30.1
	1	2	3	4	5	6	7	8	9	10	11	12	13	14	15	16	17	18	19	20	21	22	23	24
A	1.03	0.14	0.447	0.215	0.543	0.323	0.827	0.493	0.933	0.536	1.544	0.991	1.577	0.868	1.44	0.927	1.306	0.43	1.198	0.166	0.526	0.125	0.483	0.127
B	nan	nan	nan	nan	nan	nan	nan	nan	nan	nan	nan	nan	nan	nan	nan	nan	nan	nan	nan	nan	nan	nan	nan	nan
C	0.446	0.119	0.271	0.186	0.268	0.253	0.259	0.36	0.443	0.473	1.254	0.852	1.331	0.814	1.32	0.7	1.123	0.28	0.913	0.137	0.318	0.129	0.176	0.169
D	nan	nan	nan	nan	nan	nan	nan	nan	nan	nan	nan	nan	nan	nan	nan	nan	nan	nan	nan	nan	nan	nan	nan	nan
E	0.211	0.12	0.184	0.15	0.182	0.2	0.167	0.26	0.234	0.453	1.097	0.85	1.222	0.799	1.218	0.496	0.932	0.215	0.709	0.098	0.194	0.097	0.153	0.119
F	nan	nan	nan	nan	nan	nan	nan	nan	nan	nan	nan	nan	nan	nan	nan	nan	nan	nan	nan	nan	nan	nan	nan	nan
G	0.158	0.088	0.132	0.099	0.124	0.125	0.116	0.175	0.157	0.383	1.046	0.848	1.15	0.791	1.065	0.4	0.755	0.213	0.505	0.092	0.127	0.089	0.13	0.099
H	nan	nan	nan	nan	nan	nan	nan	nan	nan	nan	nan	nan	nan	nan	nan	nan	nan	nan	nan	nan	nan	nan	nan	nan
I	0.118	0.08	0.105	0.083	0.116	0.094	0.097	0.119	0.115	0.279	0.816	0.852	1.01	0.69	0.936	0.421	0.643	0.187	0.326	0.095	0.124	0.082	0.122	0.083
J	nan	nan	nan	nan	nan	nan	nan	nan	nan	nan	nan	nan	nan	nan	nan	nan	nan	nan	nan	nan	nan	nan	nan	nan
K	0.104	0.081	0.095	0.086	0.092	0.087	0.083	0.097	0.093	0.259	0.732	0.73	0.907	0.516	0.765	0.213	0.427	0.139	0.188	0.086	0.091	0.081	0.091	0.084
L	nan	nan	nan	nan	nan	nan	nan	nan	nan	nan	nan	nan	nan	nan	nan	nan	nan	nan	nan	nan	nan	nan	nan	nan
M	0.094	0.087	0.088	0.08	0.091	0.087	0.087	0.095	0.093	0.15	0.561	0.582	0.853	0.449	0.641	0.116	0.249	0.218	0.146	0.085	0.091	0.083	0.093	0.089
N	nan	nan	nan	nan	nan	nan	nan	nan	nan	nan	nan	nan	nan	nan	nan	nan	nan	nan	nan	nan	nan	nan	nan	nan
O	0.095	0.085	0.084	0.087	0.088	0.085	0.089	0.087	0.087	0.117	0.416	0.525	0.654	0.356	0.442	0.124	0.154	0.134	0.145	0.086	0.088	0.088	0.094	0.097
P	nan	nan	nan	nan	nan	nan	nan	nan	nan	nan	nan	nan	nan	nan	nan	nan	nan	nan	nan	nan	nan	nan	nan	nan
Time [s]: 41400
T[�C]: 30.0
	1	2	3	4	5	6	7	8	9	10	11	12	13	14	15	16	17	18	19	20	21	22	23	24
A	1.081	0.151	0.471	0.253	0.678	0.344	0.864	0.501	0.928	0.51	1.555	0.975	1.585	0.878	1.442	0.914	1.3	0.363	1.209	0.163	0.526	0.124	0.472	0.137
B	nan	nan	nan	nan	nan	nan	nan	nan	nan	nan	nan	nan	nan	nan	nan	nan	nan	nan	nan	nan	nan	nan	nan	nan
C	0.443	0.122	0.275	0.198	0.275	0.273	0.257	0.369	0.429	0.452	1.258	0.835	1.336	0.819	1.335	0.703	1.125	0.236	0.914	0.134	0.291	0.13	0.18	0.174
D	nan	nan	nan	nan	nan	nan	nan	nan	nan	nan	nan	nan	nan	nan	nan	nan	nan	nan	nan	nan	nan	nan	nan	nan
E	0.207	0.118	0.185	0.158	0.182	0.212	0.165	0.261	0.232	0.437	1.095	0.842	1.242	0.802	1.236	0.522	0.936	0.184	0.716	0.095	0.201	0.096	0.161	0.125
F	nan	nan	nan	nan	nan	nan	nan	nan	nan	nan	nan	nan	nan	nan	nan	nan	nan	nan	nan	nan	nan	nan	nan	nan
G	0.154	0.091	0.137	0.107	0.127	0.137	0.119	0.181	0.158	0.361	1.035	0.825	1.155	0.802	1.071	0.387	0.726	0.187	0.505	0.093	0.122	0.091	0.123	0.099
H	nan	nan	nan	nan	nan	nan	nan	nan	nan	nan	nan	nan	nan	nan	nan	nan	nan	nan	nan	nan	nan	nan	nan	nan
I	0.117	0.082	0.107	0.086	0.118	0.097	0.098	0.126	0.117	0.289	0.811	0.848	1.028	0.7	0.958	0.326	0.667	0.185	0.369	0.092	0.122	0.084	0.114	0.085
J	nan	nan	nan	nan	nan	nan	nan	nan	nan	nan	nan	nan	nan	nan	nan	nan	nan	nan	nan	nan	nan	nan	nan	nan
K	0.103	0.084	0.096	0.088	0.094	0.091	0.085	0.102	0.096	0.265	0.699	0.719	0.921	0.517	0.779	0.184	0.449	0.167	0.186	0.088	0.094	0.083	0.093	0.087
L	nan	nan	nan	nan	nan	nan	nan	nan	nan	nan	nan	nan	nan	nan	nan	nan	nan	nan	nan	nan	nan	nan	nan	nan
M	0.093	0.087	0.09	0.082	0.094	0.093	0.09	0.105	0.11	0.149	0.534	0.576	0.855	0.448	0.634	0.109	0.28	0.207	0.149	0.087	0.093	0.084	0.092	0.09
N	nan	nan	nan	nan	nan	nan	nan	nan	nan	nan	nan	nan	nan	nan	nan	nan	nan	nan	nan	nan	nan	nan	nan	nan
O	0.096	0.086	0.086	0.089	0.093	0.089	0.091	0.088	0.09	0.117	0.386	0.494	0.663	0.306	0.433	0.112	0.156	0.142	0.155	0.089	0.091	0.091	0.093	0.098
P	nan	nan	nan	nan	nan	nan	nan	nan	nan	nan	nan	nan	nan	nan	nan	nan	nan	nan	nan	nan	nan	nan	nan	nan
Time [s]: 42300
T[�C]: 30.1
	1	2	3	4	5	6	7	8	9	10	11	12	13	14	15	16	17	18	19	20	21	22	23	24
A	1.085	0.152	0.474	0.248	0.683	0.348	0.872	0.513	0.936	0.526	1.569	0.988	1.599	0.888	1.455	0.923	1.311	0.377	1.227	0.164	0.525	0.125	0.468	0.144
B	nan	nan	nan	nan	nan	nan	nan	nan	nan	nan	nan	nan	nan	nan	nan	nan	nan	nan	nan	nan	nan	nan	nan	nan
C	0.45	0.122	0.276	0.194	0.276	0.273	0.259	0.378	0.43	0.466	1.267	0.851	1.353	0.822	1.355	0.765	1.141	0.242	0.925	0.133	0.3	0.131	0.177	0.169
D	nan	nan	nan	nan	nan	nan	nan	nan	nan	nan	nan	nan	nan	nan	nan	nan	nan	nan	nan	nan	nan	nan	nan	nan
E	0.209	0.117	0.185	0.158	0.182	0.214	0.166	0.266	0.231	0.447	1.1	0.852	1.266	0.806	1.259	0.564	0.95	0.193	0.725	0.096	0.208	0.097	0.167	0.128
F	nan	nan	nan	nan	nan	nan	nan	nan	nan	nan	nan	nan	nan	nan	nan	nan	nan	nan	nan	nan	nan	nan	nan	nan
G	0.158	0.091	0.136	0.106	0.127	0.137	0.119	0.184	0.158	0.377	1.047	0.846	1.172	0.812	1.094	0.409	0.745	0.191	0.518	0.093	0.123	0.091	0.126	0.099
H	nan	nan	nan	nan	nan	nan	nan	nan	nan	nan	nan	nan	nan	nan	nan	nan	nan	nan	nan	nan	nan	nan	nan	nan
I	0.118	0.082	0.107	0.086	0.119	0.098	0.099	0.128	0.117	0.305	0.814	0.874	1.045	0.756	0.976	0.372	0.679	0.19	0.39	0.092	0.123	0.085	0.112	0.086
J	nan	nan	nan	nan	nan	nan	nan	nan	nan	nan	nan	nan	nan	nan	nan	nan	nan	nan	nan	nan	nan	nan	nan	nan
K	0.104	0.084	0.098	0.089	0.095	0.092	0.086	0.102	0.095	0.27	0.706	0.747	0.943	0.564	0.797	0.193	0.459	0.164	0.195	0.087	0.095	0.083	0.092	0.087
L	nan	nan	nan	nan	nan	nan	nan	nan	nan	nan	nan	nan	nan	nan	nan	nan	nan	nan	nan	nan	nan	nan	nan	nan
M	0.095	0.088	0.091	0.082	0.099	0.099	0.09	0.099	0.095	0.153	0.535	0.605	0.877	0.504	0.657	0.112	0.295	0.217	0.154	0.087	0.095	0.086	0.094	0.09
N	nan	nan	nan	nan	nan	nan	nan	nan	nan	nan	nan	nan	nan	nan	nan	nan	nan	nan	nan	nan	nan	nan	nan	nan
O	0.097	0.087	0.086	0.089	0.094	0.092	0.093	0.089	0.09	0.12	0.399	0.521	0.688	0.355	0.454	0.116	0.162	0.14	0.166	0.09	0.091	0.091	0.093	0.098
P	nan	nan	nan	nan	nan	nan	nan	nan	nan	nan	nan	nan	nan	nan	nan	nan	nan	nan	nan	nan	nan	nan	nan	nan
Time [s]: 43200
T[�C]: 30.0
	1	2	3	4	5	6	7	8	9	10	11	12	13	14	15	16	17	18	19	20	21	22	23	24
A	0.899	0.146	0.477	0.255	0.782	0.338	0.885	0.511	0.931	0.514	1.561	0.968	1.612	0.873	1.453	0.898	1.316	0.284	1.255	0.163	0.524	0.126	0.442	0.143
B	nan	nan	nan	nan	nan	nan	nan	nan	nan	nan	nan	nan	nan	nan	nan	nan	nan	nan	nan	nan	nan	nan	nan	nan
C	0.386	0.126	0.274	0.195	0.279	0.278	0.26	0.369	0.418	0.446	1.27	0.825	1.377	0.809	1.373	0.768	1.163	0.188	0.915	0.135	0.28	0.133	0.183	0.159
D	nan	nan	nan	nan	nan	nan	nan	nan	nan	nan	nan	nan	nan	nan	nan	nan	nan	nan	nan	nan	nan	nan	nan	nan
E	0.197	0.11	0.186	0.158	0.184	0.208	0.169	0.253	0.232	0.43	1.097	0.83	1.285	0.786	1.284	0.566	0.971	0.169	0.728	0.098	0.202	0.1	0.179	0.138
F	nan	nan	nan	nan	nan	nan	nan	nan	nan	nan	nan	nan	nan	nan	nan	nan	nan	nan	nan	nan	nan	nan	nan	nan
G	0.149	0.092	0.142	0.108	0.134	0.142	0.119	0.176	0.157	0.365	1.038	0.832	1.196	0.79	1.121	0.416	0.742	0.16	0.515	0.095	0.117	0.094	0.12	0.101
H	nan	nan	nan	nan	nan	nan	nan	nan	nan	nan	nan	nan	nan	nan	nan	nan	nan	nan	nan	nan	nan	nan	nan	nan
I	0.116	0.085	0.11	0.089	0.128	0.101	0.102	0.12	0.118	0.293	0.801	0.833	1.059	0.724	0.989	0.355	0.692	0.168	0.445	0.095	0.132	0.09	0.113	0.094
J	nan	nan	nan	nan	nan	nan	nan	nan	nan	nan	nan	nan	nan	nan	nan	nan	nan	nan	nan	nan	nan	nan	nan	nan
K	0.104	0.087	0.099	0.091	0.097	0.093	0.087	0.1	0.095	0.271	0.683	0.73	0.965	0.562	0.825	0.181	0.493	0.151	0.203	0.09	0.095	0.085	0.096	0.091
L	nan	nan	nan	nan	nan	nan	nan	nan	nan	nan	nan	nan	nan	nan	nan	nan	nan	nan	nan	nan	nan	nan	nan	nan
M	0.098	0.091	0.093	0.083	0.097	0.096	0.09	0.096	0.095	0.148	0.492	0.571	0.879	0.483	0.657	0.109	0.346	0.2	0.158	0.091	0.096	0.088	0.096	0.095
N	nan	nan	nan	nan	nan	nan	nan	nan	nan	nan	nan	nan	nan	nan	nan	nan	nan	nan	nan	nan	nan	nan	nan	nan
O	0.099	0.091	0.087	0.089	0.094	0.09	0.091	0.089	0.091	0.119	0.386	0.464	0.707	0.288	0.457	0.107	0.171	0.146	0.184	0.095	0.094	0.096	0.099	0.102
P	nan	nan	nan	nan	nan	nan	nan	nan	nan	nan	nan	nan	nan	nan	nan	nan	nan	nan	nan	nan	nan	nan	nan	nan
Time [s]: 44100
T[�C]: 30.1
	1	2	3	4	5	6	7	8	9	10	11	12	13	14	15	16	17	18	19	20	21	22	23	24
A	1.061	0.148	0.464	0.249	0.573	0.366	0.899	0.523	0.967	0.595	1.578	1.019	1.629	0.891	1.475	0.918	1.353	0.386	1.242	0.178	0.52	0.123	0.487	0.132
B	nan	nan	nan	nan	nan	nan	nan	nan	nan	nan	nan	nan	nan	nan	nan	nan	nan	nan	nan	nan	nan	nan	nan	nan
C	0.482	0.121	0.275	0.201	0.278	0.279	0.265	0.383	0.442	0.528	1.287	0.896	1.395	0.821	1.393	0.848	1.189	0.266	0.976	0.134	0.339	0.127	0.167	0.183
D	nan	nan	nan	nan	nan	nan	nan	nan	nan	nan	nan	nan	nan	nan	nan	nan	nan	nan	nan	nan	nan	nan	nan	nan
E	0.223	0.121	0.184	0.152	0.181	0.22	0.164	0.275	0.229	0.524	1.127	0.915	1.309	0.804	1.317	0.645	1.015	0.206	0.799	0.093	0.172	0.095	0.154	0.115
F	nan	nan	nan	nan	nan	nan	nan	nan	nan	nan	nan	nan	nan	nan	nan	nan	nan	nan	nan	nan	nan	nan	nan	nan
G	0.165	0.089	0.133	0.1	0.123	0.137	0.116	0.19	0.156	0.443	1.087	0.914	1.229	0.807	1.153	0.436	0.826	0.209	0.588	0.091	0.128	0.088	0.128	0.098
H	nan	nan	nan	nan	nan	nan	nan	nan	nan	nan	nan	nan	nan	nan	nan	nan	nan	nan	nan	nan	nan	nan	nan	nan
I	0.121	0.081	0.106	0.083	0.12	0.1	0.098	0.131	0.115	0.345	0.86	0.944	1.101	0.786	1.027	0.427	0.708	0.186	0.399	0.095	0.123	0.082	0.109	0.083
J	nan	nan	nan	nan	nan	nan	nan	nan	nan	nan	nan	nan	nan	nan	nan	nan	nan	nan	nan	nan	nan	nan	nan	nan
K	0.106	0.082	0.095	0.086	0.093	0.094	0.084	0.104	0.095	0.305	0.783	0.817	0.997	0.599	0.863	0.236	0.485	0.163	0.233	0.09	0.091	0.082	0.092	0.085
L	nan	nan	nan	nan	nan	nan	nan	nan	nan	nan	nan	nan	nan	nan	nan	nan	nan	nan	nan	nan	nan	nan	nan	nan
M	0.095	0.088	0.089	0.081	0.094	0.097	0.088	0.099	0.094	0.18	0.628	0.672	0.939	0.523	0.737	0.119	0.287	0.241	0.174	0.086	0.091	0.082	0.091	0.089
N	nan	nan	nan	nan	nan	nan	nan	nan	nan	nan	nan	nan	nan	nan	nan	nan	nan	nan	nan	nan	nan	nan	nan	nan
O	0.097	0.085	0.086	0.087	0.093	0.089	0.089	0.088	0.086	0.134	0.515	0.59	0.764	0.383	0.538	0.134	0.16	0.119	0.142	0.084	0.085	0.086	0.093	0.095
P	nan	nan	nan	nan	nan	nan	nan	nan	nan	nan	nan	nan	nan	nan	nan	nan	nan	nan	nan	nan	nan	nan	nan	nan
Time [s]: 45000
T[�C]: 30.1
	1	2	3	4	5	6	7	8	9	10	11	12	13	14	15	16	17	18	19	20	21	22	23	24
A	1.071	0.15	0.485	0.272	0.723	0.363	0.909	0.534	0.952	0.558	1.58	0.988	1.636	0.855	1.478	0.863	1.353	0.297	1.264	0.171	0.515	0.124	0.463	0.135
B	nan	nan	nan	nan	nan	nan	nan	nan	nan	nan	nan	nan	nan	nan	nan	nan	nan	nan	nan	nan	nan	nan	nan	nan
C	0.464	0.123	0.277	0.204	0.285	0.283	0.266	0.387	0.429	0.499	1.284	0.872	1.412	0.793	1.415	0.867	1.204	0.224	0.976	0.129	0.32	0.129	0.168	0.177
D	nan	nan	nan	nan	nan	nan	nan	nan	nan	nan	nan	nan	nan	nan	nan	nan	nan	nan	nan	nan	nan	nan	nan	nan
E	0.217	0.118	0.187	0.161	0.183	0.222	0.171	0.271	0.231	0.491	1.13	0.882	1.321	0.766	1.339	0.656	1.013	0.181	0.794	0.094	0.178	0.096	0.174	0.129
F	nan	nan	nan	nan	nan	nan	nan	nan	nan	nan	nan	nan	nan	nan	nan	nan	nan	nan	nan	nan	nan	nan	nan	nan
G	0.161	0.091	0.136	0.105	0.126	0.14	0.117	0.187	0.157	0.423	1.09	0.895	1.245	0.759	1.169	0.421	0.805	0.19	0.6	0.092	0.123	0.089	0.121	0.099
H	nan	nan	nan	nan	nan	nan	nan	nan	nan	nan	nan	nan	nan	nan	nan	nan	nan	nan	nan	nan	nan	nan	nan	nan
I	0.119	0.082	0.108	0.086	0.122	0.098	0.099	0.131	0.117	0.352	0.865	0.922	1.113	0.764	1.039	0.397	0.733	0.179	0.451	0.092	0.123	0.084	0.106	0.086
J	nan	nan	nan	nan	nan	nan	nan	nan	nan	nan	nan	nan	nan	nan	nan	nan	nan	nan	nan	nan	nan	nan	nan	nan
K	0.104	0.084	0.097	0.089	0.095	0.092	0.086	0.104	0.095	0.305	0.76	0.799	1.013	0.592	0.875	0.217	0.513	0.138	0.233	0.087	0.093	0.082	0.093	0.087
L	nan	nan	nan	nan	nan	nan	nan	nan	nan	nan	nan	nan	nan	nan	nan	nan	nan	nan	nan	nan	nan	nan	nan	nan
M	0.096	0.089	0.091	0.082	0.097	0.097	0.09	0.098	0.096	0.169	0.565	0.625	0.95	0.526	0.734	0.116	0.339	0.219	0.174	0.087	0.095	0.085	0.095	0.092
N	nan	nan	nan	nan	nan	nan	nan	nan	nan	nan	nan	nan	nan	nan	nan	nan	nan	nan	nan	nan	nan	nan	nan	nan
O	0.097	0.087	0.086	0.089	0.095	0.091	0.091	0.089	0.089	0.128	0.446	0.493	0.771	0.305	0.514	0.113	0.17	0.145	0.173	0.09	0.09	0.091	0.096	0.1
P	nan	nan	nan	nan	nan	nan	nan	nan	nan	nan	nan	nan	nan	nan	nan	nan	nan	nan	nan	nan	nan	nan	nan	nan
Time [s]: 45900
T[�C]: 30.1
	1	2	3	4	5	6	7	8	9	10	11	12	13	14	15	16	17	18	19	20	21	22	23	24
A	1.073	0.143	0.476	0.283	0.629	0.37	0.92	0.532	0.972	0.598	1.587	1.014	1.643	0.885	1.491	0.904	1.376	0.32	1.265	0.178	0.511	0.123	0.485	0.132
B	nan	nan	nan	nan	nan	nan	nan	nan	nan	nan	nan	nan	nan	nan	nan	nan	nan	nan	nan	nan	nan	nan	nan	nan
C	0.501	0.121	0.276	0.206	0.284	0.284	0.269	0.386	0.44	0.538	1.284	0.909	1.434	0.814	1.439	0.882	1.229	0.247	1.002	0.127	0.343	0.127	0.16	0.177
D	nan	nan	nan	nan	nan	nan	nan	nan	nan	nan	nan	nan	nan	nan	nan	nan	nan	nan	nan	nan	nan	nan	nan	nan
E	0.227	0.121	0.185	0.153	0.183	0.226	0.167	0.275	0.229	0.543	1.144	0.933	1.349	0.791	1.359	0.609	1.052	0.182	0.833	0.092	0.165	0.094	0.159	0.114
F	nan	nan	nan	nan	nan	nan	nan	nan	nan	nan	nan	nan	nan	nan	nan	nan	nan	nan	nan	nan	nan	nan	nan	nan
G	0.167	0.089	0.133	0.1	0.124	0.143	0.116	0.19	0.157	0.464	1.11	0.939	1.276	0.787	1.197	0.466	0.852	0.218	0.641	0.089	0.128	0.087	0.125	0.098
H	nan	nan	nan	nan	nan	nan	nan	nan	nan	nan	nan	nan	nan	nan	nan	nan	nan	nan	nan	nan	nan	nan	nan	nan
I	0.121	0.08	0.106	0.083	0.122	0.101	0.097	0.132	0.115	0.384	0.905	0.996	1.167	0.817	1.072	0.409	0.749	0.181	0.436	0.094	0.122	0.081	0.102	0.082
J	nan	nan	nan	nan	nan	nan	nan	nan	nan	nan	nan	nan	nan	nan	nan	nan	nan	nan	nan	nan	nan	nan	nan	nan
K	0.105	0.082	0.096	0.087	0.093	0.093	0.084	0.103	0.093	0.341	0.845	0.901	1.057	0.62	0.912	0.253	0.533	0.158	0.266	0.088	0.091	0.08	0.09	0.084
L	nan	nan	nan	nan	nan	nan	nan	nan	nan	nan	nan	nan	nan	nan	nan	nan	nan	nan	nan	nan	nan	nan	nan	nan
M	0.094	0.087	0.088	0.08	0.095	0.096	0.087	0.097	0.094	0.192	0.649	0.697	0.993	0.543	0.785	0.122	0.313	0.225	0.189	0.084	0.091	0.081	0.09	0.088
N	nan	nan	nan	nan	nan	nan	nan	nan	nan	nan	nan	nan	nan	nan	nan	nan	nan	nan	nan	nan	nan	nan	nan	nan
O	0.095	0.085	0.085	0.087	0.094	0.089	0.09	0.087	0.087	0.139	0.514	0.556	0.804	0.331	0.548	0.124	0.17	0.136	0.163	0.086	0.087	0.088	0.095	0.098
P	nan	nan	nan	nan	nan	nan	nan	nan	nan	nan	nan	nan	nan	nan	nan	nan	nan	nan	nan	nan	nan	nan	nan	nan
Time [s]: 46800
T[�C]: 30.2
	1	2	3	4	5	6	7	8	9	10	11	12	13	14	15	16	17	18	19	20	21	22	23	24
A	1.033	0.138	0.466	0.255	0.589	0.382	0.923	0.552	0.992	0.633	1.599	1.023	1.668	0.881	1.51	0.909	1.395	0.358	1.288	0.195	0.519	0.122	0.496	0.149
B	nan	nan	nan	nan	nan	nan	nan	nan	nan	nan	nan	nan	nan	nan	nan	nan	nan	nan	nan	nan	nan	nan	nan	nan
C	0.512	0.121	0.276	0.203	0.286	0.285	0.272	0.4	0.442	0.561	1.304	0.92	1.455	0.812	1.457	0.905	1.245	0.251	1.017	0.128	0.355	0.126	0.157	0.174
D	nan	nan	nan	nan	nan	nan	nan	nan	nan	nan	nan	nan	nan	nan	nan	nan	nan	nan	nan	nan	nan	nan	nan	nan
E	0.233	0.122	0.185	0.151	0.182	0.229	0.166	0.283	0.228	0.548	1.145	0.935	1.374	0.79	1.386	0.632	1.058	0.177	0.848	0.092	0.159	0.096	0.17	0.117
F	nan	nan	nan	nan	nan	nan	nan	nan	nan	nan	nan	nan	nan	nan	nan	nan	nan	nan	nan	nan	nan	nan	nan	nan
G	0.172	0.089	0.133	0.099	0.124	0.148	0.117	0.197	0.155	0.477	1.116	0.95	1.297	0.788	1.221	0.479	0.866	0.203	0.665	0.088	0.129	0.088	0.124	0.097
H	nan	nan	nan	nan	nan	nan	nan	nan	nan	nan	nan	nan	nan	nan	nan	nan	nan	nan	nan	nan	nan	nan	nan	nan
I	0.124	0.081	0.106	0.084	0.124	0.104	0.098	0.136	0.114	0.396	0.904	0.991	1.184	0.815	1.105	0.357	0.766	0.18	0.46	0.092	0.122	0.083	0.103	0.083
J	nan	nan	nan	nan	nan	nan	nan	nan	nan	nan	nan	nan	nan	nan	nan	nan	nan	nan	nan	nan	nan	nan	nan	nan
K	0.108	0.082	0.096	0.086	0.094	0.096	0.084	0.105	0.093	0.35	0.849	0.916	1.081	0.693	0.941	0.266	0.539	0.157	0.279	0.085	0.091	0.081	0.091	0.084
L	nan	nan	nan	nan	nan	nan	nan	nan	nan	nan	nan	nan	nan	nan	nan	nan	nan	nan	nan	nan	nan	nan	nan	nan
M	0.096	0.087	0.088	0.08	0.097	0.098	0.087	0.099	0.093	0.203	0.655	0.725	1.022	0.604	0.816	0.124	0.326	0.225	0.196	0.084	0.091	0.084	0.091	0.089
N	nan	nan	nan	nan	nan	nan	nan	nan	nan	nan	nan	nan	nan	nan	nan	nan	nan	nan	nan	nan	nan	nan	nan	nan
O	0.097	0.086	0.086	0.088	0.096	0.09	0.09	0.088	0.087	0.146	0.53	0.59	0.842	0.444	0.587	0.128	0.172	0.135	0.148	0.085	0.085	0.087	0.095	0.096
P	nan	nan	nan	nan	nan	nan	nan	nan	nan	nan	nan	nan	nan	nan	nan	nan	nan	nan	nan	nan	nan	nan	nan	nan
Time [s]: 47700
T[�C]: 29.9
	1	2	3	4	5	6	7	8	9	10	11	12	13	14	15	16	17	18	19	20	21	22	23	24
A	1.07	0.145	0.494	0.257	0.708	0.375	0.926	0.562	0.989	0.609	1.602	0.997	1.67	0.873	1.504	0.893	1.393	0.332	1.298	0.194	0.509	0.123	0.475	0.134
B	nan	nan	nan	nan	nan	nan	nan	nan	nan	nan	nan	nan	nan	nan	nan	nan	nan	nan	nan	nan	nan	nan	nan	nan
C	0.485	0.123	0.279	0.2	0.291	0.283	0.272	0.416	0.431	0.542	1.309	0.896	1.467	0.8	1.474	0.901	1.262	0.234	1.018	0.126	0.347	0.129	0.16	0.178
D	nan	nan	nan	nan	nan	nan	nan	nan	nan	nan	nan	nan	nan	nan	nan	nan	nan	nan	nan	nan	nan	nan	nan	nan
E	0.222	0.118	0.186	0.157	0.182	0.223	0.166	0.288	0.229	0.528	1.153	0.907	1.383	0.774	1.414	0.714	1.062	0.171	0.85	0.093	0.169	0.096	0.18	0.129
F	nan	nan	nan	nan	nan	nan	nan	nan	nan	nan	nan	nan	nan	nan	nan	nan	nan	nan	nan	nan	nan	nan	nan	nan
G	0.165	0.091	0.137	0.105	0.126	0.146	0.118	0.198	0.155	0.461	1.117	0.919	1.313	0.771	1.238	0.535	0.845	0.195	0.659	0.09	0.125	0.09	0.119	0.099
H	nan	nan	nan	nan	nan	nan	nan	nan	nan	nan	nan	nan	nan	nan	nan	nan	nan	nan	nan	nan	nan	nan	nan	nan
I	0.122	0.083	0.108	0.087	0.124	0.102	0.1	0.137	0.116	0.394	0.887	0.944	1.183	0.79	1.114	0.419	0.781	0.183	0.515	0.092	0.122	0.085	0.103	0.086
J	nan	nan	nan	nan	nan	nan	nan	nan	nan	nan	nan	nan	nan	nan	nan	nan	nan	nan	nan	nan	nan	nan	nan	nan
K	0.106	0.084	0.096	0.088	0.095	0.094	0.086	0.106	0.094	0.349	0.794	0.853	1.083	0.73	0.953	0.257	0.56	0.165	0.274	0.087	0.092	0.082	0.094	0.088
L	nan	nan	nan	nan	nan	nan	nan	nan	nan	nan	nan	nan	nan	nan	nan	nan	nan	nan	nan	nan	nan	nan	nan	nan
M	0.097	0.089	0.091	0.083	0.097	0.097	0.089	0.099	0.094	0.19	0.589	0.681	1.024	0.637	0.804	0.125	0.379	0.239	0.202	0.088	0.093	0.084	0.094	0.092
N	nan	nan	nan	nan	nan	nan	nan	nan	nan	nan	nan	nan	nan	nan	nan	nan	nan	nan	nan	nan	nan	nan	nan	nan
O	0.098	0.087	0.086	0.089	0.097	0.091	0.09	0.088	0.088	0.144	0.491	0.555	0.865	0.507	0.578	0.126	0.182	0.147	0.169	0.089	0.089	0.092	0.095	0.1
P	nan	nan	nan	nan	nan	nan	nan	nan	nan	nan	nan	nan	nan	nan	nan	nan	nan	nan	nan	nan	nan	nan	nan	nan
Time [s]: 48600
T[�C]: 30.1
	1	2	3	4	5	6	7	8	9	10	11	12	13	14	15	16	17	18	19	20	21	22	23	24
A	1.068	0.148	0.501	0.27	0.733	0.356	0.93	0.554	0.966	0.608	1.611	0.995	1.682	0.855	1.521	0.858	1.416	0.278	1.307	0.168	0.51	0.122	0.476	0.136
B	nan	nan	nan	nan	nan	nan	nan	nan	nan	nan	nan	nan	nan	nan	nan	nan	nan	nan	nan	nan	nan	nan	nan	nan
C	0.478	0.122	0.279	0.201	0.295	0.286	0.274	0.403	0.428	0.548	1.307	0.893	1.487	0.784	1.501	0.892	1.285	0.222	1.039	0.122	0.34	0.129	0.159	0.159
D	nan	nan	nan	nan	nan	nan	nan	nan	nan	nan	nan	nan	nan	nan	nan	nan	nan	nan	nan	nan	nan	nan	nan	nan
E	0.219	0.118	0.187	0.158	0.181	0.221	0.167	0.281	0.229	0.538	1.161	0.924	1.41	0.754	1.442	0.458	1.089	0.167	0.88	0.091	0.137	0.094	0.177	0.127
F	nan	nan	nan	nan	nan	nan	nan	nan	nan	nan	nan	nan	nan	nan	nan	nan	nan	nan	nan	nan	nan	nan	nan	nan
G	0.164	0.09	0.137	0.104	0.125	0.145	0.117	0.195	0.155	0.478	1.134	0.941	1.341	0.748	1.262	0.555	0.871	0.187	0.689	0.09	0.124	0.089	0.119	0.098
H	nan	nan	nan	nan	nan	nan	nan	nan	nan	nan	nan	nan	nan	nan	nan	nan	nan	nan	nan	nan	nan	nan	nan	nan
I	0.12	0.083	0.108	0.087	0.125	0.102	0.101	0.137	0.117	0.412	0.904	0.972	1.21	0.759	1.139	0.435	0.801	0.177	0.539	0.092	0.122	0.084	0.102	0.086
J	nan	nan	nan	nan	nan	nan	nan	nan	nan	nan	nan	nan	nan	nan	nan	nan	nan	nan	nan	nan	nan	nan	nan	nan
K	0.105	0.084	0.097	0.089	0.095	0.095	0.086	0.106	0.095	0.363	0.818	0.871	1.117	0.734	0.979	0.259	0.581	0.145	0.29	0.087	0.093	0.082	0.094	0.088
L	nan	nan	nan	nan	nan	nan	nan	nan	nan	nan	nan	nan	nan	nan	nan	nan	nan	nan	nan	nan	nan	nan	nan	nan
M	0.095	0.088	0.091	0.083	0.098	0.098	0.089	0.098	0.096	0.2	0.623	0.708	1.055	0.592	0.828	0.117	0.39	0.2	0.211	0.088	0.093	0.084	0.094	0.093
N	nan	nan	nan	nan	nan	nan	nan	nan	nan	nan	nan	nan	nan	nan	nan	nan	nan	nan	nan	nan	nan	nan	nan	nan
O	0.096	0.086	0.087	0.089	0.098	0.091	0.091	0.088	0.089	0.149	0.517	0.542	0.892	0.437	0.603	0.118	0.18	0.136	0.174	0.09	0.088	0.091	0.095	0.1
P	nan	nan	nan	nan	nan	nan	nan	nan	nan	nan	nan	nan	nan	nan	nan	nan	nan	nan	nan	nan	nan	nan	nan	nan
Time [s]: 49500
T[�C]: 30.2
	1	2	3	4	5	6	7	8	9	10	11	12	13	14	15	16	17	18	19	20	21	22	23	24
A	1.076	0.141	0.505	0.268	0.766	0.359	0.944	0.565	0.974	0.618	1.611	0.998	1.688	0.868	1.529	0.878	1.424	0.273	1.323	0.162	0.505	0.122	0.478	0.132
B	nan	nan	nan	nan	nan	nan	nan	nan	nan	nan	nan	nan	nan	nan	nan	nan	nan	nan	nan	nan	nan	nan	nan	nan
C	0.484	0.123	0.28	0.2	0.298	0.287	0.274	0.412	0.43	0.555	1.311	0.897	1.504	0.793	1.522	0.881	1.301	0.219	1.046	0.12	0.337	0.127	0.16	0.159
D	nan	nan	nan	nan	nan	nan	nan	nan	nan	nan	nan	nan	nan	nan	nan	nan	nan	nan	nan	nan	nan	nan	nan	nan
E	0.221	0.119	0.188	0.161	0.183	0.223	0.169	0.289	0.233	0.554	1.176	0.937	1.429	0.769	1.469	0.445	1.109	0.163	0.895	0.091	0.126	0.095	0.177	0.126
F	nan	nan	nan	nan	nan	nan	nan	nan	nan	nan	nan	nan	nan	nan	nan	nan	nan	nan	nan	nan	nan	nan	nan	nan
G	0.167	0.091	0.14	0.105	0.128	0.147	0.117	0.198	0.163	0.5	1.151	0.961	1.37	0.767	1.298	0.539	0.884	0.185	0.698	0.09	0.123	0.09	0.118	0.099
H	nan	nan	nan	nan	nan	nan	nan	nan	nan	nan	nan	nan	nan	nan	nan	nan	nan	nan	nan	nan	nan	nan	nan	nan
I	0.122	0.083	0.109	0.086	0.126	0.102	0.099	0.139	0.117	0.434	0.932	1.006	1.25	0.796	1.187	0.431	0.826	0.177	0.553	0.09	0.121	0.084	0.1	0.085
J	nan	nan	nan	nan	nan	nan	nan	nan	nan	nan	nan	nan	nan	nan	nan	nan	nan	nan	nan	nan	nan	nan	nan	nan
K	0.106	0.085	0.097	0.088	0.095	0.095	0.085	0.107	0.093	0.382	0.838	0.898	1.139	0.78	1.008	0.276	0.598	0.156	0.307	0.085	0.091	0.082	0.091	0.086
L	nan	nan	nan	nan	nan	nan	nan	nan	nan	nan	nan	nan	nan	nan	nan	nan	nan	nan	nan	nan	nan	nan	nan	nan
M	0.095	0.088	0.091	0.082	0.098	0.099	0.089	0.099	0.094	0.208	0.621	0.722	1.08	0.633	0.858	0.117	0.398	0.209	0.222	0.086	0.094	0.084	0.094	0.091
N	nan	nan	nan	nan	nan	nan	nan	nan	nan	nan	nan	nan	nan	nan	nan	nan	nan	nan	nan	nan	nan	nan	nan	nan
O	0.098	0.087	0.086	0.09	0.098	0.092	0.092	0.088	0.09	0.15	0.52	0.544	0.917	0.49	0.62	0.117	0.183	0.148	0.178	0.088	0.089	0.091	0.094	0.099
P	nan	nan	nan	nan	nan	nan	nan	nan	nan	nan	nan	nan	nan	nan	nan	nan	nan	nan	nan	nan	nan	nan	nan	nan
Time [s]: 50400
T[�C]: 30.1
	1	2	3	4	5	6	7	8	9	10	11	12	13	14	15	16	17	18	19	20	21	22	23	24
A	1.068	0.138	0.508	0.258	0.744	0.374	0.944	0.583	1	0.642	1.63	1	1.702	0.866	1.538	0.889	1.435	0.333	1.341	0.178	0.503	0.121	0.469	0.133
B	nan	nan	nan	nan	nan	nan	nan	nan	nan	nan	nan	nan	nan	nan	nan	nan	nan	nan	nan	nan	nan	nan	nan	nan
C	0.487	0.122	0.279	0.2	0.299	0.285	0.279	0.428	0.431	0.57	1.32	0.893	1.524	0.789	1.541	0.872	1.311	0.218	1.066	0.121	0.347	0.129	0.16	0.173
D	nan	nan	nan	nan	nan	nan	nan	nan	nan	nan	nan	nan	nan	nan	nan	nan	nan	nan	nan	nan	nan	nan	nan	nan
E	0.227	0.118	0.186	0.156	0.181	0.223	0.168	0.293	0.228	0.565	1.186	0.93	1.444	0.761	1.484	0.571	1.12	0.172	0.907	0.091	0.126	0.094	0.171	0.126
F	nan	nan	nan	nan	nan	nan	nan	nan	nan	nan	nan	nan	nan	nan	nan	nan	nan	nan	nan	nan	nan	nan	nan	nan
G	0.168	0.09	0.138	0.105	0.125	0.145	0.118	0.201	0.155	0.499	1.151	0.946	1.379	0.752	1.311	0.523	0.891	0.183	0.718	0.09	0.127	0.09	0.117	0.099
H	nan	nan	nan	nan	nan	nan	nan	nan	nan	nan	nan	nan	nan	nan	nan	nan	nan	nan	nan	nan	nan	nan	nan	nan
I	0.122	0.083	0.108	0.086	0.125	0.103	0.1	0.141	0.116	0.442	0.929	0.992	1.257	0.766	1.188	0.456	0.836	0.184	0.575	0.09	0.121	0.083	0.101	0.086
J	nan	nan	nan	nan	nan	nan	nan	nan	nan	nan	nan	nan	nan	nan	nan	nan	nan	nan	nan	nan	nan	nan	nan	nan
K	0.108	0.084	0.097	0.088	0.095	0.096	0.086	0.107	0.094	0.395	0.843	0.893	1.164	0.768	1.034	0.29	0.613	0.16	0.322	0.085	0.092	0.082	0.093	0.087
L	nan	nan	nan	nan	nan	nan	nan	nan	nan	nan	nan	nan	nan	nan	nan	nan	nan	nan	nan	nan	nan	nan	nan	nan
M	0.096	0.09	0.091	0.082	0.098	0.098	0.089	0.101	0.096	0.227	0.653	0.749	1.12	0.696	0.88	0.128	0.402	0.209	0.234	0.085	0.091	0.082	0.092	0.09
N	nan	nan	nan	nan	nan	nan	nan	nan	nan	nan	nan	nan	nan	nan	nan	nan	nan	nan	nan	nan	nan	nan	nan	nan
O	0.099	0.087	0.087	0.089	0.099	0.092	0.091	0.089	0.088	0.161	0.55	0.592	0.96	0.618	0.657	0.147	0.184	0.148	0.173	0.087	0.087	0.089	0.093	0.098
P	nan	nan	nan	nan	nan	nan	nan	nan	nan	nan	nan	nan	nan	nan	nan	nan	nan	nan	nan	nan	nan	nan	nan	nan
Time [s]: 51300
T[�C]: 30.2
	1	2	3	4	5	6	7	8	9	10	11	12	13	14	15	16	17	18	19	20	21	22	23	24
A	1.056	0.139	0.512	0.26	0.777	0.377	0.956	0.591	1.009	0.65	1.642	0.993	1.723	0.873	1.539	0.891	1.453	0.377	1.358	0.184	0.503	0.123	0.466	0.14
B	nan	nan	nan	nan	nan	nan	nan	nan	nan	nan	nan	nan	nan	nan	nan	nan	nan	nan	nan	nan	nan	nan	nan	nan
C	0.501	0.123	0.28	0.199	0.304	0.286	0.284	0.438	0.431	0.586	1.331	0.901	1.538	0.793	1.558	0.861	1.333	0.231	1.084	0.123	0.344	0.128	0.16	0.17
D	nan	nan	nan	nan	nan	nan	nan	nan	nan	nan	nan	nan	nan	nan	nan	nan	nan	nan	nan	nan	nan	nan	nan	nan
E	0.228	0.118	0.188	0.158	0.183	0.225	0.169	0.303	0.228	0.574	1.191	0.921	1.456	0.766	1.509	0.706	1.134	0.171	0.923	0.092	0.128	0.094	0.171	0.127
F	nan	nan	nan	nan	nan	nan	nan	nan	nan	nan	nan	nan	nan	nan	nan	nan	nan	nan	nan	nan	nan	nan	nan	nan
G	0.171	0.09	0.137	0.104	0.126	0.144	0.117	0.206	0.155	0.524	1.163	0.967	1.4	0.761	1.337	0.64	0.914	0.194	0.745	0.091	0.128	0.088	0.117	0.098
H	nan	nan	nan	nan	nan	nan	nan	nan	nan	nan	nan	nan	nan	nan	nan	nan	nan	nan	nan	nan	nan	nan	nan	nan
I	0.124	0.083	0.108	0.086	0.128	0.102	0.099	0.145	0.118	0.462	0.952	1.008	1.273	0.776	1.207	0.489	0.854	0.182	0.593	0.091	0.123	0.083	0.101	0.086
J	nan	nan	nan	nan	nan	nan	nan	nan	nan	nan	nan	nan	nan	nan	nan	nan	nan	nan	nan	nan	nan	nan	nan	nan
K	0.108	0.084	0.097	0.089	0.098	0.11	0.086	0.113	0.095	0.418	0.865	0.915	1.185	0.782	1.057	0.338	0.633	0.137	0.341	0.086	0.092	0.082	0.093	0.086
L	nan	nan	nan	nan	nan	nan	nan	nan	nan	nan	nan	nan	nan	nan	nan	nan	nan	nan	nan	nan	nan	nan	nan	nan
M	0.097	0.089	0.091	0.082	0.104	0.108	0.096	0.104	0.096	0.24	0.666	0.765	1.148	0.766	0.918	0.124	0.414	0.212	0.248	0.085	0.092	0.082	0.092	0.091
N	nan	nan	nan	nan	nan	nan	nan	nan	nan	nan	nan	nan	nan	nan	nan	nan	nan	nan	nan	nan	nan	nan	nan	nan
O	0.098	0.087	0.087	0.089	0.098	0.092	0.092	0.089	0.089	0.166	0.556	0.603	0.994	0.67	0.664	0.161	0.191	0.136	0.183	0.089	0.09	0.091	0.095	0.1
P	nan	nan	nan	nan	nan	nan	nan	nan	nan	nan	nan	nan	nan	nan	nan	nan	nan	nan	nan	nan	nan	nan	nan	nan
Time [s]: 52200
T[�C]: 30.1
	1	2	3	4	5	6	7	8	9	10	11	12	13	14	15	16	17	18	19	20	21	22	23	24
A	1.018	0.14	0.517	0.266	0.807	0.372	0.961	0.592	1.016	0.652	1.645	0.994	1.726	0.869	1.556	0.89	1.464	0.306	1.368	0.182	0.501	0.123	0.466	0.136
B	nan	nan	nan	nan	nan	nan	nan	nan	nan	nan	nan	nan	nan	nan	nan	nan	nan	nan	nan	nan	nan	nan	nan	nan
C	0.487	0.123	0.281	0.201	0.309	0.291	0.286	0.434	0.428	0.582	1.324	0.893	1.555	0.787	1.579	0.85	1.354	0.225	1.102	0.123	0.34	0.127	0.16	0.175
D	nan	nan	nan	nan	nan	nan	nan	nan	nan	nan	nan	nan	nan	nan	nan	nan	nan	nan	nan	nan	nan	nan	nan	nan
E	0.229	0.118	0.187	0.158	0.183	0.227	0.171	0.304	0.228	0.588	1.198	0.921	1.479	0.763	1.528	0.535	1.156	0.17	0.95	0.091	0.126	0.094	0.17	0.125
F	nan	nan	nan	nan	nan	nan	nan	nan	nan	nan	nan	nan	nan	nan	nan	nan	nan	nan	nan	nan	nan	nan	nan	nan
G	0.169	0.09	0.137	0.104	0.126	0.147	0.118	0.21	0.155	0.535	1.175	0.97	1.422	0.756	1.363	0.526	0.928	0.191	0.774	0.091	0.129	0.089	0.117	0.098
H	nan	nan	nan	nan	nan	nan	nan	nan	nan	nan	nan	nan	nan	nan	nan	nan	nan	nan	nan	nan	nan	nan	nan	nan
I	0.124	0.083	0.108	0.086	0.127	0.103	0.1	0.147	0.116	0.477	0.954	1.014	1.308	0.767	1.231	0.533	0.872	0.181	0.612	0.095	0.123	0.084	0.1	0.086
J	nan	nan	nan	nan	nan	nan	nan	nan	nan	nan	nan	nan	nan	nan	nan	nan	nan	nan	nan	nan	nan	nan	nan	nan
K	0.108	0.085	0.097	0.088	0.096	0.098	0.086	0.11	0.095	0.427	0.86	0.913	1.206	0.778	1.068	0.299	0.644	0.128	0.362	0.093	0.092	0.083	0.094	0.087
L	nan	nan	nan	nan	nan	nan	nan	nan	nan	nan	nan	nan	nan	nan	nan	nan	nan	nan	nan	nan	nan	nan	nan	nan
M	0.098	0.09	0.091	0.082	0.099	0.101	0.089	0.102	0.096	0.244	0.652	0.76	1.164	0.783	0.927	0.124	0.443	0.202	0.265	0.088	0.093	0.084	0.094	0.092
N	nan	nan	nan	nan	nan	nan	nan	nan	nan	nan	nan	nan	nan	nan	nan	nan	nan	nan	nan	nan	nan	nan	nan	nan
O	0.098	0.087	0.087	0.089	0.1	0.094	0.091	0.089	0.089	0.172	0.572	0.615	1.025	0.677	0.689	0.144	0.197	0.142	0.192	0.088	0.088	0.09	0.095	0.098
P	nan	nan	nan	nan	nan	nan	nan	nan	nan	nan	nan	nan	nan	nan	nan	nan	nan	nan	nan	nan	nan	nan	nan	nan
Time [s]: 53100
T[�C]: 30.1
	1	2	3	4	5	6	7	8	9	10	11	12	13	14	15	16	17	18	19	20	21	22	23	24
A	1.056	0.136	0.485	0.223	0.598	0.381	0.948	0.605	1.071	0.726	1.656	1.025	1.746	0.863	1.572	0.885	1.483	0.486	1.377	0.223	0.497	0.122	0.49	0.133
B	nan	nan	nan	nan	nan	nan	nan	nan	nan	nan	nan	nan	nan	nan	nan	nan	nan	nan	nan	nan	nan	nan	nan	nan
C	0.536	0.122	0.282	0.19	0.296	0.281	0.3	0.442	0.444	0.647	1.343	0.918	1.563	0.781	1.609	0.839	1.374	0.284	1.136	0.136	0.366	0.125	0.155	0.144
D	nan	nan	nan	nan	nan	nan	nan	nan	nan	nan	nan	nan	nan	nan	nan	nan	nan	nan	nan	nan	nan	nan	nan	nan
E	0.241	0.122	0.188	0.15	0.183	0.209	0.165	0.311	0.227	0.642	1.21	0.938	1.504	0.758	1.559	0.833	1.189	0.204	0.977	0.094	0.128	0.094	0.159	0.118
F	nan	nan	nan	nan	nan	nan	nan	nan	nan	nan	nan	nan	nan	nan	nan	nan	nan	nan	nan	nan	nan	nan	nan	nan
G	0.176	0.088	0.133	0.096	0.123	0.127	0.117	0.208	0.153	0.596	1.198	0.996	1.46	0.748	1.39	0.655	0.981	0.224	0.81	0.091	0.14	0.087	0.119	0.098
H	nan	nan	nan	nan	nan	nan	nan	nan	nan	nan	nan	nan	nan	nan	nan	nan	nan	nan	nan	nan	nan	nan	nan	nan
I	0.129	0.081	0.107	0.083	0.12	0.094	0.098	0.143	0.113	0.507	0.986	1.067	1.339	0.762	1.272	0.414	0.888	0.197	0.597	0.095	0.122	0.081	0.097	0.083
J	nan	nan	nan	nan	nan	nan	nan	nan	nan	nan	nan	nan	nan	nan	nan	nan	nan	nan	nan	nan	nan	nan	nan	nan
K	0.111	0.082	0.096	0.086	0.093	0.089	0.084	0.109	0.093	0.461	0.927	0.99	1.256	0.763	1.121	0.373	0.663	0.159	0.397	0.086	0.09	0.081	0.091	0.085
L	nan	nan	nan	nan	nan	nan	nan	nan	nan	nan	nan	nan	nan	nan	nan	nan	nan	nan	nan	nan	nan	nan	nan	nan
M	0.098	0.088	0.089	0.08	0.092	0.089	0.087	0.102	0.093	0.302	0.747	0.835	1.238	0.787	0.991	0.176	0.422	0.22	0.29	0.084	0.091	0.081	0.091	0.09
N	nan	nan	nan	nan	nan	nan	nan	nan	nan	nan	nan	nan	nan	nan	nan	nan	nan	nan	nan	nan	nan	nan	nan	nan
O	0.098	0.086	0.087	0.088	0.088	0.087	0.09	0.09	0.087	0.202	0.651	0.691	1.093	0.749	0.75	0.234	0.201	0.122	0.178	0.085	0.086	0.087	0.095	0.098
P	nan	nan	nan	nan	nan	nan	nan	nan	nan	nan	nan	nan	nan	nan	nan	nan	nan	nan	nan	nan	nan	nan	nan	nan
Time [s]: 54000
T[�C]: 30.0
	1	2	3	4	5	6	7	8	9	10	11	12	13	14	15	16	17	18	19	20	21	22	23	24
A	1.067	0.137	0.514	0.244	0.748	0.385	0.973	0.613	1.081	0.71	1.666	1.012	1.76	0.85	1.571	0.867	1.494	0.417	1.38	0.22	0.5	0.122	0.464	0.132
B	nan	nan	nan	nan	nan	nan	nan	nan	nan	nan	nan	nan	nan	nan	nan	nan	nan	nan	nan	nan	nan	nan	nan	nan
C	0.495	0.124	0.284	0.2	0.315	0.293	0.3	0.449	0.429	0.599	1.348	0.891	1.584	0.775	1.623	0.826	1.394	0.241	1.13	0.131	0.347	0.127	0.158	0.157
D	nan	nan	nan	nan	nan	nan	nan	nan	nan	nan	nan	nan	nan	nan	nan	nan	nan	nan	nan	nan	nan	nan	nan	nan
E	0.233	0.119	0.189	0.159	0.185	0.228	0.169	0.316	0.229	0.616	1.219	0.915	1.52	0.748	1.583	0.771	1.19	0.181	0.97	0.094	0.133	0.095	0.171	0.127
F	nan	nan	nan	nan	nan	nan	nan	nan	nan	nan	nan	nan	nan	nan	nan	nan	nan	nan	nan	nan	nan	nan	nan	nan
G	0.172	0.091	0.139	0.106	0.132	0.155	0.12	0.218	0.157	0.559	1.193	0.951	1.469	0.742	1.413	0.59	0.953	0.201	0.808	0.092	0.131	0.091	0.116	0.099
H	nan	nan	nan	nan	nan	nan	nan	nan	nan	nan	nan	nan	nan	nan	nan	nan	nan	nan	nan	nan	nan	nan	nan	nan
I	0.127	0.083	0.108	0.087	0.132	0.106	0.1	0.151	0.117	0.516	0.982	1.042	1.354	0.753	1.282	0.465	0.901	0.196	0.644	0.092	0.122	0.083	0.098	0.085
J	nan	nan	nan	nan	nan	nan	nan	nan	nan	nan	nan	nan	nan	nan	nan	nan	nan	nan	nan	nan	nan	nan	nan	nan
K	0.109	0.084	0.097	0.089	0.097	0.099	0.086	0.114	0.094	0.46	0.881	0.938	1.266	0.747	1.121	0.383	0.677	0.131	0.396	0.087	0.092	0.082	0.092	0.087
L	nan	nan	nan	nan	nan	nan	nan	nan	nan	nan	nan	nan	nan	nan	nan	nan	nan	nan	nan	nan	nan	nan	nan	nan
M	0.098	0.09	0.091	0.083	0.098	0.099	0.089	0.103	0.095	0.278	0.672	0.785	1.24	0.763	0.981	0.152	0.472	0.2	0.294	0.087	0.094	0.086	0.094	0.093
N	nan	nan	nan	nan	nan	nan	nan	nan	nan	nan	nan	nan	nan	nan	nan	nan	nan	nan	nan	nan	nan	nan	nan	nan
O	0.098	0.088	0.088	0.09	0.098	0.092	0.091	0.09	0.088	0.193	0.608	0.666	1.114	0.729	0.744	0.242	0.205	0.141	0.201	0.089	0.088	0.09	0.095	0.099
P	nan	nan	nan	nan	nan	nan	nan	nan	nan	nan	nan	nan	nan	nan	nan	nan	nan	nan	nan	nan	nan	nan	nan	nan
Time [s]: 54900
T[�C]: 30.1
	1	2	3	4	5	6	7	8	9	10	11	12	13	14	15	16	17	18	19	20	21	22	23	24
A	1.042	0.133	0.473	0.215	0.594	0.374	0.944	0.61	1.082	0.761	1.673	1.033	1.777	0.845	1.595	0.864	1.511	0.522	1.402	0.251	0.497	0.122	0.487	0.129
B	nan	nan	nan	nan	nan	nan	nan	nan	nan	nan	nan	nan	nan	nan	nan	nan	nan	nan	nan	nan	nan	nan	nan	nan
C	0.542	0.119	0.279	0.183	0.299	0.276	0.296	0.451	0.446	0.659	1.367	0.915	1.602	0.768	1.649	0.814	1.41	0.33	1.167	0.153	0.371	0.125	0.153	0.134
D	nan	nan	nan	nan	nan	nan	nan	nan	nan	nan	nan	nan	nan	nan	nan	nan	nan	nan	nan	nan	nan	nan	nan	nan
E	0.237	0.12	0.186	0.146	0.183	0.189	0.166	0.314	0.228	0.669	1.233	0.931	1.545	0.74	1.613	1.012	1.232	0.223	1.009	0.099	0.131	0.095	0.159	0.117
F	nan	nan	nan	nan	nan	nan	nan	nan	nan	nan	nan	nan	nan	nan	nan	nan	nan	nan	nan	nan	nan	nan	nan	nan
G	0.178	0.087	0.133	0.098	0.124	0.123	0.116	0.206	0.153	0.619	1.214	0.982	1.506	0.73	1.441	0.493	1.009	0.235	0.861	0.094	0.141	0.087	0.117	0.098
H	nan	nan	nan	nan	nan	nan	nan	nan	nan	nan	nan	nan	nan	nan	nan	nan	nan	nan	nan	nan	nan	nan	nan	nan
I	0.127	0.08	0.106	0.084	0.12	0.092	0.098	0.144	0.113	0.542	0.999	1.073	1.393	0.736	1.322	0.21	0.917	0.206	0.64	0.096	0.122	0.082	0.095	0.082
J	nan	nan	nan	nan	nan	nan	nan	nan	nan	nan	nan	nan	nan	nan	nan	nan	nan	nan	nan	nan	nan	nan	nan	nan
K	0.11	0.081	0.096	0.087	0.093	0.085	0.084	0.108	0.092	0.49	0.941	0.993	1.312	0.731	1.165	0.365	0.701	0.168	0.444	0.086	0.09	0.081	0.09	0.083
L	nan	nan	nan	nan	nan	nan	nan	nan	nan	nan	nan	nan	nan	nan	nan	nan	nan	nan	nan	nan	nan	nan	nan	nan
M	0.097	0.087	0.088	0.081	0.092	0.086	0.086	0.101	0.092	0.332	0.752	0.83	1.309	0.742	1.04	0.207	0.454	0.219	0.323	0.084	0.091	0.081	0.089	0.089
N	nan	nan	nan	nan	nan	nan	nan	nan	nan	nan	nan	nan	nan	nan	nan	nan	nan	nan	nan	nan	nan	nan	nan	nan
O	0.097	0.084	0.086	0.087	0.086	0.086	0.089	0.089	0.086	0.22	0.673	0.697	1.164	0.733	0.796	0.257	0.212	0.116	0.183	0.085	0.086	0.088	0.094	0.096
P	nan	nan	nan	nan	nan	nan	nan	nan	nan	nan	nan	nan	nan	nan	nan	nan	nan	nan	nan	nan	nan	nan	nan	nan
Time [s]: 55800
T[�C]: 30.1
	1	2	3	4	5	6	7	8	9	10	11	12	13	14	15	16	17	18	19	20	21	22	23	24
A	1.028	0.139	0.48	0.215	0.585	0.387	0.988	0.618	1.109	0.782	1.672	1.04	1.778	0.844	1.6	0.855	1.526	0.396	1.42	0.217	0.496	0.122	0.481	0.13
B	nan	nan	nan	nan	nan	nan	nan	nan	nan	nan	nan	nan	nan	nan	nan	nan	nan	nan	nan	nan	nan	nan	nan	nan
C	0.541	0.121	0.28	0.188	0.306	0.292	0.303	0.452	0.448	0.665	1.362	0.916	1.621	0.765	1.672	0.81	1.44	0.235	1.195	0.13	0.364	0.122	0.154	0.163
D	nan	nan	nan	nan	nan	nan	nan	nan	nan	nan	nan	nan	nan	nan	nan	nan	nan	nan	nan	nan	nan	nan	nan	nan
E	0.243	0.122	0.188	0.151	0.187	0.214	0.168	0.321	0.227	0.687	1.24	0.931	1.563	0.736	1.645	0.733	1.256	0.21	1.038	0.09	0.114	0.094	0.159	0.115
F	nan	nan	nan	nan	nan	nan	nan	nan	nan	nan	nan	nan	nan	nan	nan	nan	nan	nan	nan	nan	nan	nan	nan	nan
G	0.18	0.088	0.134	0.099	0.135	0.141	0.118	0.215	0.154	0.638	1.223	0.983	1.531	0.725	1.475	0.54	1.027	0.234	0.886	0.088	0.137	0.087	0.116	0.097
H	nan	nan	nan	nan	nan	nan	nan	nan	nan	nan	nan	nan	nan	nan	nan	nan	nan	nan	nan	nan	nan	nan	nan	nan
I	0.13	0.081	0.108	0.088	0.132	0.101	0.098	0.15	0.113	0.559	1.016	1.075	1.412	0.731	1.348	0.529	0.936	0.196	0.658	0.093	0.122	0.082	0.095	0.083
J	nan	nan	nan	nan	nan	nan	nan	nan	nan	nan	nan	nan	nan	nan	nan	nan	nan	nan	nan	nan	nan	nan	nan	nan
K	0.112	0.082	0.097	0.088	0.094	0.09	0.084	0.11	0.092	0.507	0.951	1.002	1.343	0.726	1.196	0.43	0.722	0.155	0.465	0.086	0.091	0.081	0.09	0.083
L	nan	nan	nan	nan	nan	nan	nan	nan	nan	nan	nan	nan	nan	nan	nan	nan	nan	nan	nan	nan	nan	nan	nan	nan
M	0.099	0.088	0.089	0.081	0.094	0.092	0.088	0.103	0.093	0.353	0.766	0.848	1.325	0.734	1.066	0.201	0.465	0.222	0.342	0.084	0.091	0.082	0.091	0.089
N	nan	nan	nan	nan	nan	nan	nan	nan	nan	nan	nan	nan	nan	nan	nan	nan	nan	nan	nan	nan	nan	nan	nan	nan
O	0.098	0.086	0.087	0.088	0.089	0.089	0.091	0.089	0.086	0.233	0.692	0.725	1.185	0.704	0.819	0.307	0.219	0.137	0.187	0.085	0.087	0.088	0.095	0.097
P	nan	nan	nan	nan	nan	nan	nan	nan	nan	nan	nan	nan	nan	nan	nan	nan	nan	nan	nan	nan	nan	nan	nan	nan
Time [s]: 56700
T[�C]: 30.1
	1	2	3	4	5	6	7	8	9	10	11	12	13	14	15	16	17	18	19	20	21	22	23	24
A	1.057	0.141	0.524	0.247	0.762	0.391	1.003	0.631	1.087	0.75	1.675	1.024	1.796	0.868	1.601	0.886	1.532	0.296	1.427	0.193	0.49	0.122	0.444	0.132
B	nan	nan	nan	nan	nan	nan	nan	nan	nan	nan	nan	nan	nan	nan	nan	nan	nan	nan	nan	nan	nan	nan	nan	nan
C	0.516	0.123	0.284	0.197	0.322	0.299	0.31	0.457	0.435	0.629	1.365	0.899	1.631	0.778	1.686	0.807	1.448	0.188	1.181	0.124	0.34	0.123	0.156	0.177
D	nan	nan	nan	nan	nan	nan	nan	nan	nan	nan	nan	nan	nan	nan	nan	nan	nan	nan	nan	nan	nan	nan	nan	nan
E	0.236	0.119	0.19	0.161	0.183	0.231	0.17	0.318	0.228	0.639	1.246	0.907	1.57	0.751	1.657	0.865	1.252	0.173	1.028	0.091	0.115	0.095	0.17	0.129
F	nan	nan	nan	nan	nan	nan	nan	nan	nan	nan	nan	nan	nan	nan	nan	nan	nan	nan	nan	nan	nan	nan	nan	nan
G	0.175	0.09	0.138	0.105	0.126	0.144	0.117	0.223	0.154	0.61	1.227	0.948	1.538	0.744	1.49	0.458	1.01	0.195	0.875	0.09	0.131	0.089	0.112	0.099
H	nan	nan	nan	nan	nan	nan	nan	nan	nan	nan	nan	nan	nan	nan	nan	nan	nan	nan	nan	nan	nan	nan	nan	nan
I	0.128	0.083	0.109	0.086	0.128	0.1	0.099	0.156	0.115	0.563	1.004	1.042	1.429	0.755	1.367	0.473	0.95	0.191	0.705	0.093	0.124	0.083	0.096	0.086
J	nan	nan	nan	nan	nan	nan	nan	nan	nan	nan	nan	nan	nan	nan	nan	nan	nan	nan	nan	nan	nan	nan	nan	nan
K	0.11	0.084	0.098	0.088	0.096	0.098	0.086	0.115	0.093	0.515	0.929	0.984	1.351	0.751	1.21	0.414	0.737	0.15	0.463	0.09	0.091	0.083	0.092	0.086
L	nan	nan	nan	nan	nan	nan	nan	nan	nan	nan	nan	nan	nan	nan	nan	nan	nan	nan	nan	nan	nan	nan	nan	nan
M	0.099	0.089	0.091	0.084	0.098	0.101	0.09	0.107	0.098	0.322	0.7	0.811	1.327	0.77	1.054	0.176	0.525	0.208	0.346	0.089	0.093	0.085	0.094	0.092
N	nan	nan	nan	nan	nan	nan	nan	nan	nan	nan	nan	nan	nan	nan	nan	nan	nan	nan	nan	nan	nan	nan	nan	nan
O	0.098	0.088	0.088	0.091	0.102	0.095	0.093	0.09	0.089	0.218	0.651	0.699	1.194	0.806	0.817	0.259	0.224	0.135	0.207	0.089	0.088	0.09	0.094	0.099
P	nan	nan	nan	nan	nan	nan	nan	nan	nan	nan	nan	nan	nan	nan	nan	nan	nan	nan	nan	nan	nan	nan	nan	nan
Time [s]: 57600
T[�C]: 30.1
	1	2	3	4	5	6	7	8	9	10	11	12	13	14	15	16	17	18	19	20	21	22	23	24
A	1.02	0.136	0.499	0.23	0.627	0.402	1.017	0.631	1.112	0.797	1.675	1.046	1.806	0.849	1.627	0.852	1.555	0.276	1.437	0.179	0.491	0.121	0.47	0.129
B	nan	nan	nan	nan	nan	nan	nan	nan	nan	nan	nan	nan	nan	nan	nan	nan	nan	nan	nan	nan	nan	nan	nan	nan
C	0.549	0.12	0.281	0.196	0.32	0.302	0.31	0.45	0.448	0.684	1.374	0.925	1.646	0.765	1.711	0.798	1.486	0.209	1.224	0.119	0.362	0.121	0.149	0.167
D	nan	nan	nan	nan	nan	nan	nan	nan	nan	nan	nan	nan	nan	nan	nan	nan	nan	nan	nan	nan	nan	nan	nan	nan
E	0.251	0.123	0.189	0.156	0.184	0.233	0.164	0.321	0.227	0.704	1.255	0.933	1.592	0.735	1.69	0.548	1.292	0.199	1.071	0.089	0.107	0.093	0.156	0.116
F	nan	nan	nan	nan	nan	nan	nan	nan	nan	nan	nan	nan	nan	nan	nan	nan	nan	nan	nan	nan	nan	nan	nan	nan
G	0.184	0.088	0.133	0.1	0.124	0.145	0.116	0.223	0.153	0.657	1.24	0.976	1.573	0.724	1.518	0.389	1.072	0.218	0.925	0.091	0.137	0.087	0.112	0.097
H	nan	nan	nan	nan	nan	nan	nan	nan	nan	nan	nan	nan	nan	nan	nan	nan	nan	nan	nan	nan	nan	nan	nan	nan
I	0.132	0.081	0.107	0.084	0.128	0.103	0.097	0.155	0.113	0.591	1.027	1.071	1.461	0.728	1.403	0.553	0.976	0.189	0.699	0.096	0.123	0.082	0.094	0.083
J	nan	nan	nan	nan	nan	nan	nan	nan	nan	nan	nan	nan	nan	nan	nan	nan	nan	nan	nan	nan	nan	nan	nan	nan
K	0.115	0.083	0.097	0.087	0.096	0.099	0.083	0.113	0.092	0.538	0.973	1.025	1.398	0.727	1.248	0.327	0.753	0.155	0.512	0.085	0.09	0.08	0.089	0.083
L	nan	nan	nan	nan	nan	nan	nan	nan	nan	nan	nan	nan	nan	nan	nan	nan	nan	nan	nan	nan	nan	nan	nan	nan
M	0.102	0.089	0.089	0.081	0.098	0.1	0.087	0.104	0.092	0.38	0.786	0.875	1.375	0.724	1.105	0.187	0.496	0.217	0.379	0.083	0.091	0.081	0.089	0.089
N	nan	nan	nan	nan	nan	nan	nan	nan	nan	nan	nan	nan	nan	nan	nan	nan	nan	nan	nan	nan	nan	nan	nan	nan
O	0.101	0.088	0.088	0.09	0.1	0.093	0.091	0.09	0.087	0.251	0.716	0.754	1.236	0.686	0.873	0.222	0.232	0.119	0.189	0.085	0.085	0.087	0.094	0.096
P	nan	nan	nan	nan	nan	nan	nan	nan	nan	nan	nan	nan	nan	nan	nan	nan	nan	nan	nan	nan	nan	nan	nan	nan
Time [s]: 58500
T[�C]: 30.1
	1	2	3	4	5	6	7	8	9	10	11	12	13	14	15	16	17	18	19	20	21	22	23	24
A	1.033	0.139	0.533	0.248	0.772	0.394	1.013	0.641	1.089	0.764	1.676	1.026	1.814	0.851	1.626	0.855	1.566	0.239	1.447	0.167	0.475	0.122	0.427	0.131
B	nan	nan	nan	nan	nan	nan	nan	nan	nan	nan	nan	nan	nan	nan	nan	nan	nan	nan	nan	nan	nan	nan	nan	nan
C	0.509	0.123	0.285	0.2	0.331	0.304	0.313	0.459	0.439	0.652	1.376	0.908	1.657	0.763	1.739	0.79	1.494	0.18	1.221	0.117	0.34	0.123	0.154	0.174
D	nan	nan	nan	nan	nan	nan	nan	nan	nan	nan	nan	nan	nan	nan	nan	nan	nan	nan	nan	nan	nan	nan	nan	nan
E	0.234	0.118	0.192	0.164	0.187	0.232	0.171	0.32	0.229	0.663	1.262	0.909	1.608	0.734	1.726	0.551	1.289	0.173	1.066	0.09	0.11	0.094	0.169	0.126
F	nan	nan	nan	nan	nan	nan	nan	nan	nan	nan	nan	nan	nan	nan	nan	nan	nan	nan	nan	nan	nan	nan	nan	nan
G	0.173	0.091	0.142	0.107	0.131	0.15	0.118	0.224	0.155	0.624	1.245	0.938	1.578	0.725	1.549	0.385	1.04	0.18	0.908	0.089	0.128	0.089	0.11	0.098
H	nan	nan	nan	nan	nan	nan	nan	nan	nan	nan	nan	nan	nan	nan	nan	nan	nan	nan	nan	nan	nan	nan	nan	nan
I	0.126	0.083	0.111	0.09	0.133	0.105	0.1	0.159	0.115	0.59	1.015	1.022	1.478	0.73	1.423	0.527	0.979	0.188	0.745	0.093	0.125	0.084	0.098	0.085
J	nan	nan	nan	nan	nan	nan	nan	nan	nan	nan	nan	nan	nan	nan	nan	nan	nan	nan	nan	nan	nan	nan	nan	nan
K	0.11	0.086	0.099	0.09	0.099	0.099	0.086	0.117	0.094	0.537	0.936	0.986	1.403	0.723	1.264	0.23	0.776	0.16	0.501	0.087	0.092	0.083	0.093	0.086
L	nan	nan	nan	nan	nan	nan	nan	nan	nan	nan	nan	nan	nan	nan	nan	nan	nan	nan	nan	nan	nan	nan	nan	nan
M	0.099	0.089	0.091	0.083	0.102	0.102	0.088	0.105	0.094	0.355	0.728	0.838	1.389	0.722	1.104	0.21	0.551	0.197	0.384	0.086	0.093	0.084	0.093	0.091
N	nan	nan	nan	nan	nan	nan	nan	nan	nan	nan	nan	nan	nan	nan	nan	nan	nan	nan	nan	nan	nan	nan	nan	nan
O	0.099	0.088	0.089	0.091	0.104	0.093	0.092	0.09	0.088	0.239	0.682	0.702	1.255	0.67	0.863	0.216	0.241	0.127	0.206	0.088	0.089	0.091	0.095	0.098
P	nan	nan	nan	nan	nan	nan	nan	nan	nan	nan	nan	nan	nan	nan	nan	nan	nan	nan	nan	nan	nan	nan	nan	nan
Time [s]: 59400
T[�C]: 30.1
	1	2	3	4	5	6	7	8	9	10	11	12	13	14	15	16	17	18	19	20	21	22	23	24
A	1.032	0.135	0.507	0.229	0.624	0.408	1.018	0.647	1.135	0.823	1.687	1.046	1.822	0.859	1.648	0.872	1.582	0.251	1.462	0.169	0.477	0.122	0.454	0.131
B	nan	nan	nan	nan	nan	nan	nan	nan	nan	nan	nan	nan	nan	nan	nan	nan	nan	nan	nan	nan	nan	nan	nan	nan
C	0.551	0.121	0.284	0.197	0.325	0.301	0.32	0.462	0.453	0.709	1.384	0.922	1.674	0.767	1.759	0.792	1.521	0.213	1.248	0.116	0.362	0.12	0.148	0.168
D	nan	nan	nan	nan	nan	nan	nan	nan	nan	nan	nan	nan	nan	nan	nan	nan	nan	nan	nan	nan	nan	nan	nan	nan
E	0.253	0.123	0.189	0.153	0.183	0.233	0.166	0.326	0.227	0.726	1.271	0.931	1.624	0.741	1.739	0.688	1.325	0.199	1.102	0.089	0.107	0.093	0.159	0.117
F	nan	nan	nan	nan	nan	nan	nan	nan	nan	nan	nan	nan	nan	nan	nan	nan	nan	nan	nan	nan	nan	nan	nan	nan
G	0.185	0.088	0.134	0.099	0.123	0.147	0.116	0.228	0.152	0.686	1.259	0.972	1.605	0.73	1.579	0.59	1.101	0.203	0.957	0.088	0.138	0.086	0.109	0.097
H	nan	nan	nan	nan	nan	nan	nan	nan	nan	nan	nan	nan	nan	nan	nan	nan	nan	nan	nan	nan	nan	nan	nan	nan
I	0.133	0.081	0.108	0.085	0.131	0.106	0.097	0.159	0.113	0.62	1.051	1.055	1.508	0.737	1.456	0.661	0.997	0.189	0.725	0.094	0.123	0.082	0.095	0.083
J	nan	nan	nan	nan	nan	nan	nan	nan	nan	nan	nan	nan	nan	nan	nan	nan	nan	nan	nan	nan	nan	nan	nan	nan
K	0.116	0.084	0.099	0.089	0.098	0.102	0.084	0.117	0.092	0.573	0.992	1.03	1.441	0.732	1.302	0.369	0.787	0.164	0.549	0.085	0.09	0.08	0.089	0.083
L	nan	nan	nan	nan	nan	nan	nan	nan	nan	nan	nan	nan	nan	nan	nan	nan	nan	nan	nan	nan	nan	nan	nan	nan
M	0.103	0.089	0.09	0.081	0.1	0.101	0.089	0.108	0.095	0.42	0.82	0.898	1.432	0.742	1.153	0.233	0.533	0.223	0.413	0.083	0.09	0.081	0.09	0.089
N	nan	nan	nan	nan	nan	nan	nan	nan	nan	nan	nan	nan	nan	nan	nan	nan	nan	nan	nan	nan	nan	nan	nan	nan
O	0.1	0.088	0.089	0.091	0.1	0.092	0.091	0.091	0.087	0.281	0.75	0.773	1.302	0.744	0.917	0.369	0.241	0.13	0.198	0.085	0.086	0.088	0.095	0.097
P	nan	nan	nan	nan	nan	nan	nan	nan	nan	nan	nan	nan	nan	nan	nan	nan	nan	nan	nan	nan	nan	nan	nan	nan
Time [s]: 60300
T[�C]: 30.2
	1	2	3	4	5	6	7	8	9	10	11	12	13	14	15	16	17	18	19	20	21	22	23	24
A	1.03	0.135	0.514	0.238	0.667	0.414	1.032	0.648	1.116	0.822	1.687	1.054	1.841	0.871	1.649	0.881	1.602	0.241	1.471	0.155	0.473	0.122	0.454	0.13
B	nan	nan	nan	nan	nan	nan	nan	nan	nan	nan	nan	nan	nan	nan	nan	nan	nan	nan	nan	nan	nan	nan	nan	nan
C	0.559	0.12	0.285	0.2	0.331	0.304	0.321	0.457	0.452	0.711	1.379	0.923	1.684	0.774	1.78	0.793	1.537	0.205	1.266	0.113	0.355	0.119	0.148	0.17
D	nan	nan	nan	nan	nan	nan	nan	nan	nan	nan	nan	nan	nan	nan	nan	nan	nan	nan	nan	nan	nan	nan	nan	nan
E	0.252	0.122	0.188	0.153	0.183	0.236	0.165	0.324	0.227	0.74	1.286	0.933	1.632	0.746	1.773	0.609	1.346	0.203	1.112	0.088	0.106	0.092	0.153	0.113
F	nan	nan	nan	nan	nan	nan	nan	nan	nan	nan	nan	nan	nan	nan	nan	nan	nan	nan	nan	nan	nan	nan	nan	nan
G	0.184	0.088	0.135	0.102	0.124	0.151	0.116	0.226	0.153	0.687	1.271	0.963	1.631	0.737	1.593	0.415	1.105	0.192	0.967	0.087	0.136	0.087	0.108	0.097
H	nan	nan	nan	nan	nan	nan	nan	nan	nan	nan	nan	nan	nan	nan	nan	nan	nan	nan	nan	nan	nan	nan	nan	nan
I	0.131	0.081	0.108	0.084	0.132	0.107	0.098	0.16	0.113	0.633	1.053	1.049	1.532	0.749	1.482	0.404	1.017	0.186	0.743	0.093	0.123	0.082	0.095	0.084
J	nan	nan	nan	nan	nan	nan	nan	nan	nan	nan	nan	nan	nan	nan	nan	nan	nan	nan	nan	nan	nan	nan	nan	nan
K	0.113	0.083	0.097	0.087	0.096	0.102	0.084	0.117	0.092	0.586	0.996	1.036	1.465	0.744	1.336	0.175	0.814	0.178	0.564	0.086	0.09	0.08	0.09	0.083
L	nan	nan	nan	nan	nan	nan	nan	nan	nan	nan	nan	nan	nan	nan	nan	nan	nan	nan	nan	nan	nan	nan	nan	nan
M	0.1	0.088	0.089	0.081	0.101	0.1	0.086	0.104	0.092	0.431	0.828	0.911	1.453	0.756	1.183	0.171	0.552	0.231	0.431	0.083	0.09	0.081	0.089	0.088
N	nan	nan	nan	nan	nan	nan	nan	nan	nan	nan	nan	nan	nan	nan	nan	nan	nan	nan	nan	nan	nan	nan	nan	nan
O	0.098	0.086	0.088	0.089	0.102	0.091	0.09	0.09	0.086	0.293	0.77	0.78	1.331	0.763	0.937	0.193	0.248	0.132	0.206	0.085	0.086	0.087	0.094	0.096
P	nan	nan	nan	nan	nan	nan	nan	nan	nan	nan	nan	nan	nan	nan	nan	nan	nan	nan	nan	nan	nan	nan	nan	nan
Time [s]: 61200
T[�C]: 30.1
	1	2	3	4	5	6	7	8	9	10	11	12	13	14	15	16	17	18	19	20	21	22	23	24
A	1.046	0.136	0.546	0.254	0.824	0.409	1.042	0.653	1.079	0.79	1.686	1.036	1.851	0.872	1.657	0.889	1.605	0.235	1.477	0.148	0.469	0.123	0.409	0.132
B	nan	nan	nan	nan	nan	nan	nan	nan	nan	nan	nan	nan	nan	nan	nan	nan	nan	nan	nan	nan	nan	nan	nan	nan
C	0.52	0.122	0.286	0.198	0.333	0.302	0.311	0.462	0.443	0.682	1.387	0.909	1.696	0.775	1.801	0.79	1.551	0.175	1.262	0.115	0.341	0.121	0.154	0.178
D	nan	nan	nan	nan	nan	nan	nan	nan	nan	nan	nan	nan	nan	nan	nan	nan	nan	nan	nan	nan	nan	nan	nan	nan
E	0.235	0.117	0.19	0.16	0.184	0.226	0.169	0.32	0.227	0.693	1.291	0.91	1.646	0.746	1.795	0.682	1.34	0.169	1.107	0.089	0.108	0.095	0.169	0.127
F	nan	nan	nan	nan	nan	nan	nan	nan	nan	nan	nan	nan	nan	nan	nan	nan	nan	nan	nan	nan	nan	nan	nan	nan
G	0.174	0.09	0.139	0.107	0.129	0.15	0.12	0.224	0.155	0.649	1.263	0.927	1.634	0.739	1.622	0.433	1.098	0.167	0.954	0.089	0.129	0.091	0.107	0.099
H	nan	nan	nan	nan	nan	nan	nan	nan	nan	nan	nan	nan	nan	nan	nan	nan	nan	nan	nan	nan	nan	nan	nan	nan
I	0.125	0.083	0.109	0.088	0.14	0.114	0.101	0.159	0.115	0.628	1.038	1.004	1.55	0.751	1.497	0.263	1.028	0.18	0.786	0.09	0.125	0.084	0.099	0.087
J	nan	nan	nan	nan	nan	nan	nan	nan	nan	nan	nan	nan	nan	nan	nan	nan	nan	nan	nan	nan	nan	nan	nan	nan
K	0.108	0.085	0.098	0.091	0.101	0.105	0.086	0.119	0.094	0.577	0.97	0.99	1.477	0.746	1.344	0.148	0.823	0.146	0.552	0.085	0.092	0.083	0.092	0.087
L	nan	nan	nan	nan	nan	nan	nan	nan	nan	nan	nan	nan	nan	nan	nan	nan	nan	nan	nan	nan	nan	nan	nan	nan
M	0.098	0.089	0.091	0.083	0.104	0.099	0.089	0.105	0.097	0.391	0.76	0.86	1.465	0.762	1.173	0.142	0.602	0.194	0.433	0.086	0.093	0.084	0.093	0.091
N	nan	nan	nan	nan	nan	nan	nan	nan	nan	nan	nan	nan	nan	nan	nan	nan	nan	nan	nan	nan	nan	nan	nan	nan
O	0.098	0.087	0.088	0.09	0.1	0.091	0.092	0.09	0.088	0.272	0.722	0.71	1.34	0.788	0.942	0.237	0.26	0.094	0.226	0.088	0.089	0.091	0.095	0.099
P	nan	nan	nan	nan	nan	nan	nan	nan	nan	nan	nan	nan	nan	nan	nan	nan	nan	nan	nan	nan	nan	nan	nan	nan
Time [s]: 62100
T[�C]: 29.9
	1	2	3	4	5	6	7	8	9	10	11	12	13	14	15	16	17	18	19	20	21	22	23	24
A	1.05	0.14	0.55	0.252	0.787	0.435	1.042	0.675	1.098	0.804	1.699	1.041	1.859	0.851	1.677	0.859	1.62	0.249	1.488	0.154	0.467	0.122	0.411	0.135
B	nan	nan	nan	nan	nan	nan	nan	nan	nan	nan	nan	nan	nan	nan	nan	nan	nan	nan	nan	nan	nan	nan	nan	nan
C	0.532	0.122	0.288	0.202	0.342	0.305	0.321	0.485	0.44	0.686	1.391	0.909	1.707	0.757	1.824	0.774	1.573	0.164	1.274	0.116	0.334	0.121	0.151	0.176
D	nan	nan	nan	nan	nan	nan	nan	nan	nan	nan	nan	nan	nan	nan	nan	nan	nan	nan	nan	nan	nan	nan	nan	nan
E	0.245	0.118	0.191	0.161	0.184	0.241	0.171	0.333	0.228	0.715	1.299	0.911	1.661	0.727	1.82	0.883	1.364	0.181	1.123	0.09	0.105	0.093	0.165	0.128
F	nan	nan	nan	nan	nan	nan	nan	nan	nan	nan	nan	nan	nan	nan	nan	nan	nan	nan	nan	nan	nan	nan	nan	nan
G	0.181	0.09	0.141	0.105	0.127	0.157	0.117	0.233	0.154	0.684	1.273	0.934	1.659	0.717	1.645	0.629	1.122	0.19	0.979	0.087	0.128	0.087	0.106	0.097
H	nan	nan	nan	nan	nan	nan	nan	nan	nan	nan	nan	nan	nan	nan	nan	nan	nan	nan	nan	nan	nan	nan	nan	nan
I	0.13	0.083	0.111	0.089	0.137	0.109	0.1	0.164	0.116	0.645	1.04	1.001	1.569	0.723	1.52	0.489	1.041	0.183	0.807	0.091	0.124	0.083	0.097	0.086
J	nan	nan	nan	nan	nan	nan	nan	nan	nan	nan	nan	nan	nan	nan	nan	nan	nan	nan	nan	nan	nan	nan	nan	nan
K	0.113	0.085	0.099	0.09	0.099	0.107	0.086	0.12	0.094	0.593	0.983	0.978	1.508	0.719	1.381	0.195	0.842	0.144	0.571	0.086	0.091	0.083	0.092	0.087
L	nan	nan	nan	nan	nan	nan	nan	nan	nan	nan	nan	nan	nan	nan	nan	nan	nan	nan	nan	nan	nan	nan	nan	nan
M	0.103	0.091	0.092	0.083	0.107	0.103	0.089	0.106	0.095	0.401	0.761	0.86	1.496	0.721	1.207	0.221	0.623	0.19	0.451	0.088	0.093	0.084	0.093	0.092
N	nan	nan	nan	nan	nan	nan	nan	nan	nan	nan	nan	nan	nan	nan	nan	nan	nan	nan	nan	nan	nan	nan	nan	nan
O	0.1	0.089	0.09	0.092	0.105	0.094	0.091	0.092	0.088	0.288	0.739	0.74	1.395	0.711	0.964	0.493	0.255	0.13	0.27	0.089	0.089	0.09	0.094	0.099
P	nan	nan	nan	nan	nan	nan	nan	nan	nan	nan	nan	nan	nan	nan	nan	nan	nan	nan	nan	nan	nan	nan	nan	nan
Time [s]: 63000
T[�C]: 30.0
	1	2	3	4	5	6	7	8	9	10	11	12	13	14	15	16	17	18	19	20	21	22	23	24
A	0.995	0.131	0.502	0.223	0.607	0.425	1.037	0.682	1.212	0.869	1.708	1.056	1.87	0.859	1.681	0.878	1.646	0.284	1.509	0.185	0.464	0.121	0.451	0.131
B	nan	nan	nan	nan	nan	nan	nan	nan	nan	nan	nan	nan	nan	nan	nan	nan	nan	nan	nan	nan	nan	nan	nan	nan
C	0.552	0.12	0.287	0.196	0.333	0.298	0.337	0.491	0.459	0.747	1.404	0.923	1.73	0.76	1.845	0.779	1.595	0.201	1.302	0.118	0.349	0.118	0.145	0.167
D	nan	nan	nan	nan	nan	nan	nan	nan	nan	nan	nan	nan	nan	nan	nan	nan	nan	nan	nan	nan	nan	nan	nan	nan
E	0.255	0.121	0.189	0.149	0.182	0.228	0.166	0.346	0.228	0.777	1.306	0.924	1.683	0.733	1.861	0.922	1.396	0.219	1.154	0.089	0.104	0.093	0.154	0.117
F	nan	nan	nan	nan	nan	nan	nan	nan	nan	nan	nan	nan	nan	nan	nan	nan	nan	nan	nan	nan	nan	nan	nan	nan
G	0.186	0.087	0.133	0.097	0.122	0.144	0.116	0.236	0.153	0.742	1.297	0.954	1.687	0.723	1.682	0.773	1.164	0.208	1.007	0.086	0.138	0.085	0.107	0.097
H	nan	nan	nan	nan	nan	nan	nan	nan	nan	nan	nan	nan	nan	nan	nan	nan	nan	nan	nan	nan	nan	nan	nan	nan
I	0.135	0.081	0.109	0.084	0.131	0.103	0.097	0.162	0.112	0.678	1.086	1.044	1.59	0.729	1.554	0.412	1.058	0.191	0.783	0.094	0.123	0.081	0.094	0.083
J	nan	nan	nan	nan	nan	nan	nan	nan	nan	nan	nan	nan	nan	nan	nan	nan	nan	nan	nan	nan	nan	nan	nan	nan
K	0.117	0.084	0.101	0.09	0.097	0.1	0.084	0.12	0.092	0.633	1.034	1.01	1.545	0.727	1.41	0.374	0.855	0.153	0.617	0.084	0.089	0.079	0.088	0.083
L	nan	nan	nan	nan	nan	nan	nan	nan	nan	nan	nan	nan	nan	nan	nan	nan	nan	nan	nan	nan	nan	nan	nan	nan
M	0.103	0.092	0.095	0.083	0.109	0.097	0.088	0.108	0.093	0.46	0.84	0.908	1.537	0.744	1.243	0.289	0.601	0.217	0.487	0.085	0.092	0.081	0.091	0.091
N	nan	nan	nan	nan	nan	nan	nan	nan	nan	nan	nan	nan	nan	nan	nan	nan	nan	nan	nan	nan	nan	nan	nan	nan
O	0.099	0.087	0.089	0.09	0.096	0.09	0.091	0.091	0.087	0.334	0.798	0.796	1.44	0.785	1.011	0.403	0.266	0.131	0.265	0.087	0.087	0.088	0.095	0.098
P	nan	nan	nan	nan	nan	nan	nan	nan	nan	nan	nan	nan	nan	nan	nan	nan	nan	nan	nan	nan	nan	nan	nan	nan
Time [s]: 63900
T[�C]: 30.0
	1	2	3	4	5	6	7	8	9	10	11	12	13	14	15	16	17	18	19	20	21	22	23	24
A	1.043	0.134	0.54	0.241	0.771	0.433	1.052	0.697	1.215	0.841	1.698	1.04	1.875	0.858	1.695	0.884	1.645	0.298	1.509	0.192	0.461	0.123	0.395	0.137
B	nan	nan	nan	nan	nan	nan	nan	nan	nan	nan	nan	nan	nan	nan	nan	nan	nan	nan	nan	nan	nan	nan	nan	nan
C	0.518	0.122	0.29	0.199	0.346	0.306	0.342	0.506	0.45	0.704	1.405	0.909	1.728	0.76	1.867	0.778	1.605	0.2	1.3	0.123	0.344	0.121	0.149	0.168
D	nan	nan	nan	nan	nan	nan	nan	nan	nan	nan	nan	nan	nan	nan	nan	nan	nan	nan	nan	nan	nan	nan	nan	nan
E	0.249	0.119	0.191	0.159	0.182	0.235	0.17	0.351	0.23	0.74	1.313	0.905	1.685	0.733	1.879	0.898	1.39	0.176	1.149	0.09	0.105	0.093	0.164	0.127
F	nan	nan	nan	nan	nan	nan	nan	nan	nan	nan	nan	nan	nan	nan	nan	nan	nan	nan	nan	nan	nan	nan	nan	nan
G	0.18	0.09	0.139	0.106	0.125	0.156	0.118	0.242	0.155	0.702	1.289	0.915	1.691	0.722	1.696	0.688	1.139	0.187	0.997	0.09	0.133	0.088	0.106	0.098
H	nan	nan	nan	nan	nan	nan	nan	nan	nan	nan	nan	nan	nan	nan	nan	nan	nan	nan	nan	nan	nan	nan	nan	nan
I	0.131	0.083	0.11	0.086	0.135	0.103	0.099	0.168	0.116	0.683	1.081	1.002	1.615	0.732	1.569	0.455	1.073	0.192	0.832	0.093	0.124	0.083	0.096	0.085
J	nan	nan	nan	nan	nan	nan	nan	nan	nan	nan	nan	nan	nan	nan	nan	nan	nan	nan	nan	nan	nan	nan	nan	nan
K	0.112	0.085	0.098	0.089	0.099	0.103	0.086	0.122	0.093	0.632	1.012	0.974	1.558	0.724	1.428	0.315	0.879	0.132	0.6	0.086	0.092	0.083	0.092	0.087
L	nan	nan	nan	nan	nan	nan	nan	nan	nan	nan	nan	nan	nan	nan	nan	nan	nan	nan	nan	nan	nan	nan	nan	nan
M	0.1	0.091	0.093	0.083	0.104	0.099	0.088	0.109	0.095	0.439	0.783	0.859	1.547	0.747	1.246	0.342	0.655	0.203	0.487	0.086	0.093	0.083	0.091	0.091
N	nan	nan	nan	nan	nan	nan	nan	nan	nan	nan	nan	nan	nan	nan	nan	nan	nan	nan	nan	nan	nan	nan	nan	nan
O	0.099	0.088	0.09	0.091	0.099	0.093	0.091	0.092	0.087	0.322	0.762	0.762	1.455	0.801	1.021	0.464	0.271	0.111	0.237	0.089	0.089	0.09	0.095	0.1
P	nan	nan	nan	nan	nan	nan	nan	nan	nan	nan	nan	nan	nan	nan	nan	nan	nan	nan	nan	nan	nan	nan	nan	nan
Time [s]: 64800
T[�C]: 30.1
	1	2	3	4	5	6	7	8	9	10	11	12	13	14	15	16	17	18	19	20	21	22	23	24
A	1.038	0.136	0.546	0.244	0.785	0.437	1.064	0.707	1.214	0.851	1.709	1.049	1.891	0.853	1.706	0.874	1.664	0.279	1.52	0.193	0.46	0.123	0.394	0.134
B	nan	nan	nan	nan	nan	nan	nan	nan	nan	nan	nan	nan	nan	nan	nan	nan	nan	nan	nan	nan	nan	nan	nan	nan
C	0.519	0.123	0.291	0.202	0.353	0.31	0.346	0.504	0.454	0.718	1.41	0.912	1.744	0.756	1.892	0.772	1.625	0.206	1.311	0.125	0.346	0.122	0.149	0.168
D	nan	nan	nan	nan	nan	nan	nan	nan	nan	nan	nan	nan	nan	nan	nan	nan	nan	nan	nan	nan	nan	nan	nan	nan
E	0.246	0.119	0.192	0.162	0.188	0.244	0.169	0.352	0.231	0.748	1.313	0.905	1.7	0.726	1.907	0.894	1.408	0.179	1.158	0.09	0.106	0.094	0.166	0.127
F	nan	nan	nan	nan	nan	nan	nan	nan	nan	nan	nan	nan	nan	nan	nan	nan	nan	nan	nan	nan	nan	nan	nan	nan
G	0.18	0.09	0.141	0.108	0.143	0.176	0.119	0.244	0.155	0.71	1.3	0.917	1.714	0.72	1.729	0.776	1.155	0.187	1.005	0.088	0.131	0.089	0.106	0.098
H	nan	nan	nan	nan	nan	nan	nan	nan	nan	nan	nan	nan	nan	nan	nan	nan	nan	nan	nan	nan	nan	nan	nan	nan
I	0.13	0.083	0.112	0.094	0.156	0.114	0.099	0.169	0.115	0.69	1.067	0.992	1.636	0.73	1.594	0.513	1.088	0.194	0.844	0.092	0.125	0.083	0.097	0.086
J	nan	nan	nan	nan	nan	nan	nan	nan	nan	nan	nan	nan	nan	nan	nan	nan	nan	nan	nan	nan	nan	nan	nan	nan
K	0.112	0.085	0.1	0.091	0.101	0.106	0.086	0.123	0.093	0.641	1.002	0.964	1.583	0.717	1.442	0.302	0.899	0.159	0.617	0.086	0.092	0.083	0.092	0.087
L	nan	nan	nan	nan	nan	nan	nan	nan	nan	nan	nan	nan	nan	nan	nan	nan	nan	nan	nan	nan	nan	nan	nan	nan
M	0.101	0.09	0.092	0.083	0.104	0.102	0.088	0.11	0.094	0.46	0.798	0.872	1.569	0.731	1.275	0.415	0.67	0.198	0.504	0.086	0.093	0.084	0.093	0.092
N	nan	nan	nan	nan	nan	nan	nan	nan	nan	nan	nan	nan	nan	nan	nan	nan	nan	nan	nan	nan	nan	nan	nan	nan
O	0.099	0.088	0.091	0.092	0.103	0.094	0.092	0.092	0.088	0.336	0.775	0.776	1.476	0.764	1.041	0.553	0.283	0.121	0.24	0.089	0.089	0.091	0.094	0.1
P	nan	nan	nan	nan	nan	nan	nan	nan	nan	nan	nan	nan	nan	nan	nan	nan	nan	nan	nan	nan	nan	nan	nan	nan
Time [s]: 65700
T[�C]: 30.1
	1	2	3	4	5	6	7	8	9	10	11	12	13	14	15	16	17	18	19	20	21	22	23	24
A	1.025	0.135	0.546	0.24	0.777	0.44	1.057	0.715	1.25	0.874	1.711	1.047	1.901	0.85	1.708	0.877	1.675	0.41	1.527	0.215	0.456	0.123	0.386	0.134
B	nan	nan	nan	nan	nan	nan	nan	nan	nan	nan	nan	nan	nan	nan	nan	nan	nan	nan	nan	nan	nan	nan	nan	nan
C	0.511	0.123	0.291	0.2	0.355	0.308	0.348	0.516	0.457	0.721	1.42	0.909	1.749	0.753	1.909	0.769	1.651	0.245	1.325	0.131	0.345	0.12	0.149	0.17
D	nan	nan	nan	nan	nan	nan	nan	nan	nan	nan	nan	nan	nan	nan	nan	nan	nan	nan	nan	nan	nan	nan	nan	nan
E	0.247	0.119	0.193	0.161	0.184	0.242	0.168	0.357	0.23	0.755	1.329	0.899	1.715	0.725	1.934	0.888	1.421	0.188	1.175	0.091	0.106	0.095	0.168	0.127
F	nan	nan	nan	nan	nan	nan	nan	nan	nan	nan	nan	nan	nan	nan	nan	nan	nan	nan	nan	nan	nan	nan	nan	nan
G	0.184	0.089	0.139	0.104	0.125	0.158	0.117	0.248	0.154	0.74	1.302	0.913	1.727	0.713	1.751	0.753	1.17	0.199	1.048	0.088	0.131	0.087	0.104	0.097
H	nan	nan	nan	nan	nan	nan	nan	nan	nan	nan	nan	nan	nan	nan	nan	nan	nan	nan	nan	nan	nan	nan	nan	nan
I	0.131	0.083	0.11	0.086	0.137	0.105	0.099	0.171	0.115	0.704	1.066	0.979	1.652	0.721	1.62	0.414	1.101	0.195	0.86	0.091	0.125	0.083	0.097	0.086
J	nan	nan	nan	nan	nan	nan	nan	nan	nan	nan	nan	nan	nan	nan	nan	nan	nan	nan	nan	nan	nan	nan	nan	nan
K	0.113	0.086	0.1	0.091	0.1	0.106	0.086	0.125	0.093	0.663	1.013	0.953	1.61	0.713	1.463	0.339	0.921	0.128	0.633	0.085	0.09	0.083	0.091	0.086
L	nan	nan	nan	nan	nan	nan	nan	nan	nan	nan	nan	nan	nan	nan	nan	nan	nan	nan	nan	nan	nan	nan	nan	nan
M	0.103	0.092	0.093	0.084	0.107	0.103	0.089	0.111	0.094	0.472	0.795	0.856	1.603	0.732	1.304	0.401	0.705	0.2	0.522	0.087	0.092	0.084	0.093	0.092
N	nan	nan	nan	nan	nan	nan	nan	nan	nan	nan	nan	nan	nan	nan	nan	nan	nan	nan	nan	nan	nan	nan	nan	nan
O	0.099	0.089	0.091	0.092	0.101	0.093	0.092	0.092	0.088	0.357	0.784	0.783	1.513	0.784	1.071	0.226	0.291	0.132	0.239	0.088	0.088	0.091	0.094	0.099
P	nan	nan	nan	nan	nan	nan	nan	nan	nan	nan	nan	nan	nan	nan	nan	nan	nan	nan	nan	nan	nan	nan	nan	nan
Time [s]: 66600
T[�C]: 30.0
	1	2	3	4	5	6	7	8	9	10	11	12	13	14	15	16	17	18	19	20	21	22	23	24
A	1.031	0.134	0.549	0.242	0.803	0.443	1.067	0.714	1.213	0.863	1.705	1.054	1.904	0.863	1.724	0.882	1.693	0.287	1.54	0.194	0.451	0.124	0.371	0.138
B	nan	nan	nan	nan	nan	nan	nan	nan	nan	nan	nan	nan	nan	nan	nan	nan	nan	nan	nan	nan	nan	nan	nan	nan
C	0.515	0.122	0.291	0.202	0.357	0.311	0.349	0.507	0.458	0.723	1.419	0.91	1.763	0.752	1.946	0.766	1.671	0.214	1.336	0.118	0.339	0.118	0.148	0.18
D	nan	nan	nan	nan	nan	nan	nan	nan	nan	nan	nan	nan	nan	nan	nan	nan	nan	nan	nan	nan	nan	nan	nan	nan
E	0.249	0.118	0.192	0.159	0.182	0.243	0.167	0.349	0.23	0.755	1.332	0.904	1.712	0.729	1.952	0.869	1.437	0.175	1.191	0.09	0.105	0.096	0.169	0.129
F	nan	nan	nan	nan	nan	nan	nan	nan	nan	nan	nan	nan	nan	nan	nan	nan	nan	nan	nan	nan	nan	nan	nan	nan
G	0.182	0.089	0.138	0.104	0.124	0.161	0.118	0.248	0.153	0.737	1.312	0.923	1.746	0.717	1.788	0.698	1.187	0.19	1.056	0.087	0.129	0.088	0.105	0.098
H	nan	nan	nan	nan	nan	nan	nan	nan	nan	nan	nan	nan	nan	nan	nan	nan	nan	nan	nan	nan	nan	nan	nan	nan
I	0.132	0.083	0.11	0.086	0.138	0.107	0.1	0.171	0.115	0.711	1.076	0.984	1.672	0.734	1.655	0.546	1.13	0.19	0.876	0.089	0.124	0.083	0.097	0.086
J	nan	nan	nan	nan	nan	nan	nan	nan	nan	nan	nan	nan	nan	nan	nan	nan	nan	nan	nan	nan	nan	nan	nan	nan
K	0.113	0.084	0.098	0.089	0.1	0.108	0.086	0.125	0.093	0.666	1.016	0.953	1.628	0.719	1.502	0.215	0.944	0.134	0.652	0.085	0.091	0.083	0.092	0.087
L	nan	nan	nan	nan	nan	nan	nan	nan	nan	nan	nan	nan	nan	nan	nan	nan	nan	nan	nan	nan	nan	nan	nan	nan
M	0.103	0.09	0.092	0.083	0.106	0.104	0.088	0.11	0.093	0.484	0.804	0.867	1.61	0.738	1.338	0.233	0.72	0.203	0.541	0.086	0.092	0.085	0.093	0.092
N	nan	nan	nan	nan	nan	nan	nan	nan	nan	nan	nan	nan	nan	nan	nan	nan	nan	nan	nan	nan	nan	nan	nan	nan
O	0.098	0.089	0.091	0.092	0.108	0.092	0.092	0.092	0.087	0.355	0.795	0.798	1.527	0.792	1.09	0.242	0.305	0.115	0.256	0.089	0.09	0.092	0.096	0.1
P	nan	nan	nan	nan	nan	nan	nan	nan	nan	nan	nan	nan	nan	nan	nan	nan	nan	nan	nan	nan	nan	nan	nan	nan
Time [s]: 67500
T[�C]: 30.2
	1	2	3	4	5	6	7	8	9	10	11	12	13	14	15	16	17	18	19	20	21	22	23	24
A	1.041	0.133	0.542	0.232	0.744	0.437	1.048	0.725	1.262	0.898	1.72	1.059	1.925	0.835	1.741	0.856	1.713	0.433	1.538	0.232	0.457	0.121	0.398	0.128
B	nan	nan	nan	nan	nan	nan	nan	nan	nan	nan	nan	nan	nan	nan	nan	nan	nan	nan	nan	nan	nan	nan	nan	nan
C	0.523	0.122	0.291	0.199	0.359	0.304	0.359	0.526	0.458	0.732	1.428	0.913	1.78	0.738	1.964	0.752	1.69	0.287	1.349	0.119	0.341	0.117	0.146	0.179
D	nan	nan	nan	nan	nan	nan	nan	nan	nan	nan	nan	nan	nan	nan	nan	nan	nan	nan	nan	nan	nan	nan	nan	nan
E	0.252	0.119	0.192	0.16	0.184	0.24	0.168	0.362	0.231	0.765	1.33	0.902	1.734	0.706	1.988	0.873	1.452	0.178	1.205	0.09	0.105	0.095	0.167	0.13
F	nan	nan	nan	nan	nan	nan	nan	nan	nan	nan	nan	nan	nan	nan	nan	nan	nan	nan	nan	nan	nan	nan	nan	nan
G	0.183	0.09	0.14	0.106	0.126	0.161	0.118	0.25	0.154	0.738	1.309	0.911	1.765	0.692	1.805	0.671	1.2	0.195	1.071	0.089	0.129	0.088	0.105	0.102
H	nan	nan	nan	nan	nan	nan	nan	nan	nan	nan	nan	nan	nan	nan	nan	nan	nan	nan	nan	nan	nan	nan	nan	nan
I	0.133	0.083	0.111	0.087	0.139	0.106	0.099	0.172	0.115	0.722	1.071	0.975	1.688	0.692	1.665	0.516	1.147	0.201	0.899	0.091	0.127	0.083	0.096	0.086
J	nan	nan	nan	nan	nan	nan	nan	nan	nan	nan	nan	nan	nan	nan	nan	nan	nan	nan	nan	nan	nan	nan	nan	nan
K	0.113	0.085	0.1	0.091	0.1	0.106	0.085	0.125	0.093	0.681	1.02	0.948	1.652	0.681	1.517	0.223	0.949	0.133	0.662	0.086	0.091	0.082	0.091	0.086
L	nan	nan	nan	nan	nan	nan	nan	nan	nan	nan	nan	nan	nan	nan	nan	nan	nan	nan	nan	nan	nan	nan	nan	nan
M	0.104	0.091	0.094	0.084	0.11	0.101	0.089	0.111	0.094	0.487	0.799	0.852	1.632	0.68	1.365	0.302	0.736	0.199	0.556	0.087	0.093	0.084	0.093	0.092
N	nan	nan	nan	nan	nan	nan	nan	nan	nan	nan	nan	nan	nan	nan	nan	nan	nan	nan	nan	nan	nan	nan	nan	nan
O	0.098	0.088	0.091	0.092	0.101	0.09	0.091	0.092	0.088	0.377	0.811	0.794	1.563	0.679	1.119	0.168	0.318	0.132	0.241	0.089	0.089	0.089	0.095	0.099
P	nan	nan	nan	nan	nan	nan	nan	nan	nan	nan	nan	nan	nan	nan	nan	nan	nan	nan	nan	nan	nan	nan	nan	nan
Time [s]: 68400
T[�C]: 30.1
	1	2	3	4	5	6	7	8	9	10	11	12	13	14	15	16	17	18	19	20	21	22	23	24
A	1.038	0.133	0.55	0.239	0.773	0.451	1.073	0.732	1.219	0.897	1.719	1.057	1.93	0.841	1.748	0.854	1.731	0.308	1.558	0.2	0.451	0.123	0.375	0.133
B	nan	nan	nan	nan	nan	nan	nan	nan	nan	nan	nan	nan	nan	nan	nan	nan	nan	nan	nan	nan	nan	nan	nan	nan
C	0.532	0.122	0.293	0.201	0.365	0.312	0.362	0.516	0.468	0.756	1.432	0.921	1.796	0.739	1.995	0.751	1.714	0.298	1.368	0.117	0.346	0.117	0.144	0.178
D	nan	nan	nan	nan	nan	nan	nan	nan	nan	nan	nan	nan	nan	nan	nan	nan	nan	nan	nan	nan	nan	nan	nan	nan
E	0.251	0.12	0.195	0.165	0.188	0.249	0.169	0.362	0.232	0.777	1.345	0.908	1.744	0.712	2.009	0.867	1.473	0.182	1.222	0.09	0.104	0.095	0.163	0.26
F	nan	nan	nan	nan	nan	nan	nan	nan	nan	nan	nan	nan	nan	nan	nan	nan	nan	nan	nan	nan	nan	nan	nan	nan
G	0.186	0.09	0.141	0.106	0.135	0.172	0.118	0.255	0.156	0.769	1.32	0.927	1.782	0.699	1.832	0.599	1.223	0.203	1.097	0.087	0.13	0.087	0.104	0.097
H	nan	nan	nan	nan	nan	nan	nan	nan	nan	nan	nan	nan	nan	nan	nan	nan	nan	nan	nan	nan	nan	nan	nan	nan
I	0.133	0.083	0.112	0.088	0.144	0.113	0.1	0.175	0.117	0.742	1.096	0.981	1.706	0.703	1.684	0.492	1.159	0.19	0.913	0.09	0.127	0.083	0.096	0.086
J	nan	nan	nan	nan	nan	nan	nan	nan	nan	nan	nan	nan	nan	nan	nan	nan	nan	nan	nan	nan	nan	nan	nan	nan
K	0.113	0.085	0.1	0.09	0.102	0.111	0.086	0.128	0.094	0.694	1.043	0.966	1.668	0.695	1.54	0.215	0.973	0.119	0.682	0.086	0.093	0.084	0.093	0.088
L	nan	nan	nan	nan	nan	nan	nan	nan	nan	nan	nan	nan	nan	nan	nan	nan	nan	nan	nan	nan	nan	nan	nan	nan
M	0.104	0.09	0.093	0.084	0.108	0.104	0.088	0.112	0.095	0.511	0.823	0.881	1.65	0.701	1.387	0.221	0.751	0.195	0.582	0.087	0.093	0.085	0.093	0.092
N	nan	nan	nan	nan	nan	nan	nan	nan	nan	nan	nan	nan	nan	nan	nan	nan	nan	nan	nan	nan	nan	nan	nan	nan
O	0.099	0.089	0.092	0.093	0.108	0.093	0.092	0.093	0.089	0.385	0.818	0.815	1.572	0.7	1.126	0.209	0.331	0.118	0.275	0.091	0.091	0.092	0.096	0.1
P	nan	nan	nan	nan	nan	nan	nan	nan	nan	nan	nan	nan	nan	nan	nan	nan	nan	nan	nan	nan	nan	nan	nan	nan
Time [s]: 69300
T[�C]: 30.0
	1	2	3	4	5	6	7	8	9	10	11	12	13	14	15	16	17	18	19	20	21	22	23	24
A	1.03	0.138	0.551	0.239	0.772	0.456	1.085	0.737	1.22	0.909	1.714	1.058	1.933	0.864	1.759	0.884	1.746	0.324	1.563	0.178	0.447	0.122	0.358	0.137
B	nan	nan	nan	nan	nan	nan	nan	nan	nan	nan	nan	nan	nan	nan	nan	nan	nan	nan	nan	nan	nan	nan	nan	nan
C	0.528	0.123	0.293	0.201	0.366	0.313	0.355	0.519	0.464	0.757	1.435	0.915	1.795	0.753	2.023	0.762	1.727	0.27	1.379	0.115	0.348	0.117	0.146	0.175
D	nan	nan	nan	nan	nan	nan	nan	nan	nan	nan	nan	nan	nan	nan	nan	nan	nan	nan	nan	nan	nan	nan	nan	nan
E	0.255	0.118	0.193	0.158	0.183	0.244	0.17	0.363	0.23	0.801	1.351	0.91	1.76	0.722	2.025	0.864	1.49	0.172	1.236	0.089	0.101	0.095	0.16	0.234
F	nan	nan	nan	nan	nan	nan	nan	nan	nan	nan	nan	nan	nan	nan	nan	nan	nan	nan	nan	nan	nan	nan	nan	nan
G	0.186	0.09	0.139	0.105	0.125	0.164	0.118	0.253	0.155	0.771	1.323	0.92	1.793	0.712	1.869	0.656	1.237	0.188	1.101	0.087	0.129	0.088	0.104	0.098
H	nan	nan	nan	nan	nan	nan	nan	nan	nan	nan	nan	nan	nan	nan	nan	nan	nan	nan	nan	nan	nan	nan	nan	nan
I	0.135	0.083	0.111	0.086	0.139	0.11	0.1	0.176	0.114	0.755	1.094	0.976	1.723	0.72	1.713	1.263	1.177	0.185	0.934	0.089	0.125	0.082	0.095	0.086
J	nan	nan	nan	nan	nan	nan	nan	nan	nan	nan	nan	nan	nan	nan	nan	nan	nan	nan	nan	nan	nan	nan	nan	nan
K	0.114	0.086	0.099	0.089	0.101	0.112	0.086	0.129	0.093	0.716	1.044	0.945	1.684	0.71	1.57	0.255	0.995	0.116	0.699	0.085	0.091	0.083	0.091	0.087
L	nan	nan	nan	nan	nan	nan	nan	nan	nan	nan	nan	nan	nan	nan	nan	nan	nan	nan	nan	nan	nan	nan	nan	nan
M	0.105	0.091	0.093	0.084	0.112	0.107	0.091	0.113	0.094	0.53	0.824	0.867	1.658	0.73	1.424	0.17	0.78	0.202	0.597	0.087	0.093	0.085	0.093	0.093
N	nan	nan	nan	nan	nan	nan	nan	nan	nan	nan	nan	nan	nan	nan	nan	nan	nan	nan	nan	nan	nan	nan	nan	nan
O	0.1	0.09	0.092	0.093	0.108	0.094	0.093	0.094	0.087	0.408	0.837	0.827	1.6	0.769	1.154	0.351	0.341	0.108	0.259	0.088	0.088	0.09	0.095	0.1
P	nan	nan	nan	nan	nan	nan	nan	nan	nan	nan	nan	nan	nan	nan	nan	nan	nan	nan	nan	nan	nan	nan	nan	nan
Time [s]: 70200
T[�C]: 30.1
	1	2	3	4	5	6	7	8	9	10	11	12	13	14	15	16	17	18	19	20	21	22	23	24
A	0.986	0.13	0.506	0.216	0.6	0.464	1.078	0.742	1.31	0.966	1.731	1.079	1.953	0.855	1.78	0.877	1.762	0.392	1.57	0.236	0.453	0.121	0.407	0.135
B	nan	nan	nan	nan	nan	nan	nan	nan	nan	nan	nan	nan	nan	nan	nan	nan	nan	nan	nan	nan	nan	nan	nan	nan
C	0.542	0.12	0.29	0.199	0.355	0.307	0.368	0.526	0.48	0.806	1.442	0.928	1.812	0.747	2.058	0.761	1.758	0.318	1.399	0.123	0.36	0.112	0.138	0.168
D	nan	nan	nan	nan	nan	nan	nan	nan	nan	nan	nan	nan	nan	nan	nan	nan	nan	nan	nan	nan	nan	nan	nan	nan
E	0.264	0.122	0.19	0.15	0.181	0.245	0.167	0.369	0.231	0.857	1.355	0.922	1.778	0.72	2.058	0.857	1.523	0.217	1.268	0.089	0.1	0.093	0.15	0.179
F	nan	nan	nan	nan	nan	nan	nan	nan	nan	nan	nan	nan	nan	nan	nan	nan	nan	nan	nan	nan	nan	nan	nan	nan
G	0.195	0.087	0.135	0.098	0.122	0.162	0.116	0.257	0.154	0.829	1.341	0.943	1.813	0.707	1.891	0.718	1.276	0.215	1.146	0.086	0.137	0.084	0.104	0.097
H	nan	nan	nan	nan	nan	nan	nan	nan	nan	nan	nan	nan	nan	nan	nan	nan	nan	nan	nan	nan	nan	nan	nan	nan
I	0.142	0.082	0.11	0.084	0.139	0.115	0.098	0.178	0.113	0.78	1.124	1.01	1.744	0.715	1.745	0.481	1.191	0.196	0.91	0.091	0.124	0.081	0.093	0.083
J	nan	nan	nan	nan	nan	nan	nan	nan	nan	nan	nan	nan	nan	nan	nan	nan	nan	nan	nan	nan	nan	nan	nan	nan
K	0.122	0.083	0.099	0.087	0.098	0.113	0.084	0.129	0.092	0.75	1.095	0.99	1.724	0.709	1.602	0.224	0.996	0.13	0.739	0.084	0.089	0.081	0.089	0.083
L	nan	nan	nan	nan	nan	nan	nan	nan	nan	nan	nan	nan	nan	nan	nan	nan	nan	nan	nan	nan	nan	nan	nan	nan
M	0.111	0.09	0.092	0.082	0.107	0.101	0.088	0.115	0.093	0.604	0.927	0.922	1.686	0.727	1.454	0.287	0.744	0.212	0.626	0.084	0.09	0.081	0.09	0.09
N	nan	nan	nan	nan	nan	nan	nan	nan	nan	nan	nan	nan	nan	nan	nan	nan	nan	nan	nan	nan	nan	nan	nan	nan
O	0.1	0.088	0.091	0.09	0.098	0.091	0.091	0.093	0.086	0.475	0.913	0.885	1.606	0.779	1.2	0.331	0.371	0.116	0.231	0.085	0.086	0.086	0.095	0.097
P	nan	nan	nan	nan	nan	nan	nan	nan	nan	nan	nan	nan	nan	nan	nan	nan	nan	nan	nan	nan	nan	nan	nan	nan
Time [s]: 71100
T[�C]: 30.0
	1	2	3	4	5	6	7	8	9	10	11	12	13	14	15	16	17	18	19	20	21	22	23	24
A	1.004	0.133	0.556	0.242	0.789	0.468	1.095	0.757	1.258	0.937	1.727	1.063	1.962	0.854	1.785	0.871	1.769	0.359	1.578	0.22	0.437	0.122	0.345	0.132
B	nan	nan	nan	nan	nan	nan	nan	nan	nan	nan	nan	nan	nan	nan	nan	nan	nan	nan	nan	nan	nan	nan	nan	nan
C	0.508	0.123	0.295	0.205	0.375	0.313	0.369	0.541	0.465	0.765	1.45	0.911	1.811	0.743	2.079	0.754	1.77	0.29	1.395	0.121	0.347	0.116	0.147	0.103
D	nan	nan	nan	nan	nan	nan	nan	nan	nan	nan	nan	nan	nan	nan	nan	nan	nan	nan	nan	nan	nan	nan	nan	nan
E	0.257	0.12	0.194	0.161	0.185	0.249	0.168	0.376	0.233	0.823	1.353	0.903	1.783	0.712	2.081	0.849	1.524	0.182	1.268	0.089	0.101	0.094	0.159	0.241
F	nan	nan	nan	nan	nan	nan	nan	nan	nan	nan	nan	nan	nan	nan	nan	nan	nan	nan	nan	nan	nan	nan	nan	nan
G	0.188	0.089	0.139	0.103	0.126	0.169	0.118	0.261	0.156	0.801	1.342	0.913	1.819	0.7	1.912	0.622	1.268	0.206	1.136	0.086	0.128	0.086	0.102	0.097
H	nan	nan	nan	nan	nan	nan	nan	nan	nan	nan	nan	nan	nan	nan	nan	nan	nan	nan	nan	nan	nan	nan	nan	nan
I	0.135	0.083	0.111	0.086	0.142	0.114	0.1	0.179	0.115	0.773	1.1	0.965	1.754	0.71	1.77	0.525	1.212	0.193	0.961	0.089	0.126	0.083	0.096	0.086
J	nan	nan	nan	nan	nan	nan	nan	nan	nan	nan	nan	nan	nan	nan	nan	nan	nan	nan	nan	nan	nan	nan	nan	nan
K	0.116	0.085	0.099	0.089	0.101	0.112	0.085	0.131	0.093	0.738	1.054	0.94	1.727	0.697	1.622	0.245	1.027	0.126	0.733	0.085	0.091	0.082	0.092	0.086
L	nan	nan	nan	nan	nan	nan	nan	nan	nan	nan	nan	nan	nan	nan	nan	nan	nan	nan	nan	nan	nan	nan	nan	nan
M	0.107	0.091	0.092	0.083	0.107	0.102	0.089	0.114	0.094	0.558	0.844	0.845	1.672	0.7	1.479	0.26	0.817	0.187	0.633	0.087	0.093	0.084	0.094	0.092
N	nan	nan	nan	nan	nan	nan	nan	nan	nan	nan	nan	nan	nan	nan	nan	nan	nan	nan	nan	nan	nan	nan	nan	nan
O	0.1	0.088	0.092	0.092	0.1	0.091	0.092	0.093	0.088	0.433	0.857	0.803	1.599	0.72	1.21	0.337	0.37	0.123	0.256	0.089	0.088	0.09	0.095	0.099
P	nan	nan	nan	nan	nan	nan	nan	nan	nan	nan	nan	nan	nan	nan	nan	nan	nan	nan	nan	nan	nan	nan	nan	nan
Time [s]: 72000
T[�C]: 30.0
	1	2	3	4	5	6	7	8	9	10	11	12	13	14	15	16	17	18	19	20	21	22	23	24
A	0.839	0.139	0.559	0.242	0.912	0.435	1.095	0.725	1.134	0.888	1.714	1.049	1.958	0.867	1.799	0.881	1.758	0.372	1.618	0.172	0.459	0.127	0.268	0.146
B	nan	nan	nan	nan	nan	nan	nan	nan	nan	nan	nan	nan	nan	nan	nan	nan	nan	nan	nan	nan	nan	nan	nan	nan
C	0.395	0.126	0.291	0.2	0.366	0.315	0.339	0.524	0.44	0.716	1.447	0.9	1.82	0.749	2.102	0.757	1.78	0.189	1.365	0.121	0.346	0.12	0.155	0.121
D	nan	nan	nan	nan	nan	nan	nan	nan	nan	nan	nan	nan	nan	nan	nan	nan	nan	nan	nan	nan	nan	nan	nan	nan
E	0.222	0.111	0.193	0.16	0.184	0.241	0.17	0.355	0.229	0.77	1.35	0.897	1.787	0.717	2.09	0.828	1.536	0.149	1.247	0.092	0.105	0.1	0.161	0.279
F	nan	nan	nan	nan	nan	nan	nan	nan	nan	nan	nan	nan	nan	nan	nan	nan	nan	nan	nan	nan	nan	nan	nan	nan
G	0.167	0.091	0.144	0.107	0.126	0.163	0.119	0.248	0.153	0.762	1.327	0.897	1.822	0.707	1.938	0.596	1.269	0.168	1.109	0.089	0.123	0.09	0.102	0.098
H	nan	nan	nan	nan	nan	nan	nan	nan	nan	nan	nan	nan	nan	nan	nan	nan	nan	nan	nan	nan	nan	nan	nan	nan
I	0.127	0.085	0.112	0.087	0.136	0.107	0.101	0.166	0.115	0.757	1.066	0.938	1.754	0.714	1.785	0.625	1.231	0.176	0.999	0.093	0.13	0.086	0.1	0.09
J	nan	nan	nan	nan	nan	nan	nan	nan	nan	nan	nan	nan	nan	nan	nan	nan	nan	nan	nan	nan	nan	nan	nan	nan
K	0.111	0.087	0.1	0.09	0.103	0.107	0.087	0.123	0.094	0.7	1.007	0.891	1.722	0.704	1.636	0.251	1.062	0.126	0.743	0.09	0.095	0.085	0.096	0.093
L	nan	nan	nan	nan	nan	nan	nan	nan	nan	nan	nan	nan	nan	nan	nan	nan	nan	nan	nan	nan	nan	nan	nan	nan
M	0.105	0.092	0.094	0.085	0.11	0.104	0.089	0.108	0.095	0.522	0.787	0.836	1.672	0.725	1.504	0.225	0.911	0.167	0.634	0.092	0.095	0.088	0.097	0.096
N	nan	nan	nan	nan	nan	nan	nan	nan	nan	nan	nan	nan	nan	nan	nan	nan	nan	nan	nan	nan	nan	nan	nan	nan
O	0.101	0.093	0.092	0.094	0.111	0.093	0.092	0.093	0.09	0.401	0.845	0.793	1.611	0.773	1.212	0.347	0.397	0.125	0.323	0.094	0.094	0.097	0.101	0.103
P	nan	nan	nan	nan	nan	nan	nan	nan	nan	nan	nan	nan	nan	nan	nan	nan	nan	nan	nan	nan	nan	nan	nan	nan
Time [s]: 72900
T[�C]: 30.1
	1	2	3	4	5	6	7	8	9	10	11	12	13	14	15	16	17	18	19	20	21	22	23	24
A	1.027	0.131	0.55	0.234	0.753	0.478	1.117	0.771	1.278	0.96	1.727	1.073	1.952	0.867	1.806	0.891	1.759	0.42	1.596	0.232	0.439	0.123	0.327	0.136
B	nan	nan	nan	nan	nan	nan	nan	nan	nan	nan	nan	nan	nan	nan	nan	nan	nan	nan	nan	nan	nan	nan	nan	nan
C	0.497	0.123	0.297	0.208	0.381	0.317	0.369	0.55	0.461	0.76	1.451	0.911	1.828	0.749	2.103	0.762	1.798	0.234	1.406	0.119	0.357	0.113	0.149	0.115
D	nan	nan	nan	nan	nan	nan	nan	nan	nan	nan	nan	nan	nan	nan	nan	nan	nan	nan	nan	nan	nan	nan	nan	nan
E	0.259	0.119	0.194	0.161	0.184	0.254	0.167	0.379	0.232	0.827	1.369	0.901	1.798	0.719	2.079	0.832	1.553	0.204	1.286	0.089	0.101	0.095	0.155	0.244
F	nan	nan	nan	nan	nan	nan	nan	nan	nan	nan	nan	nan	nan	nan	nan	nan	nan	nan	nan	nan	nan	nan	nan	nan
G	0.188	0.089	0.139	0.105	0.125	0.175	0.119	0.265	0.155	0.807	1.353	0.908	1.834	0.707	1.963	0.67	1.296	0.195	1.155	0.088	0.129	0.087	0.101	0.098
H	nan	nan	nan	nan	nan	nan	nan	nan	nan	nan	nan	nan	nan	nan	nan	nan	nan	nan	nan	nan	nan	nan	nan	nan
I	0.138	0.083	0.111	0.086	0.143	0.115	0.099	0.183	0.115	0.808	1.116	0.976	1.781	0.716	1.807	0.659	1.242	0.198	0.981	0.092	0.125	0.082	0.094	0.085
J	nan	nan	nan	nan	nan	nan	nan	nan	nan	nan	nan	nan	nan	nan	nan	nan	nan	nan	nan	nan	nan	nan	nan	nan
K	0.116	0.084	0.1	0.09	0.102	0.116	0.086	0.136	0.094	0.78	1.087	0.949	1.756	0.71	1.658	0.291	1.059	0.141	0.755	0.086	0.092	0.082	0.092	0.087
L	nan	nan	nan	nan	nan	nan	nan	nan	nan	nan	nan	nan	nan	nan	nan	nan	nan	nan	nan	nan	nan	nan	nan	nan
M	0.108	0.091	0.093	0.084	0.113	0.106	0.089	0.117	0.099	0.587	0.873	0.871	1.672	0.731	1.526	0.379	0.832	0.189	0.666	0.087	0.092	0.083	0.092	0.091
N	nan	nan	nan	nan	nan	nan	nan	nan	nan	nan	nan	nan	nan	nan	nan	nan	nan	nan	nan	nan	nan	nan	nan	nan
O	0.099	0.089	0.092	0.093	0.105	0.092	0.092	0.094	0.088	0.466	0.881	0.836	1.614	0.794	1.239	0.436	0.402	0.1	0.28	0.089	0.089	0.09	0.097	0.1
P	nan	nan	nan	nan	nan	nan	nan	nan	nan	nan	nan	nan	nan	nan	nan	nan	nan	nan	nan	nan	nan	nan	nan	nan
Time [s]: 73800
T[�C]: 30.1
	1	2	3	4	5	6	7	8	9	10	11	12	13	14	15	16	17	18	19	20	21	22	23	24
A	0.973	0.133	0.495	0.209	0.583	0.472	1.122	0.764	1.281	1.008	1.74	1.089	1.952	0.852	1.821	0.847	1.763	0.437	1.606	0.193	0.462	0.117	0.349	0.127
B	nan	nan	nan	nan	nan	nan	nan	nan	nan	nan	nan	nan	nan	nan	nan	nan	nan	nan	nan	nan	nan	nan	nan	nan
C	0.544	0.121	0.297	0.204	0.376	0.318	0.372	0.526	0.478	0.818	1.456	0.922	1.841	0.731	2.111	0.735	1.822	0.246	1.441	0.111	0.367	0.11	0.139	0.118
D	nan	nan	nan	nan	nan	nan	nan	nan	nan	nan	nan	nan	nan	nan	nan	nan	nan	nan	nan	nan	nan	nan	nan	nan
E	0.267	0.123	0.192	0.153	0.183	0.256	0.165	0.373	0.232	0.887	1.374	0.92	1.814	0.699	2.086	0.862	1.59	0.243	1.319	0.088	0.099	0.094	0.154	0.203
F	nan	nan	nan	nan	nan	nan	nan	nan	nan	nan	nan	nan	nan	nan	nan	nan	nan	nan	nan	nan	nan	nan	nan	nan
G	0.197	0.088	0.135	0.099	0.122	0.174	0.117	0.265	0.156	0.862	1.37	0.939	1.858	0.682	1.997	0.562	1.339	0.194	1.194	0.085	0.137	0.084	0.101	0.096
H	nan	nan	nan	nan	nan	nan	nan	nan	nan	nan	nan	nan	nan	nan	nan	nan	nan	nan	nan	nan	nan	nan	nan	nan
I	0.144	0.081	0.11	0.083	0.143	0.12	0.098	0.181	0.113	0.824	1.143	1	1.8	0.678	1.834	0.833	1.266	0.194	0.982	0.091	0.124	0.081	0.092	0.083
J	nan	nan	nan	nan	nan	nan	nan	nan	nan	nan	nan	nan	nan	nan	nan	nan	nan	nan	nan	nan	nan	nan	nan	nan
K	0.123	0.083	0.099	0.088	0.099	0.115	0.084	0.132	0.092	0.798	1.116	0.963	1.76	0.669	1.688	0.287	1.083	0.159	0.805	0.084	0.089	0.081	0.089	0.083
L	nan	nan	nan	nan	nan	nan	nan	nan	nan	nan	nan	nan	nan	nan	nan	nan	nan	nan	nan	nan	nan	nan	nan	nan
M	0.112	0.09	0.091	0.082	0.109	0.101	0.087	0.115	0.093	0.656	0.939	0.908	1.669	0.658	1.571	0.161	0.821	0.213	0.699	0.084	0.09	0.082	0.09	0.089
N	nan	nan	nan	nan	nan	nan	nan	nan	nan	nan	nan	nan	nan	nan	nan	nan	nan	nan	nan	nan	nan	nan	nan	nan
O	0.099	0.089	0.091	0.091	0.102	0.091	0.091	0.094	0.086	0.528	0.947	0.868	1.587	0.599	1.263	0.36	0.428	0.096	0.273	0.085	0.085	0.086	0.095	0.097
P	nan	nan	nan	nan	nan	nan	nan	nan	nan	nan	nan	nan	nan	nan	nan	nan	nan	nan	nan	nan	nan	nan	nan	nan
Time [s]: 74700
T[�C]: 30.1
	1	2	3	4	5	6	7	8	9	10	11	12	13	14	15	16	17	18	19	20	21	22	23	24
A	0.867	0.131	0.556	0.214	0.88	0.403	1.129	0.753	1.148	0.947	1.722	1.069	1.953	0.857	1.813	0.864	1.746	0.419	1.634	0.147	0.451	0.121	0.245	0.127
B	nan	nan	nan	nan	nan	nan	nan	nan	nan	nan	nan	nan	nan	nan	nan	nan	nan	nan	nan	nan	nan	nan	nan	nan
C	0.413	0.12	0.285	0.187	0.38	0.316	0.354	0.533	0.454	0.779	1.455	0.917	1.842	0.741	2.114	0.744	1.824	0.178	1.409	0.112	0.352	0.123	0.158	0.122
D	nan	nan	nan	nan	nan	nan	nan	nan	nan	nan	nan	nan	nan	nan	nan	nan	nan	nan	nan	nan	nan	nan	nan	nan
E	0.211	0.112	0.19	0.155	0.183	0.226	0.167	0.363	0.227	0.808	1.367	0.908	1.817	0.71	2.068	0.824	1.609	0.174	1.301	0.088	0.1	0.097	0.14	0.311
F	nan	nan	nan	nan	nan	nan	nan	nan	nan	nan	nan	nan	nan	nan	nan	nan	nan	nan	nan	nan	nan	nan	nan	nan
G	0.161	0.091	0.142	0.104	0.122	0.145	0.115	0.255	0.15	0.793	1.337	0.911	1.842	0.699	2.012	0.545	1.335	0.148	1.161	0.093	0.121	0.091	0.099	0.099
H	nan	nan	nan	nan	nan	nan	nan	nan	nan	nan	nan	nan	nan	nan	nan	nan	nan	nan	nan	nan	nan	nan	nan	nan
I	0.122	0.085	0.109	0.085	0.129	0.099	0.098	0.171	0.112	0.801	1.091	0.957	1.793	0.703	1.861	0.668	1.291	0.188	1.059	0.099	0.126	0.087	0.092	0.089
J	nan	nan	nan	nan	nan	nan	nan	nan	nan	nan	nan	nan	nan	nan	nan	nan	nan	nan	nan	nan	nan	nan	nan	nan
K	0.107	0.087	0.096	0.089	0.099	0.098	0.083	0.126	0.091	0.758	1.059	0.921	1.752	0.693	1.705	0.28	1.109	0.104	0.786	0.089	0.091	0.084	0.09	0.09
L	nan	nan	nan	nan	nan	nan	nan	nan	nan	nan	nan	nan	nan	nan	nan	nan	nan	nan	nan	nan	nan	nan	nan	nan
M	0.101	0.091	0.091	0.084	0.107	0.098	0.086	0.108	0.092	0.58	0.826	0.884	1.668	0.696	1.576	0.149	0.902	0.16	0.669	0.088	0.093	0.085	0.091	0.092
N	nan	nan	nan	nan	nan	nan	nan	nan	nan	nan	nan	nan	nan	nan	nan	nan	nan	nan	nan	nan	nan	nan	nan	nan
O	0.099	0.089	0.091	0.091	0.107	0.091	0.09	0.092	0.087	0.462	0.886	0.83	1.638	0.688	1.271	0.26	0.429	0.103	0.311	0.091	0.091	0.094	0.096	0.099
P	nan	nan	nan	nan	nan	nan	nan	nan	nan	nan	nan	nan	nan	nan	nan	nan	nan	nan	nan	nan	nan	nan	nan	nan
Time [s]: 75600
T[�C]: 30.1
	1	2	3	4	5	6	7	8	9	10	11	12	13	14	15	16	17	18	19	20	21	22	23	24
A	0.985	0.137	0.51	0.219	0.612	0.487	1.145	0.776	1.336	1.028	1.739	1.094	1.958	0.869	1.818	0.88	1.754	0.453	1.629	0.198	0.448	0.121	0.313	0.127
B	nan	nan	nan	nan	nan	nan	nan	nan	nan	nan	nan	nan	nan	nan	nan	nan	nan	nan	nan	nan	nan	nan	nan	nan
C	0.533	0.12	0.294	0.203	0.376	0.322	0.386	0.536	0.495	0.852	1.467	0.93	1.845	0.744	2.124	0.755	1.855	0.26	1.46	0.111	0.361	0.11	0.136	0.114
D	nan	nan	nan	nan	nan	nan	nan	nan	nan	nan	nan	nan	nan	nan	nan	nan	nan	nan	nan	nan	nan	nan	nan	nan
E	0.279	0.124	0.193	0.156	0.184	0.26	0.167	0.38	0.234	0.891	1.389	0.918	1.835	0.715	2.079	0.88	1.622	0.175	1.337	0.088	0.099	0.094	0.148	0.196
F	nan	nan	nan	nan	nan	nan	nan	nan	nan	nan	nan	nan	nan	nan	nan	nan	nan	nan	nan	nan	nan	nan	nan	nan
G	0.199	0.087	0.135	0.1	0.123	0.18	0.117	0.27	0.158	0.879	1.374	0.933	1.857	0.703	2.042	0.546	1.379	0.211	1.236	0.087	0.138	0.085	0.1	0.096
H	nan	nan	nan	nan	nan	nan	nan	nan	nan	nan	nan	nan	nan	nan	nan	nan	nan	nan	nan	nan	nan	nan	nan	nan
I	0.147	0.081	0.11	0.083	0.146	0.122	0.097	0.182	0.116	0.849	1.153	1.003	1.818	0.708	1.884	0.655	1.313	0.202	1.014	0.094	0.125	0.08	0.09	0.082
J	nan	nan	nan	nan	nan	nan	nan	nan	nan	nan	nan	nan	nan	nan	nan	nan	nan	nan	nan	nan	nan	nan	nan	nan
K	0.125	0.084	0.099	0.088	0.1	0.117	0.084	0.134	0.092	0.823	1.138	0.967	1.77	0.7	1.73	0.3	1.116	0.134	0.846	0.086	0.089	0.081	0.089	0.083
L	nan	nan	nan	nan	nan	nan	nan	nan	nan	nan	nan	nan	nan	nan	nan	nan	nan	nan	nan	nan	nan	nan	nan	nan
M	0.116	0.09	0.091	0.083	0.109	0.098	0.086	0.115	0.091	0.687	0.961	0.919	1.677	0.718	1.624	0.147	0.838	0.209	0.737	0.084	0.09	0.081	0.089	0.087
N	nan	nan	nan	nan	nan	nan	nan	nan	nan	nan	nan	nan	nan	nan	nan	nan	nan	nan	nan	nan	nan	nan	nan	nan
O	0.1	0.09	0.091	0.09	0.1	0.09	0.09	0.093	0.085	0.567	0.978	0.891	1.616	0.759	1.309	0.277	0.466	0.096	0.284	0.085	0.086	0.086	0.094	0.096
P	nan	nan	nan	nan	nan	nan	nan	nan	nan	nan	nan	nan	nan	nan	nan	nan	nan	nan	nan	nan	nan	nan	nan	nan
Time [s]: 76500
T[�C]: 30.1
	1	2	3	4	5	6	7	8	9	10	11	12	13	14	15	16	17	18	19	20	21	22	23	24
A	1.02	0.147	0.558	0.236	0.761	0.48	1.147	0.795	1.29	0.999	1.732	1.084	1.964	0.857	1.811	0.869	1.741	0.484	1.639	0.175	0.446	0.123	0.267	0.136
B	nan	nan	nan	nan	nan	nan	nan	nan	nan	nan	nan	nan	nan	nan	nan	nan	nan	nan	nan	nan	nan	nan	nan	nan
C	0.518	0.123	0.301	0.206	0.394	0.322	0.381	0.555	0.471	0.799	1.475	0.92	1.848	0.734	2.116	0.745	1.851	0.21	1.458	0.112	0.347	0.114	0.141	0.124
D	nan	nan	nan	nan	nan	nan	nan	nan	nan	nan	nan	nan	nan	nan	nan	nan	nan	nan	nan	nan	nan	nan	nan	nan
E	0.261	0.12	0.195	0.163	0.184	0.257	0.171	0.383	0.231	0.851	1.392	0.906	1.836	0.706	2.077	0.898	1.63	0.13	1.333	0.089	0.101	0.095	0.15	0.271
F	nan	nan	nan	nan	nan	nan	nan	nan	nan	nan	nan	nan	nan	nan	nan	nan	nan	nan	nan	nan	nan	nan	nan	nan
G	0.187	0.09	0.142	0.108	0.125	0.177	0.118	0.267	0.155	0.832	1.363	0.906	1.857	0.693	2.044	0.679	1.366	0.182	1.211	0.087	0.128	0.087	0.1	0.098
H	nan	nan	nan	nan	nan	nan	nan	nan	nan	nan	nan	nan	nan	nan	nan	nan	nan	nan	nan	nan	nan	nan	nan	nan
I	0.141	0.083	0.112	0.086	0.146	0.117	0.1	0.187	0.113	0.839	1.125	0.971	1.823	0.694	1.901	0.891	1.315	0.191	1.064	0.089	0.125	0.082	0.094	0.086
J	nan	nan	nan	nan	nan	nan	nan	nan	nan	nan	nan	nan	nan	nan	nan	nan	nan	nan	nan	nan	nan	nan	nan	nan
K	0.12	0.085	0.1	0.089	0.102	0.118	0.085	0.135	0.092	0.809	1.114	0.945	1.757	0.686	1.742	0.398	1.131	0.129	0.836	0.085	0.091	0.082	0.091	0.086
L	nan	nan	nan	nan	nan	nan	nan	nan	nan	nan	nan	nan	nan	nan	nan	nan	nan	nan	nan	nan	nan	nan	nan	nan
M	0.112	0.092	0.094	0.085	0.116	0.103	0.088	0.116	0.094	0.651	0.921	0.899	1.679	0.692	1.637	0.375	0.89	0.19	0.738	0.085	0.091	0.083	0.092	0.091
N	nan	nan	nan	nan	nan	nan	nan	nan	nan	nan	nan	nan	nan	nan	nan	nan	nan	nan	nan	nan	nan	nan	nan	nan
O	0.106	0.092	0.093	0.093	0.108	0.093	0.091	0.094	0.088	0.517	0.936	0.849	1.636	0.695	1.337	0.352	0.46	0.103	0.292	0.089	0.089	0.091	0.095	0.1
P	nan	nan	nan	nan	nan	nan	nan	nan	nan	nan	nan	nan	nan	nan	nan	nan	nan	nan	nan	nan	nan	nan	nan	nan
Time [s]: 77400
T[�C]: 30.1
	1	2	3	4	5	6	7	8	9	10	11	12	13	14	15	16	17	18	19	20	21	22	23	24
A	0.961	0.133	0.5	0.216	0.603	0.485	1.134	0.791	1.392	1.052	1.744	1.096	1.958	0.862	1.825	0.884	1.752	0.573	1.642	0.268	0.451	0.123	0.306	0.132
B	nan	nan	nan	nan	nan	nan	nan	nan	nan	nan	nan	nan	nan	nan	nan	nan	nan	nan	nan	nan	nan	nan	nan	nan
C	0.527	0.12	0.294	0.2	0.379	0.316	0.396	0.551	0.51	0.868	1.473	0.932	1.859	0.737	2.124	0.755	1.857	0.321	1.471	0.126	0.365	0.111	0.134	0.115
D	nan	nan	nan	nan	nan	nan	nan	nan	nan	nan	nan	nan	nan	nan	nan	nan	nan	nan	nan	nan	nan	nan	nan	nan
E	0.274	0.123	0.194	0.155	0.184	0.254	0.168	0.393	0.235	0.918	1.4	0.911	1.84	0.71	2.088	0.914	1.658	0.162	1.363	0.088	0.099	0.094	0.145	0.181
F	nan	nan	nan	nan	nan	nan	nan	nan	nan	nan	nan	nan	nan	nan	nan	nan	nan	nan	nan	nan	nan	nan	nan	nan
G	0.2	0.087	0.135	0.101	0.123	0.177	0.117	0.275	0.156	0.893	1.382	0.922	1.861	0.697	2.049	0.976	1.399	0.212	1.245	0.086	0.141	0.086	0.1	0.097
H	nan	nan	nan	nan	nan	nan	nan	nan	nan	nan	nan	nan	nan	nan	nan	nan	nan	nan	nan	nan	nan	nan	nan	nan
I	0.147	0.081	0.11	0.084	0.147	0.119	0.097	0.186	0.113	0.868	1.16	0.992	1.843	0.703	1.928	0.717	1.331	0.204	1.048	0.089	0.124	0.081	0.09	0.082
J	nan	nan	nan	nan	nan	nan	nan	nan	nan	nan	nan	nan	nan	nan	nan	nan	nan	nan	nan	nan	nan	nan	nan	nan
K	0.124	0.083	0.1	0.089	0.1	0.115	0.084	0.134	0.091	0.846	1.154	0.961	1.764	0.697	1.77	0.543	1.152	0.132	0.878	0.084	0.089	0.081	0.088	0.083
L	nan	nan	nan	nan	nan	nan	nan	nan	nan	nan	nan	nan	nan	nan	nan	nan	nan	nan	nan	nan	nan	nan	nan	nan
M	0.113	0.09	0.092	0.081	0.107	0.096	0.086	0.116	0.091	0.727	0.983	0.914	1.668	0.716	1.667	0.555	0.875	0.21	0.765	0.083	0.089	0.081	0.09	0.088
N	nan	nan	nan	nan	nan	nan	nan	nan	nan	nan	nan	nan	nan	nan	nan	nan	nan	nan	nan	nan	nan	nan	nan	nan
O	0.098	0.088	0.091	0.091	0.098	0.089	0.09	0.094	0.085	0.604	1	0.895	1.624	0.774	1.364	0.315	0.484	0.089	0.344	0.085	0.086	0.087	0.095	0.096
P	nan	nan	nan	nan	nan	nan	nan	nan	nan	nan	nan	nan	nan	nan	nan	nan	nan	nan	nan	nan	nan	nan	nan	nan
Time [s]: 78300
T[�C]: 30.1
	1	2	3	4	5	6	7	8	9	10	11	12	13	14	15	16	17	18	19	20	21	22	23	24
A	0.975	0.13	0.495	0.208	0.584	0.481	1.139	0.794	1.401	1.062	1.748	1.098	1.964	0.862	1.831	0.884	1.748	0.592	1.654	0.287	0.448	0.124	0.297	0.128
B	nan	nan	nan	nan	nan	nan	nan	nan	nan	nan	nan	nan	nan	nan	nan	nan	nan	nan	nan	nan	nan	nan	nan	nan
C	0.53	0.119	0.293	0.197	0.378	0.317	0.399	0.56	0.513	0.871	1.477	0.93	1.86	0.734	2.14	0.753	1.855	0.37	1.489	0.133	0.367	0.11	0.134	0.123
D	nan	nan	nan	nan	nan	nan	nan	nan	nan	nan	nan	nan	nan	nan	nan	nan	nan	nan	nan	nan	nan	nan	nan	nan
E	0.269	0.122	0.193	0.152	0.183	0.249	0.169	0.396	0.237	0.929	1.398	0.912	1.849	0.709	2.087	0.909	1.674	0.156	1.377	0.088	0.099	0.094	0.144	0.183
F	nan	nan	nan	nan	nan	nan	nan	nan	nan	nan	nan	nan	nan	nan	nan	nan	nan	nan	nan	nan	nan	nan	nan	nan
G	0.199	0.087	0.136	0.1	0.122	0.172	0.116	0.273	0.156	0.902	1.389	0.924	1.869	0.695	2.055	0.651	1.425	0.219	1.266	0.085	0.142	0.085	0.099	0.097
H	nan	nan	nan	nan	nan	nan	nan	nan	nan	nan	nan	nan	nan	nan	nan	nan	nan	nan	nan	nan	nan	nan	nan	nan
I	0.146	0.081	0.11	0.083	0.145	0.116	0.097	0.187	0.112	0.873	1.162	0.987	1.868	0.702	1.969	0.706	1.355	0.206	1.068	0.089	0.124	0.081	0.092	0.083
J	nan	nan	nan	nan	nan	nan	nan	nan	nan	nan	nan	nan	nan	nan	nan	nan	nan	nan	nan	nan	nan	nan	nan	nan
K	0.124	0.083	0.099	0.087	0.098	0.111	0.084	0.135	0.091	0.854	1.164	0.956	1.762	0.69	1.796	0.355	1.169	0.13	0.9	0.084	0.089	0.081	0.089	0.084
L	nan	nan	nan	nan	nan	nan	nan	nan	nan	nan	nan	nan	nan	nan	nan	nan	nan	nan	nan	nan	nan	nan	nan	nan
M	0.112	0.09	0.092	0.081	0.106	0.095	0.088	0.118	0.093	0.736	0.992	0.905	1.669	0.709	1.698	0.316	0.888	0.212	0.783	0.083	0.09	0.081	0.09	0.089
N	nan	nan	nan	nan	nan	nan	nan	nan	nan	nan	nan	nan	nan	nan	nan	nan	nan	nan	nan	nan	nan	nan	nan	nan
O	0.102	0.088	0.091	0.091	0.097	0.088	0.092	0.095	0.086	0.621	1.018	0.889	1.622	0.761	1.389	0.369	0.504	0.093	0.332	0.085	0.086	0.087	0.096	0.097
P	nan	nan	nan	nan	nan	nan	nan	nan	nan	nan	nan	nan	nan	nan	nan	nan	nan	nan	nan	nan	nan	nan	nan	nan
Time [s]: 79200
T[�C]: 30.1
	1	2	3	4	5	6	7	8	9	10	11	12	13	14	15	16	17	18	19	20	21	22	23	24
A	0.981	0.132	0.516	0.216	0.608	0.483	1.14	0.796	1.403	1.076	1.752	1.102	1.963	0.853	1.824	0.883	1.746	0.715	1.656	0.319	0.458	0.125	0.308	0.125
B	nan	nan	nan	nan	nan	nan	nan	nan	nan	nan	nan	nan	nan	nan	nan	nan	nan	nan	nan	nan	nan	nan	nan	nan
C	0.528	0.119	0.296	0.195	0.378	0.312	0.405	0.561	0.519	0.881	1.489	0.93	1.865	0.729	2.136	0.755	1.867	0.318	1.488	0.147	0.372	0.11	0.132	0.123
D	nan	nan	nan	nan	nan	nan	nan	nan	nan	nan	nan	nan	nan	nan	nan	nan	nan	nan	nan	nan	nan	nan	nan	nan
E	0.271	0.122	0.194	0.154	0.183	0.249	0.167	0.4	0.238	0.932	1.407	0.909	1.839	0.705	2.084	0.898	1.685	0.154	1.371	0.089	0.099	0.095	0.143	0.179
F	nan	nan	nan	nan	nan	nan	nan	nan	nan	nan	nan	nan	nan	nan	nan	nan	nan	nan	nan	nan	nan	nan	nan	nan
G	0.197	0.087	0.136	0.099	0.122	0.17	0.116	0.277	0.157	0.913	1.395	0.921	1.861	0.69	2.045	0.777	1.44	0.222	1.268	0.086	0.14	0.085	0.099	0.097
H	nan	nan	nan	nan	nan	nan	nan	nan	nan	nan	nan	nan	nan	nan	nan	nan	nan	nan	nan	nan	nan	nan	nan	nan
I	0.146	0.081	0.111	0.084	0.147	0.116	0.097	0.188	0.113	0.887	1.162	0.99	1.865	0.699	1.975	0.778	1.367	0.208	1.081	0.089	0.124	0.081	0.091	0.083
J	nan	nan	nan	nan	nan	nan	nan	nan	nan	nan	nan	nan	nan	nan	nan	nan	nan	nan	nan	nan	nan	nan	nan	nan
K	0.123	0.083	0.099	0.088	0.099	0.112	0.083	0.134	0.092	0.868	1.167	0.96	1.76	0.691	1.816	0.397	1.179	0.134	0.906	0.084	0.089	0.08	0.088	0.082
L	nan	nan	nan	nan	nan	nan	nan	nan	nan	nan	nan	nan	nan	nan	nan	nan	nan	nan	nan	nan	nan	nan	nan	nan
M	0.111	0.091	0.092	0.082	0.108	0.095	0.087	0.12	0.094	0.75	1.001	0.909	1.662	0.715	1.72	0.439	0.909	0.212	0.794	0.083	0.09	0.081	0.089	0.088
N	nan	nan	nan	nan	nan	nan	nan	nan	nan	nan	nan	nan	nan	nan	nan	nan	nan	nan	nan	nan	nan	nan	nan	nan
O	0.098	0.088	0.091	0.091	0.1	0.089	0.092	0.095	0.086	0.64	1.029	0.905	1.622	0.781	1.408	0.363	0.522	0.091	0.351	0.085	0.086	0.086	0.095	0.096
P	nan	nan	nan	nan	nan	nan	nan	nan	nan	nan	nan	nan	nan	nan	nan	nan	nan	nan	nan	nan	nan	nan	nan	nan
Time [s]: 80100
T[�C]: 30.1
	1	2	3	4	5	6	7	8	9	10	11	12	13	14	15	16	17	18	19	20	21	22	23	24
A	1.011	0.137	0.561	0.231	0.739	0.494	1.172	0.823	1.402	1.043	1.739	1.096	1.963	0.862	1.822	0.895	1.736	0.585	1.659	0.281	0.448	0.123	0.254	0.131
B	nan	nan	nan	nan	nan	nan	nan	nan	nan	nan	nan	nan	nan	nan	nan	nan	nan	nan	nan	nan	nan	nan	nan	nan
C	0.508	0.122	0.304	0.207	0.407	0.324	0.401	0.572	0.478	0.807	1.492	0.916	1.847	0.735	2.129	0.752	1.863	0.22	1.488	0.133	0.36	0.113	0.141	0.14
D	nan	nan	nan	nan	nan	nan	nan	nan	nan	nan	nan	nan	nan	nan	nan	nan	nan	nan	nan	nan	nan	nan	nan	nan
E	0.26	0.119	0.196	0.162	0.183	0.258	0.167	0.394	0.233	0.88	1.404	0.899	1.837	0.71	2.081	0.749	1.687	0.123	1.369	0.089	0.1	0.096	0.146	0.24
F	nan	nan	nan	nan	nan	nan	nan	nan	nan	nan	nan	nan	nan	nan	nan	nan	nan	nan	nan	nan	nan	nan	nan	nan
G	0.186	0.09	0.143	0.108	0.125	0.18	0.119	0.277	0.155	0.868	1.382	0.903	1.852	0.695	2.029	0.602	1.421	0.184	1.254	0.087	0.129	0.087	0.099	0.098
H	nan	nan	nan	nan	nan	nan	nan	nan	nan	nan	nan	nan	nan	nan	nan	nan	nan	nan	nan	nan	nan	nan	nan	nan
I	0.139	0.083	0.112	0.086	0.148	0.116	0.1	0.191	0.114	0.873	1.134	0.952	1.864	0.705	1.989	0.664	1.376	0.199	1.122	0.089	0.123	0.082	0.094	0.086
J	nan	nan	nan	nan	nan	nan	nan	nan	nan	nan	nan	nan	nan	nan	nan	nan	nan	nan	nan	nan	nan	nan	nan	nan
K	0.117	0.084	0.1	0.089	0.104	0.116	0.086	0.14	0.093	0.854	1.156	0.936	1.758	0.698	1.836	0.421	1.201	0.12	0.892	0.084	0.09	0.082	0.09	0.086
L	nan	nan	nan	nan	nan	nan	nan	nan	nan	nan	nan	nan	nan	nan	nan	nan	nan	nan	nan	nan	nan	nan	nan	nan
M	0.107	0.091	0.093	0.084	0.12	0.108	0.09	0.121	0.098	0.689	0.954	0.912	1.661	0.725	1.734	0.2	0.946	0.195	0.795	0.085	0.09	0.082	0.092	0.09
N	nan	nan	nan	nan	nan	nan	nan	nan	nan	nan	nan	nan	nan	nan	nan	nan	nan	nan	nan	nan	nan	nan	nan	nan
O	0.098	0.09	0.093	0.093	0.115	0.098	0.094	0.095	0.088	0.585	0.991	0.914	1.631	0.803	1.417	0.387	0.523	0.091	0.379	0.088	0.088	0.09	0.095	0.1
P	nan	nan	nan	nan	nan	nan	nan	nan	nan	nan	nan	nan	nan	nan	nan	nan	nan	nan	nan	nan	nan	nan	nan	nan
Time [s]: 81000
T[�C]: 30.2
	1	2	3	4	5	6	7	8	9	10	11	12	13	14	15	16	17	18	19	20	21	22	23	24
A	1.005	0.131	0.548	0.232	0.733	0.503	1.173	0.828	1.414	1.066	1.744	1.099	1.955	0.847	1.823	0.871	1.735	0.697	1.668	0.282	0.454	0.122	0.256	0.133
B	nan	nan	nan	nan	nan	nan	nan	nan	nan	nan	nan	nan	nan	nan	nan	nan	nan	nan	nan	nan	nan	nan	nan	nan
C	0.524	0.122	0.306	0.207	0.414	0.324	0.411	0.58	0.484	0.835	1.494	0.923	1.858	0.725	2.131	0.74	1.851	0.24	1.494	0.136	0.356	0.113	0.137	0.172
D	nan	nan	nan	nan	nan	nan	nan	nan	nan	nan	nan	nan	nan	nan	nan	nan	nan	nan	nan	nan	nan	nan	nan	nan
E	0.264	0.119	0.199	0.165	0.185	0.261	0.168	0.401	0.234	0.887	1.405	0.9	1.844	0.696	2.081	0.882	1.706	0.124	1.379	0.09	0.101	0.095	0.145	0.235
F	nan	nan	nan	nan	nan	nan	nan	nan	nan	nan	nan	nan	nan	nan	nan	nan	nan	nan	nan	nan	nan	nan	nan	nan
G	0.208	0.09	0.143	0.108	0.126	0.181	0.117	0.279	0.156	0.865	1.387	0.9	1.847	0.682	2.025	0.696	1.45	0.193	1.254	0.087	0.127	0.086	0.099	0.098
H	nan	nan	nan	nan	nan	nan	nan	nan	nan	nan	nan	nan	nan	nan	nan	nan	nan	nan	nan	nan	nan	nan	nan	nan
I	0.142	0.083	0.113	0.086	0.149	0.116	0.1	0.193	0.115	0.877	1.138	0.95	1.867	0.686	1.998	0.797	1.396	0.199	1.144	0.089	0.125	0.082	0.094	0.086
J	nan	nan	nan	nan	nan	nan	nan	nan	nan	nan	nan	nan	nan	nan	nan	nan	nan	nan	nan	nan	nan	nan	nan	nan
K	0.119	0.086	0.101	0.09	0.104	0.117	0.085	0.141	0.094	0.861	1.173	0.938	1.75	0.676	1.847	0.444	1.22	0.121	0.919	0.085	0.09	0.081	0.09	0.086
L	nan	nan	nan	nan	nan	nan	nan	nan	nan	nan	nan	nan	nan	nan	nan	nan	nan	nan	nan	nan	nan	nan	nan	nan
M	0.109	0.093	0.094	0.085	0.121	0.108	0.092	0.125	0.103	0.693	0.955	0.902	1.654	0.692	1.763	0.368	0.961	0.192	0.817	0.085	0.092	0.082	0.092	0.091
N	nan	nan	nan	nan	nan	nan	nan	nan	nan	nan	nan	nan	nan	nan	nan	nan	nan	nan	nan	nan	nan	nan	nan	nan
O	0.098	0.09	0.095	0.094	0.118	0.095	0.092	0.095	0.089	0.605	1.012	0.912	1.632	0.754	1.453	0.442	0.536	0.091	0.437	0.089	0.089	0.089	0.099	0.101
P	nan	nan	nan	nan	nan	nan	nan	nan	nan	nan	nan	nan	nan	nan	nan	nan	nan	nan	nan	nan	nan	nan	nan	nan
Time [s]: 81900
T[�C]: 30.1
	1	2	3	4	5	6	7	8	9	10	11	12	13	14	15	16	17	18	19	20	21	22	23	24
A	0.957	0.13	0.506	0.214	0.59	0.513	1.195	0.826	1.438	1.102	1.754	1.109	1.958	0.864	1.827	0.893	1.739	0.649	1.679	0.283	0.461	0.122	0.272	0.126
B	nan	nan	nan	nan	nan	nan	nan	nan	nan	nan	nan	nan	nan	nan	nan	nan	nan	nan	nan	nan	nan	nan	nan	nan
C	0.53	0.12	0.302	0.204	0.405	0.329	0.416	0.566	0.512	0.895	1.494	0.931	1.86	0.736	2.154	0.752	1.871	0.26	1.504	0.147	0.374	0.11	0.13	0.171
D	nan	nan	nan	nan	nan	nan	nan	nan	nan	nan	nan	nan	nan	nan	nan	nan	nan	nan	nan	nan	nan	nan	nan	nan
E	0.269	0.123	0.195	0.153	0.183	0.267	0.164	0.403	0.238	0.964	1.422	0.913	1.855	0.708	2.091	0.791	1.753	0.154	1.418	0.088	0.096	0.093	0.136	0.16
F	nan	nan	nan	nan	nan	nan	nan	nan	nan	nan	nan	nan	nan	nan	nan	nan	nan	nan	nan	nan	nan	nan	nan	nan
G	0.204	0.088	0.137	0.1	0.122	0.185	0.116	0.283	0.157	0.924	1.406	0.921	1.863	0.695	2.045	0.605	1.493	0.218	1.309	0.086	0.137	0.086	0.098	0.097
H	nan	nan	nan	nan	nan	nan	nan	nan	nan	nan	nan	nan	nan	nan	nan	nan	nan	nan	nan	nan	nan	nan	nan	nan
I	0.149	0.081	0.111	0.084	0.152	0.125	0.097	0.193	0.112	0.903	1.174	0.98	1.871	0.698	2.033	0.653	1.405	0.204	1.131	0.09	0.123	0.082	0.091	0.084
J	nan	nan	nan	nan	nan	nan	nan	nan	nan	nan	nan	nan	nan	nan	nan	nan	nan	nan	nan	nan	nan	nan	nan	nan
K	0.128	0.084	0.101	0.089	0.101	0.121	0.083	0.138	0.092	0.888	1.204	0.95	1.754	0.693	1.89	0.45	1.237	0.124	0.973	0.085	0.089	0.08	0.089	0.083
L	nan	nan	nan	nan	nan	nan	nan	nan	nan	nan	nan	nan	nan	nan	nan	nan	nan	nan	nan	nan	nan	nan	nan	nan
M	0.115	0.092	0.093	0.083	0.119	0.103	0.088	0.12	0.092	0.774	1.026	0.927	1.654	0.716	1.81	0.227	0.954	0.207	0.851	0.084	0.09	0.081	0.089	0.088
N	nan	nan	nan	nan	nan	nan	nan	nan	nan	nan	nan	nan	nan	nan	nan	nan	nan	nan	nan	nan	nan	nan	nan	nan
O	0.098	0.091	0.092	0.091	0.11	0.092	0.091	0.096	0.085	0.687	1.079	0.957	1.643	0.774	1.477	0.465	0.568	0.09	0.434	0.085	0.086	0.086	0.094	0.097
P	nan	nan	nan	nan	nan	nan	nan	nan	nan	nan	nan	nan	nan	nan	nan	nan	nan	nan	nan	nan	nan	nan	nan	nan
Time [s]: 82800
T[�C]: 30.1
	1	2	3	4	5	6	7	8	9	10	11	12	13	14	15	16	17	18	19	20	21	22	23	24
A	0.871	0.13	0.564	0.237	0.87	0.461	1.214	0.819	1.345	1.033	1.744	1.097	1.969	0.863	1.827	0.885	1.725	0.663	1.701	0.238	0.457	0.125	0.2	0.147
B	nan	nan	nan	nan	nan	nan	nan	nan	nan	nan	nan	nan	nan	nan	nan	nan	nan	nan	nan	nan	nan	nan	nan	nan
C	0.42	0.126	0.298	0.201	0.387	0.33	0.37	0.577	0.449	0.778	1.497	0.916	1.866	0.735	2.131	0.744	1.854	0.24	1.478	0.127	0.321	0.118	0.147	0.174
D	nan	nan	nan	nan	nan	nan	nan	nan	nan	nan	nan	nan	nan	nan	nan	nan	nan	nan	nan	nan	nan	nan	nan	nan
E	0.232	0.112	0.197	0.162	0.186	0.252	0.17	0.387	0.232	0.848	1.411	0.895	1.856	0.703	2.084	0.796	1.745	0.114	1.373	0.091	0.102	0.098	0.138	0.273
F	nan	nan	nan	nan	nan	nan	nan	nan	nan	nan	nan	nan	nan	nan	nan	nan	nan	nan	nan	nan	nan	nan	nan	nan
G	0.164	0.091	0.148	0.111	0.127	0.167	0.119	0.268	0.154	0.844	1.378	0.892	1.847	0.693	2.026	0.615	1.486	0.143	1.249	0.09	0.118	0.091	0.1	0.1
H	nan	nan	nan	nan	nan	nan	nan	nan	nan	nan	nan	nan	nan	nan	nan	nan	nan	nan	nan	nan	nan	nan	nan	nan
I	0.133	0.085	0.113	0.088	0.14	0.109	0.101	0.179	0.115	0.865	1.115	0.923	1.864	0.702	2.037	0.642	1.433	0.19	1.207	0.093	0.127	0.086	0.098	0.09
J	nan	nan	nan	nan	nan	nan	nan	nan	nan	nan	nan	nan	nan	nan	nan	nan	nan	nan	nan	nan	nan	nan	nan	nan
K	0.114	0.088	0.102	0.092	0.104	0.108	0.087	0.133	0.093	0.838	1.148	0.908	1.753	0.691	1.919	0.513	1.285	0.121	0.947	0.087	0.093	0.084	0.094	0.09
L	nan	nan	nan	nan	nan	nan	nan	nan	nan	nan	nan	nan	nan	nan	nan	nan	nan	nan	nan	nan	nan	nan	nan	nan
M	0.107	0.094	0.095	0.086	0.117	0.105	0.09	0.113	0.095	0.656	0.918	0.895	1.662	0.714	1.82	0.255	1.08	0.154	0.842	0.091	0.096	0.088	0.097	0.096
N	nan	nan	nan	nan	nan	nan	nan	nan	nan	nan	nan	nan	nan	nan	nan	nan	nan	nan	nan	nan	nan	nan	nan	nan
O	0.102	0.095	0.093	0.093	0.115	0.094	0.093	0.095	0.091	0.558	1.026	0.929	1.688	0.768	1.498	0.5	0.583	0.095	0.443	0.093	0.093	0.095	0.099	0.102
P	nan	nan	nan	nan	nan	nan	nan	nan	nan	nan	nan	nan	nan	nan	nan	nan	nan	nan	nan	nan	nan	nan	nan	nan
Time [s]: 83700
T[�C]: 30.1
	1	2	3	4	5	6	7	8	9	10	11	12	13	14	15	16	17	18	19	20	21	22	23	24
A	0.945	0.125	0.515	0.216	0.596	0.518	1.22	0.841	1.436	1.133	1.754	1.12	1.967	0.877	1.846	0.883	1.74	0.715	1.7	0.163	0.456	0.119	0.221	0.131
B	nan	nan	nan	nan	nan	nan	nan	nan	nan	nan	nan	nan	nan	nan	nan	nan	nan	nan	nan	nan	nan	nan	nan	nan
C	0.522	0.123	0.305	0.206	0.406	0.331	0.411	0.568	0.503	0.914	1.502	0.938	1.87	0.736	2.167	0.75	1.883	0.277	1.536	0.12	0.378	0.1	0.126	0.167
D	nan	nan	nan	nan	nan	nan	nan	nan	nan	nan	nan	nan	nan	nan	nan	nan	nan	nan	nan	nan	nan	nan	nan	nan
E	0.274	0.126	0.197	0.156	0.184	0.271	0.165	0.401	0.236	0.974	1.442	0.922	1.867	0.707	2.103	0.824	1.783	0.147	1.436	0.088	0.098	0.09	0.138	0.19
F	nan	nan	nan	nan	nan	nan	nan	nan	nan	nan	nan	nan	nan	nan	nan	nan	nan	nan	nan	nan	nan	nan	nan	nan
G	0.195	0.089	0.138	0.103	0.124	0.188	0.117	0.284	0.158	0.955	1.432	0.946	1.867	0.692	2.047	0.65	1.533	0.221	1.338	0.085	0.132	0.084	0.097	0.097
H	nan	nan	nan	nan	nan	nan	nan	nan	nan	nan	nan	nan	nan	nan	nan	nan	nan	nan	nan	nan	nan	nan	nan	nan
I	0.154	0.083	0.112	0.084	0.154	0.132	0.098	0.195	0.114	0.927	1.206	0.996	1.882	0.7	2.057	0.631	1.452	0.198	1.169	0.09	0.123	0.08	0.088	0.083
J	nan	nan	nan	nan	nan	nan	nan	nan	nan	nan	nan	nan	nan	nan	nan	nan	nan	nan	nan	nan	nan	nan	nan	nan
K	0.131	0.086	0.102	0.09	0.101	0.121	0.083	0.141	0.092	0.918	1.249	0.968	1.753	0.688	1.965	0.589	1.286	0.128	1.012	0.084	0.089	0.078	0.09	0.084
L	nan	nan	nan	nan	nan	nan	nan	nan	nan	nan	nan	nan	nan	nan	nan	nan	nan	nan	nan	nan	nan	nan	nan	nan
M	0.116	0.096	0.093	0.084	0.119	0.096	0.088	0.129	0.113	0.828	1.099	0.965	1.659	0.707	1.874	0.233	1.004	0.203	0.887	0.083	0.088	0.08	0.089	0.087
N	nan	nan	nan	nan	nan	nan	nan	nan	nan	nan	nan	nan	nan	nan	nan	nan	nan	nan	nan	nan	nan	nan	nan	nan
O	0.111	0.095	0.091	0.09	0.111	0.09	0.091	0.096	0.087	0.723	1.131	0.972	1.681	0.757	1.543	0.558	0.612	0.09	0.46	0.086	0.086	0.088	0.096	0.098
P	nan	nan	nan	nan	nan	nan	nan	nan	nan	nan	nan	nan	nan	nan	nan	nan	nan	nan	nan	nan	nan	nan	nan	nan
Time [s]: 84600
T[�C]: 30.0
	1	2	3	4	5	6	7	8	9	10	11	12	13	14	15	16	17	18	19	20	21	22	23	24
A	0.944	0.127	0.503	0.212	0.582	0.517	1.226	0.845	1.435	1.134	1.755	1.121	1.971	0.887	1.845	0.899	1.737	0.67	1.71	0.141	0.457	0.119	0.202	0.132
B	nan	nan	nan	nan	nan	nan	nan	nan	nan	nan	nan	nan	nan	nan	nan	nan	nan	nan	nan	nan	nan	nan	nan	nan
C	0.526	0.123	0.305	0.205	0.409	0.329	0.402	0.562	0.5	0.914	1.512	0.937	1.87	0.741	2.161	0.753	1.871	0.278	1.548	0.116	0.377	0.1	0.126	0.172
D	nan	nan	nan	nan	nan	nan	nan	nan	nan	nan	nan	nan	nan	nan	nan	nan	nan	nan	nan	nan	nan	nan	nan	nan
E	0.279	0.125	0.196	0.154	0.183	0.268	0.165	0.4	0.236	0.986	1.442	0.92	1.862	0.711	2.084	0.503	1.797	0.142	1.448	0.087	0.096	0.09	0.135	0.114
F	nan	nan	nan	nan	nan	nan	nan	nan	nan	nan	nan	nan	nan	nan	nan	nan	nan	nan	nan	nan	nan	nan	nan	nan
G	0.198	0.089	0.137	0.102	0.122	0.186	0.116	0.283	0.155	0.95	1.416	0.929	1.855	0.696	2.04	0.614	1.542	0.212	1.347	0.085	0.133	0.085	0.098	0.097
H	nan	nan	nan	nan	nan	nan	nan	nan	nan	nan	nan	nan	nan	nan	nan	nan	nan	nan	nan	nan	nan	nan	nan	nan
I	0.153	0.083	0.112	0.083	0.154	0.129	0.098	0.195	0.112	0.93	1.2	0.984	1.871	0.702	2.041	0.617	1.47	0.205	1.176	0.089	0.122	0.08	0.088	0.083
J	nan	nan	nan	nan	nan	nan	nan	nan	nan	nan	nan	nan	nan	nan	nan	nan	nan	nan	nan	nan	nan	nan	nan	nan
K	0.13	0.085	0.101	0.089	0.102	0.118	0.084	0.14	0.092	0.919	1.25	0.966	1.753	0.695	1.986	0.574	1.302	0.145	1.031	0.084	0.089	0.079	0.091	0.085
L	nan	nan	nan	nan	nan	nan	nan	nan	nan	nan	nan	nan	nan	nan	nan	nan	nan	nan	nan	nan	nan	nan	nan	nan
M	0.116	0.096	0.094	0.084	0.122	0.098	0.086	0.119	0.092	0.817	1.078	0.952	1.665	0.716	1.898	0.251	1.016	0.204	0.915	0.083	0.09	0.081	0.09	0.089
N	nan	nan	nan	nan	nan	nan	nan	nan	nan	nan	nan	nan	nan	nan	nan	nan	nan	nan	nan	nan	nan	nan	nan	nan
O	0.104	0.094	0.091	0.09	0.112	0.091	0.091	0.096	0.086	0.734	1.143	0.979	1.682	0.771	1.562	0.554	0.631	0.09	0.472	0.085	0.086	0.087	0.096	0.098
P	nan	nan	nan	nan	nan	nan	nan	nan	nan	nan	nan	nan	nan	nan	nan	nan	nan	nan	nan	nan	nan	nan	nan	nan
Time [s]: 85500
T[�C]: 30.1
	1	2	3	4	5	6	7	8	9	10	11	12	13	14	15	16	17	18	19	20	21	22	23	24
A	0.943	0.125	0.492	0.205	0.583	0.509	1.188	0.828	1.437	1.151	1.76	1.121	1.96	0.854	1.854	0.883	1.737	1.049	1.711	0.303	0.462	0.124	0.234	0.126
B	nan	nan	nan	nan	nan	nan	nan	nan	nan	nan	nan	nan	nan	nan	nan	nan	nan	nan	nan	nan	nan	nan	nan	nan
C	0.524	0.121	0.301	0.199	0.412	0.325	0.426	0.581	0.523	0.919	1.511	0.935	1.866	0.725	2.145	0.755	1.874	0.429	1.542	0.127	0.372	0.101	0.127	0.175
D	nan	nan	nan	nan	nan	nan	nan	nan	nan	nan	nan	nan	nan	nan	nan	nan	nan	nan	nan	nan	nan	nan	nan	nan
E	0.278	0.125	0.196	0.155	0.184	0.269	0.165	0.415	0.242	0.978	1.432	0.905	1.865	0.7	2.091	0.83	1.79	0.154	1.454	0.089	0.097	0.091	0.135	0.114
F	nan	nan	nan	nan	nan	nan	nan	nan	nan	nan	nan	nan	nan	nan	nan	nan	nan	nan	nan	nan	nan	nan	nan	nan
G	0.197	0.088	0.136	0.1	0.123	0.192	0.117	0.287	0.158	0.95	1.414	0.913	1.855	0.682	2.04	0.659	1.564	0.221	1.355	0.086	0.136	0.086	0.097	0.098
H	nan	nan	nan	nan	nan	nan	nan	nan	nan	nan	nan	nan	nan	nan	nan	nan	nan	nan	nan	nan	nan	nan	nan	nan
I	0.153	0.082	0.113	0.084	0.155	0.133	0.098	0.196	0.112	0.935	1.189	0.975	1.862	0.691	2.033	0.678	1.49	0.204	1.19	0.09	0.123	0.081	0.088	0.084
J	nan	nan	nan	nan	nan	nan	nan	nan	nan	nan	nan	nan	nan	nan	nan	nan	nan	nan	nan	nan	nan	nan	nan	nan
K	0.13	0.084	0.101	0.089	0.102	0.121	0.083	0.14	0.091	0.93	1.254	0.95	1.741	0.681	2.015	0.67	1.322	0.124	1.055	0.085	0.09	0.079	0.09	0.084
L	nan	nan	nan	nan	nan	nan	nan	nan	nan	nan	nan	nan	nan	nan	nan	nan	nan	nan	nan	nan	nan	nan	nan	nan
M	0.114	0.094	0.093	0.083	0.12	0.098	0.087	0.121	0.092	0.823	1.103	0.919	1.648	0.704	1.911	0.361	1.028	0.205	0.924	0.084	0.09	0.082	0.091	0.089
N	nan	nan	nan	nan	nan	nan	nan	nan	nan	nan	nan	nan	nan	nan	nan	nan	nan	nan	nan	nan	nan	nan	nan	nan
O	0.097	0.091	0.091	0.09	0.11	0.09	0.091	0.097	0.086	0.751	1.16	0.953	1.663	0.77	1.577	0.626	0.646	0.09	0.496	0.085	0.086	0.088	0.096	0.098
P	nan	nan	nan	nan	nan	nan	nan	nan	nan	nan	nan	nan	nan	nan	nan	nan	nan	nan	nan	nan	nan	nan	nan	nan
Time [s]: 86400
T[�C]: 30.1
	1	2	3	4	5	6	7	8	9	10	11	12	13	14	15	16	17	18	19	20	21	22	23	24
A	0.991	0.135	0.567	0.236	0.733	0.522	1.229	0.86	1.441	1.131	1.756	1.116	1.973	0.867	1.847	0.895	1.73	0.972	1.725	0.167	0.439	0.121	0.186	0.149
B	nan	nan	nan	nan	nan	nan	nan	nan	nan	nan	nan	nan	nan	nan	nan	nan	nan	nan	nan	nan	nan	nan	nan	nan
C	0.507	0.124	0.313	0.209	0.418	0.333	0.409	0.597	0.479	0.87	1.511	0.928	1.861	0.734	2.155	0.75	1.874	0.308	1.552	0.124	0.349	0.102	0.133	0.197
D	nan	nan	nan	nan	nan	nan	nan	nan	nan	nan	nan	nan	nan	nan	nan	nan	nan	nan	nan	nan	nan	nan	nan	nan
E	0.258	0.12	0.2	0.164	0.184	0.269	0.167	0.412	0.234	0.936	1.437	0.901	1.865	0.701	2.088	0.859	1.771	0.127	1.452	0.089	0.098	0.09	0.137	0.129
F	nan	nan	nan	nan	nan	nan	nan	nan	nan	nan	nan	nan	nan	nan	nan	nan	nan	nan	nan	nan	nan	nan	nan	nan
G	0.188	0.09	0.144	0.109	0.125	0.19	0.118	0.287	0.156	0.916	1.409	0.899	1.854	0.689	2.042	0.658	1.563	0.181	1.348	0.086	0.132	0.086	0.098	0.098
H	nan	nan	nan	nan	nan	nan	nan	nan	nan	nan	nan	nan	nan	nan	nan	nan	nan	nan	nan	nan	nan	nan	nan	nan
I	0.144	0.084	0.115	0.087	0.153	0.126	0.1	0.199	0.114	0.924	1.16	0.946	1.861	0.698	2.032	0.666	1.515	0.199	1.25	0.09	0.123	0.082	0.091	0.087
J	nan	nan	nan	nan	nan	nan	nan	nan	nan	nan	nan	nan	nan	nan	nan	nan	nan	nan	nan	nan	nan	nan	nan	nan
K	0.122	0.087	0.105	0.098	0.108	0.121	0.086	0.142	0.093	0.921	1.253	0.938	1.753	0.691	2.048	0.655	1.346	0.115	1.043	0.085	0.09	0.081	0.093	0.087
L	nan	nan	nan	nan	nan	nan	nan	nan	nan	nan	nan	nan	nan	nan	nan	nan	nan	nan	nan	nan	nan	nan	nan	nan
M	0.11	0.095	0.098	0.087	0.137	0.107	0.088	0.12	0.093	0.785	1.079	0.92	1.663	0.715	1.922	0.338	1.061	0.184	0.932	0.085	0.091	0.084	0.094	0.092
N	nan	nan	nan	nan	nan	nan	nan	nan	nan	nan	nan	nan	nan	nan	nan	nan	nan	nan	nan	nan	nan	nan	nan	nan
O	0.098	0.093	0.093	0.093	0.126	0.095	0.091	0.096	0.088	0.694	1.13	0.955	1.685	0.78	1.605	0.633	0.648	0.092	0.448	0.089	0.089	0.092	0.097	0.102
P	nan	nan	nan	nan	nan	nan	nan	nan	nan	nan	nan	nan	nan	nan	nan	nan	nan	nan	nan	nan	nan	nan	nan	nan
Time [s]: 87300
T[�C]: 30.1
	1	2	3	4	5	6	7	8	9	10	11	12	13	14	15	16	17	18	19	20	21	22	23	24
A	0.997	0.138	0.557	0.237	0.74	0.513	1.248	0.866	1.431	1.137	1.753	1.123	1.972	0.873	1.849	0.894	1.729	0.964	1.726	0.17	0.444	0.12	0.173	0.13
B	nan	nan	nan	nan	nan	nan	nan	nan	nan	nan	nan	nan	nan	nan	nan	nan	nan	nan	nan	nan	nan	nan	nan	nan
C	0.511	0.124	0.313	0.21	0.414	0.333	0.409	0.591	0.482	0.872	1.521	0.931	1.861	0.731	2.149	0.749	1.862	0.328	1.551	0.123	0.349	0.102	0.13	0.2
D	nan	nan	nan	nan	nan	nan	nan	nan	nan	nan	nan	nan	nan	nan	nan	nan	nan	nan	nan	nan	nan	nan	nan	nan
E	0.263	0.121	0.2	0.165	0.185	0.268	0.172	0.411	0.235	0.932	1.442	0.904	1.855	0.702	2.081	0.604	1.767	0.133	1.464	0.089	0.099	0.09	0.134	0.126
F	nan	nan	nan	nan	nan	nan	nan	nan	nan	nan	nan	nan	nan	nan	nan	nan	nan	nan	nan	nan	nan	nan	nan	nan
G	0.189	0.091	0.144	0.111	0.126	0.188	0.118	0.288	0.156	0.908	1.41	0.897	1.851	0.689	2.034	0.639	1.579	0.176	1.353	0.088	0.129	0.088	0.098	0.099
H	nan	nan	nan	nan	nan	nan	nan	nan	nan	nan	nan	nan	nan	nan	nan	nan	nan	nan	nan	nan	nan	nan	nan	nan
I	0.143	0.084	0.114	0.087	0.151	0.126	0.1	0.201	0.115	0.92	1.167	0.948	1.86	0.702	2.026	0.662	1.537	0.2	1.264	0.09	0.124	0.082	0.092	0.087
J	nan	nan	nan	nan	nan	nan	nan	nan	nan	nan	nan	nan	nan	nan	nan	nan	nan	nan	nan	nan	nan	nan	nan	nan
K	0.122	0.085	0.101	0.091	0.106	0.117	0.086	0.142	0.094	0.904	1.272	0.967	1.758	0.692	2.071	0.648	1.363	0.111	1.067	0.085	0.092	0.082	0.094	0.088
L	nan	nan	nan	nan	nan	nan	nan	nan	nan	nan	nan	nan	nan	nan	nan	nan	nan	nan	nan	nan	nan	nan	nan	nan
M	0.111	0.094	0.094	0.086	0.125	0.105	0.088	0.122	0.095	0.777	1.098	0.938	1.671	0.718	1.937	0.334	1.079	0.183	0.946	0.085	0.092	0.083	0.093	0.091
N	nan	nan	nan	nan	nan	nan	nan	nan	nan	nan	nan	nan	nan	nan	nan	nan	nan	nan	nan	nan	nan	nan	nan	nan
O	0.098	0.093	0.094	0.093	0.125	0.095	0.092	0.096	0.087	0.698	1.165	0.982	1.696	0.779	1.623	0.672	0.666	0.09	0.448	0.089	0.09	0.09	0.096	0.1
P	nan	nan	nan	nan	nan	nan	nan	nan	nan	nan	nan	nan	nan	nan	nan	nan	nan	nan	nan	nan	nan	nan	nan	nan
Time [s]: 88200
T[�C]: 30.0
	1	2	3	4	5	6	7	8	9	10	11	12	13	14	15	16	17	18	19	20	21	22	23	24
A	0.995	0.128	0.553	0.233	0.723	0.526	1.243	0.865	1.456	1.155	1.762	1.12	1.962	0.862	1.855	0.874	1.73	1.026	1.731	0.192	0.45	0.12	0.17	0.131
B	nan	nan	nan	nan	nan	nan	nan	nan	nan	nan	nan	nan	nan	nan	nan	nan	nan	nan	nan	nan	nan	nan	nan	nan
C	0.505	0.125	0.314	0.211	0.424	0.335	0.413	0.605	0.482	0.857	1.521	0.923	1.858	0.723	2.153	0.739	1.865	0.361	1.561	0.126	0.337	0.102	0.131	0.103
D	nan	nan	nan	nan	nan	nan	nan	nan	nan	nan	nan	nan	nan	nan	nan	nan	nan	nan	nan	nan	nan	nan	nan	nan
E	0.266	0.122	0.201	0.166	0.186	0.271	0.169	0.42	0.24	0.948	1.441	0.901	1.866	0.692	2.08	0.754	1.768	0.146	1.479	0.089	0.098	0.09	0.131	0.124
F	nan	nan	nan	nan	nan	nan	nan	nan	nan	nan	nan	nan	nan	nan	nan	nan	nan	nan	nan	nan	nan	nan	nan	nan
G	0.192	0.09	0.142	0.107	0.125	0.193	0.117	0.296	0.157	0.931	1.411	0.893	1.852	0.677	2.036	0.642	1.596	0.178	1.379	0.086	0.127	0.086	0.097	0.097
H	nan	nan	nan	nan	nan	nan	nan	nan	nan	nan	nan	nan	nan	nan	nan	nan	nan	nan	nan	nan	nan	nan	nan	nan
I	0.146	0.084	0.115	0.087	0.156	0.129	0.1	0.203	0.114	0.933	1.167	0.94	1.866	0.686	2.018	0.692	1.554	0.206	1.281	0.091	0.124	0.083	0.092	0.087
J	nan	nan	nan	nan	nan	nan	nan	nan	nan	nan	nan	nan	nan	nan	nan	nan	nan	nan	nan	nan	nan	nan	nan	nan
K	0.122	0.086	0.102	0.091	0.106	0.122	0.086	0.143	0.094	0.914	1.28	0.924	1.745	0.675	2.09	0.687	1.407	0.112	1.085	0.086	0.092	0.082	0.095	0.088
L	nan	nan	nan	nan	nan	nan	nan	nan	nan	nan	nan	nan	nan	nan	nan	nan	nan	nan	nan	nan	nan	nan	nan	nan
M	0.111	0.095	0.095	0.087	0.125	0.103	0.088	0.121	0.094	0.768	1.109	0.903	1.652	0.69	1.947	0.424	1.114	0.176	0.97	0.086	0.093	0.085	0.095	0.093
N	nan	nan	nan	nan	nan	nan	nan	nan	nan	nan	nan	nan	nan	nan	nan	nan	nan	nan	nan	nan	nan	nan	nan	nan
O	0.11	0.093	0.094	0.092	0.121	0.092	0.091	0.096	0.087	0.714	1.196	0.955	1.657	0.746	1.643	0.708	0.673	0.092	0.491	0.089	0.089	0.091	0.096	0.1
P	nan	nan	nan	nan	nan	nan	nan	nan	nan	nan	nan	nan	nan	nan	nan	nan	nan	nan	nan	nan	nan	nan	nan	nan
Time [s]: 89100
T[�C]: 30.0
	1	2	3	4	5	6	7	8	9	10	11	12	13	14	15	16	17	18	19	20	21	22	23	24
A	0.869	0.126	0.556	0.209	0.813	0.469	1.234	0.861	1.417	1.141	1.756	1.121	1.952	0.844	1.849	0.868	1.724	0.961	1.743	0.137	0.461	0.118	0.152	0.128
B	nan	nan	nan	nan	nan	nan	nan	nan	nan	nan	nan	nan	nan	nan	nan	nan	nan	nan	nan	nan	nan	nan	nan	nan
C	0.407	0.121	0.297	0.19	0.404	0.327	0.396	0.603	0.46	0.842	1.518	0.925	1.852	0.713	2.155	0.724	1.851	0.358	1.538	0.127	0.312	0.109	0.143	0.115
D	nan	nan	nan	nan	nan	nan	nan	nan	nan	nan	nan	nan	nan	nan	nan	nan	nan	nan	nan	nan	nan	nan	nan	nan
E	0.217	0.112	0.196	0.158	0.184	0.249	0.168	0.414	0.232	0.921	1.441	0.899	1.86	0.685	2.077	0.393	1.773	0.138	1.479	0.089	0.096	0.089	0.12	0.127
F	nan	nan	nan	nan	nan	nan	nan	nan	nan	nan	nan	nan	nan	nan	nan	nan	nan	nan	nan	nan	nan	nan	nan	nan
G	0.152	0.091	0.144	0.106	0.123	0.165	0.116	0.288	0.152	0.907	1.407	0.889	1.841	0.67	2.027	0.643	1.619	0.143	1.366	0.088	0.118	0.088	0.095	0.098
H	nan	nan	nan	nan	nan	nan	nan	nan	nan	nan	nan	nan	nan	nan	nan	nan	nan	nan	nan	nan	nan	nan	nan	nan
I	0.126	0.085	0.111	0.086	0.137	0.105	0.098	0.195	0.112	0.927	1.149	0.93	1.85	0.675	2.016	0.659	1.559	0.198	1.321	0.091	0.119	0.085	0.089	0.089
J	nan	nan	nan	nan	nan	nan	nan	nan	nan	nan	nan	nan	nan	nan	nan	nan	nan	nan	nan	nan	nan	nan	nan	nan
K	0.108	0.088	0.098	0.09	0.103	0.105	0.083	0.138	0.091	0.91	1.285	0.911	1.737	0.669	2.097	0.623	1.408	0.096	1.082	0.088	0.091	0.083	0.093	0.09
L	nan	nan	nan	nan	nan	nan	nan	nan	nan	nan	nan	nan	nan	nan	nan	nan	nan	nan	nan	nan	nan	nan	nan	nan
M	0.102	0.092	0.093	0.086	0.113	0.101	0.087	0.113	0.093	0.73	1.078	0.908	1.647	0.684	1.954	0.368	1.161	0.144	0.945	0.09	0.095	0.087	0.096	0.095
N	nan	nan	nan	nan	nan	nan	nan	nan	nan	nan	nan	nan	nan	nan	nan	nan	nan	nan	nan	nan	nan	nan	nan	nan
O	0.099	0.09	0.095	0.093	0.126	0.096	0.089	0.094	0.086	0.68	1.21	0.978	1.678	0.725	1.672	0.741	0.687	0.092	0.515	0.091	0.09	0.092	0.097	0.1
P	nan	nan	nan	nan	nan	nan	nan	nan	nan	nan	nan	nan	nan	nan	nan	nan	nan	nan	nan	nan	nan	nan	nan	nan
Time [s]: 90000
T[�C]: 30.0
	1	2	3	4	5	6	7	8	9	10	11	12	13	14	15	16	17	18	19	20	21	22	23	24
A	0.943	0.124	0.507	0.213	0.583	0.526	1.264	0.867	1.439	1.189	1.77	1.139	1.957	0.886	1.86	0.899	1.73	0.987	1.743	0.155	0.465	0.118	0.163	0.127
B	nan	nan	nan	nan	nan	nan	nan	nan	nan	nan	nan	nan	nan	nan	nan	nan	nan	nan	nan	nan	nan	nan	nan	nan
C	0.527	0.122	0.312	0.207	0.424	0.336	0.425	0.579	0.505	0.925	1.524	0.933	1.848	0.733	2.147	0.746	1.851	0.395	1.585	0.131	0.362	0.101	0.122	0.134
D	nan	nan	nan	nan	nan	nan	nan	nan	nan	nan	nan	nan	nan	nan	nan	nan	nan	nan	nan	nan	nan	nan	nan	nan
E	0.274	0.125	0.198	0.156	0.183	0.271	0.164	0.415	0.239	1	1.451	0.914	1.865	0.699	2.084	0.354	1.774	0.167	1.5	0.089	0.097	0.09	0.132	0.116
F	nan	nan	nan	nan	nan	nan	nan	nan	nan	nan	nan	nan	nan	nan	nan	nan	nan	nan	nan	nan	nan	nan	nan	nan
G	0.196	0.088	0.138	0.102	0.122	0.189	0.117	0.295	0.157	0.978	1.436	0.92	1.848	0.683	2.037	0.64	1.647	0.228	1.424	0.085	0.132	0.085	0.096	0.097
H	nan	nan	nan	nan	nan	nan	nan	nan	nan	nan	nan	nan	nan	nan	nan	nan	nan	nan	nan	nan	nan	nan	nan	nan
I	0.152	0.082	0.113	0.085	0.158	0.13	0.098	0.202	0.112	0.956	1.212	0.979	1.854	0.693	2.009	0.662	1.563	0.201	1.278	0.091	0.123	0.081	0.087	0.083
J	nan	nan	nan	nan	nan	nan	nan	nan	nan	nan	nan	nan	nan	nan	nan	nan	nan	nan	nan	nan	nan	nan	nan	nan
K	0.13	0.084	0.102	0.09	0.103	0.118	0.084	0.143	0.092	0.962	1.361	0.958	1.737	0.688	2.086	0.601	1.42	0.123	1.145	0.085	0.09	0.079	0.091	0.084
L	nan	nan	nan	nan	nan	nan	nan	nan	nan	nan	nan	nan	nan	nan	nan	nan	nan	nan	nan	nan	nan	nan	nan	nan
M	0.116	0.095	0.094	0.085	0.125	0.1	0.09	0.128	0.1	0.863	1.208	0.962	1.653	0.711	1.978	0.4	1.101	0.2	1.02	0.084	0.091	0.082	0.091	0.089
N	nan	nan	nan	nan	nan	nan	nan	nan	nan	nan	nan	nan	nan	nan	nan	nan	nan	nan	nan	nan	nan	nan	nan	nan
O	0.104	0.094	0.093	0.092	0.125	0.094	0.094	0.098	0.088	0.798	1.287	1.027	1.694	0.769	1.693	0.764	0.693	0.09	0.512	0.086	0.087	0.088	0.095	0.098
P	nan	nan	nan	nan	nan	nan	nan	nan	nan	nan	nan	nan	nan	nan	nan	nan	nan	nan	nan	nan	nan	nan	nan	nan
Time [s]: 90900
T[�C]: 30.1
	1	2	3	4	5	6	7	8	9	10	11	12	13	14	15	16	17	18	19	20	21	22	23	24
A	0.899	0.12	0.486	0.183	0.563	0.538	1.263	0.861	1.479	1.214	1.771	1.145	1.964	0.878	1.862	0.897	1.736	0.998	1.746	0.257	0.471	0.116	0.161	0.141
B	nan	nan	nan	nan	nan	nan	nan	nan	nan	nan	nan	nan	nan	nan	nan	nan	nan	nan	nan	nan	nan	nan	nan	nan
C	0.476	0.116	0.299	0.192	0.429	0.333	0.444	0.587	0.552	0.981	1.52	0.94	1.851	0.726	2.155	0.749	1.863	0.438	1.577	0.166	0.383	0.102	0.118	0.122
D	nan	nan	nan	nan	nan	nan	nan	nan	nan	nan	nan	nan	nan	nan	nan	nan	nan	nan	nan	nan	nan	nan	nan	nan
E	0.258	0.118	0.195	0.15	0.182	0.271	0.164	0.422	0.248	1.038	1.457	0.914	1.861	0.698	2.084	0.805	1.783	0.179	1.522	0.088	0.091	0.086	0.119	0.108
F	nan	nan	nan	nan	nan	nan	nan	nan	nan	nan	nan	nan	nan	nan	nan	nan	nan	nan	nan	nan	nan	nan	nan	nan
G	0.18	0.087	0.134	0.095	0.119	0.187	0.114	0.297	0.157	0.999	1.441	0.926	1.851	0.684	2.038	0.635	1.688	0.238	1.439	0.083	0.136	0.082	0.092	0.095
H	nan	nan	nan	nan	nan	nan	nan	nan	nan	nan	nan	nan	nan	nan	nan	nan	nan	nan	nan	nan	nan	nan	nan	nan
I	0.145	0.081	0.11	0.083	0.152	0.123	0.095	0.201	0.11	0.966	1.227	0.979	1.857	0.698	2.015	0.662	1.59	0.207	1.293	0.089	0.119	0.078	0.085	0.082
J	nan	nan	nan	nan	nan	nan	nan	nan	nan	nan	nan	nan	nan	nan	nan	nan	nan	nan	nan	nan	nan	nan	nan	nan
K	0.121	0.083	0.098	0.088	0.102	0.118	0.08	0.141	0.09	1.001	1.438	1.007	1.756	0.689	2.08	0.73	1.438	0.114	1.153	0.083	0.085	0.078	0.088	0.082
L	nan	nan	nan	nan	nan	nan	nan	nan	nan	nan	nan	nan	nan	nan	nan	nan	nan	nan	nan	nan	nan	nan	nan	nan
M	0.107	0.093	0.092	0.082	0.121	0.102	0.085	0.128	0.112	0.898	1.274	0.972	1.665	0.719	1.991	0.447	1.13	0.195	1.002	0.081	0.086	0.08	0.088	0.086
N	nan	nan	nan	nan	nan	nan	nan	nan	nan	nan	nan	nan	nan	nan	nan	nan	nan	nan	nan	nan	nan	nan	nan	nan
O	0.107	0.089	0.093	0.09	0.127	0.092	0.088	0.096	0.083	0.852	1.335	1.044	1.71	0.797	1.711	0.761	0.716	0.088	0.578	0.082	0.083	0.084	0.092	0.102
P	nan	nan	nan	nan	nan	nan	nan	nan	nan	nan	nan	nan	nan	nan	nan	nan	nan	nan	nan	nan	nan	nan	nan	nan
Time [s]: 91800
T[�C]: 30.1
	1	2	3	4	5	6	7	8	9	10	11	12	13	14	15	16	17	18	19	20	21	22	23	24
A	0.933	0.126	0.494	0.207	0.579	0.534	1.274	0.878	1.443	1.205	1.763	1.145	1.951	0.828	1.86	0.833	1.729	0.998	1.76	0.157	0.471	0.118	0.15	0.125
B	nan	nan	nan	nan	nan	nan	nan	nan	nan	nan	nan	nan	nan	nan	nan	nan	nan	nan	nan	nan	nan	nan	nan	nan
C	0.515	0.123	0.308	0.206	0.429	0.333	0.433	0.589	0.529	0.942	1.528	0.94	1.847	0.697	2.155	0.713	1.854	0.487	1.591	0.134	0.362	0.099	0.117	0.146
D	nan	nan	nan	nan	nan	nan	nan	nan	nan	nan	nan	nan	nan	nan	nan	nan	nan	nan	nan	nan	nan	nan	nan	nan
E	0.276	0.126	0.2	0.157	0.185	0.275	0.165	0.419	0.242	1.012	1.458	0.917	1.853	0.664	2.083	0.694	1.784	0.179	1.517	0.088	0.096	0.09	0.128	0.12
F	nan	nan	nan	nan	nan	nan	nan	nan	nan	nan	nan	nan	nan	nan	nan	nan	nan	nan	nan	nan	nan	nan	nan	nan
[truncated: 1,701 more rows]
