# Supplementary material for: Biotic resistance predictably shifts microbial invasion regimes
Source: Nat Commun. 2025 Apr 27;16:3952. doi: 10.1038/s41467-025-59285-1 (PMC12034811; doi:10.1038/s41467-025-59285-1)
Supplement: Supplementary file 3 — Supplementary Data 1 [file 41467_2025_59285_MOESM3_ESM.zip › Supplementary_Data_File/rawdata_experiment/CM_comm_stability.xlsx]

## Sheet: preculture_cfu
	rep	community
		Comm A	Comm B	Comm C	Comm D
CFU_pre_day0	1	81-12e7 80-10e7 51-11e5	95D-26e5 95L-7e5	27-27e6 80-8e6 48-28e5	79S-16e6 79R-2e5
	2	81-14e7 80-42e6 51-16e5	95D-24e5 95L-8e5	27-21e6 80-45e5 48-18e5	79S-29e6 79R-4e5
	3	81-13e5 80-7e5 51-13e5	95D-26e5 95L-12e5	27-17e6 80-34e5 48-12e5	79S-20e6 79R-5e5
CFU_pre_day1	1	81-7e7 80-6e7 51-3e3	95D-8e6 95L-18e5	27-9e6 80-13e6 48-5e6	79S-44e6 79R-1e6
	2	81-10e7 80-5e7 51-3e3	95D-6e6 95L-6e5	27-9e6 80-13e6 48-5e6	79S-38e6
	3	81-12e7 80-6e7 51-10e3	95D-9e6 95L-14e5	27-11e6 80-9e6 48-6e6	79S-22e6 79R-6e5
CFU_pre_day2	1	81-5e7 80-6e7 51-25e4	95D-28e5 95L-17e5	27-17e6 80-23e6 48-3e6	79S-20e6 79R-5e6
	2	81-14e7 80-9e7 51-8e5	95D-27e5 95L-9e5	27-20e6 80-27e6 48-2e6	79S-23e6 79R-2e6
	3	81-13e7 80-13e7 51-4e4	95D-34e5 95L-23e5	27-13e6 80-31e6 48-11e6	79S-11e6 79R-9e6
CFU_pre_day3	1	81-58e6 80-8e7 51-7e5	95D-24e5 95L-8e5	27-8e6 80-21e6 48-2e6	79S-16e6 79R-6e5
	2	81-10e7 80-9e7 51-6e4	95D-23e5 95L-13e5	27-11e6 80-25e6 48-9e5	79S-10e6 79R-8e6
	3	81-5e7 80-6e7 51-9e4	95D-9e4 95L-9e4	27-12e6 80-14e6 48-1e6	79S-18e6 79R-8e6 80-12e6 48-2e6
CFU_pre_day4	1	81-9e6 80-9e6	95D-21e5 95L-14e5	27-11e6 80-18e6 48-4e6	79S-15e6 79R-14e6
	2	81-7e6 80-11e6	95D-17e5 95L-16e5	27-10e6 80-17e6 48-11e6	79S-16e6 79R-12e6
	3	81-7e6 80-6e6	95D-24e5 95L-12e5	27-15e6 80-22e6 48-6e6	79S-16e6 79R-17e6
Notes:
* Example: “81-12e7 80-10e7 51-11e5” means in 5uL of this community, there were 12x10^7 CFUs for strain 81, 10x10^7 for strain 80, 11x10^5 for stain 51
* 95D, 95L: dark and light morphologies of 95
* 79S, 79R: smooth (and flat) and rough (and bumpy) morphologies of 79

## Sheet: invasion_cfu_day8
from exp20230829	1 – A12	2- B12	3 – C12
Comm A	51-6e5 81-35e5 80-21e5	51-1e5 81-43e5 80-79e5	51-4e5 81-42e5 80-25e5
Comm B	95D-25e5 95L-1e5	95D-37e5 95L-2e5	95D-36e5
Comm C	27-65e4 48-40e4 80-5e4	27-70e4 48-39e4 80-2e4	27-74e4 48-52e4
Comm D	79R-13e4 79S-108e4	79R-33e4 79S-120e4	79R-30e4 79S-95e4

## Sheet: preculture_16Sseq_day4
strain	Comm A	Comm B	Comm C	Comm D
4	0	0	0	0
6	0	0	0	0
27	0	4	44569	0
66	0	0	0	0
79	7	6	2	71819
81	66531	1	0	2
107	0	0	0	0
MYb27	0	0	0	0
13	0	0	0	0
48	0	0	0	0
51	10644	1	0	0
75	0	0	0	0
78	0	0	0	0
80	46972	1	31320	2
84	0	0	0	0
95	0	75833	0	0
Note
Strain 48 was very hard to lyse even with bead beating, thus it may be underrepresented in 16S sequencing reads.
