# Supplementary material for: Biotic resistance predictably shifts microbial invasion regimes
Source: Nat Commun. 2025 Apr 27;16:3952. doi: 10.1038/s41467-025-59285-1 (PMC12034811; doi:10.1038/s41467-025-59285-1)
Supplement: Supplementary file 3 — Supplementary Data 1 [file 41467_2025_59285_MOESM3_ESM.zip › Supplementary_Data_File/rawdata_experiment/SL_inv_OD.xlsx]

## Sheet: readme
Each sheet {treatment: phosphate concentration}_{replicate: experiment starting date} contains daily measured OD600nm (a.u.) of the invasion experiment
The data for each day has a shape of 8 × 12. Rows 1 to 8 correspond to dispersal rates arranged from the smallest to the largest. Dispersal was carried along the 12 wells in each row.

## Sheet: 10mM_exp20230207
Dispersal rates
[0.002 0.008 0.02 0.038 0.06 0.1 0.2 0.4 ]
Day 0
2.002	2.003	2.058	2.028	0.731	0.73	0.738	0.743	0.745	0.704	0.756	0.783
2.023	2.091	2.075	2.035	0.734	0.734	0.747	0.704	0.754	0.739	0.756	0.747
2.034	2.078	2.099	2.087	0.753	0.724	0.763	0.734	0.764	0.76	0.745	0.742
2.075	2.007	2.054	2.005	0.748	0.745	0.708	0.733	0.717	0.728	0.741	0.718
2.079	2.055	2.096	2.028	0.776	0.755	0.729	0.738	0.73	0.74	0.769	0.791
2.104	2.078	2.156	2.072	0.755	0.739	0.744	0.721	0.752	0.761	0.771	0.8
2.064	2.051	2.023	2.054	0.784	0.706	0.732	0.734	0.735	0.766	0.77	0.752
2.053	2.063	2.047	2.063	0.754	0.707	0.719	0.728	0.751	0.735	0.734	0.756
Day 1
1.922	2.002	2.027	2.028	0.729	0.75	0.756	0.717	0.753	0.76	0.732	0.754
2.05	2.108	2.078	2.071	0.762	0.75	0.784	0.745	0.769	0.69	0.725	0.744
2.028	2.021	2.055	2.019	0.779	0.717	0.744	0.705	0.719	0.764	0.715	0.733
2.126	2.096	2.09	2.09	0.787	0.761	0.744	0.742	0.727	0.759	0.778	0.753
2.123	2.09	2.12	2.095	0.788	0.732	0.746	0.745	0.745	0.717	0.765	0.736
2.04	2.125	2.115	2.076	0.827	0.764	0.726	0.711	0.725	0.726	0.755	0.749
2.048	2.087	2.087	2.064	0.992	0.736	0.7	0.723	0.737	0.736	0.746	0.718
2.055	2.086	2.02	2.056	1.316	0.713	0.726	0.722	0.755	0.743	0.758	0.742
Day 2
2.121	2.049	2.085	2.116	0.728	0.747	0.752	0.733	0.758	0.763	0.762	0.789
2.156	2.074	2.105	2.081	0.778	0.768	0.727	0.743	0.745	0.744	0.755	0.768
2.138	2.149	2.098	2.103	0.812	0.741	0.73	0.749	0.755	0.75	0.74	0.747
2.166	2.104	2.092	2.139	0.823	0.766	0.749	0.742	0.74	0.725	0.74	0.759
2.225	2.143	2.158	2.154	0.886	0.802	0.752	0.75	0.751	0.759	0.769	0.748
2.159	2.119	2.122	2.096	0.87	0.765	0.767	0.749	0.75	0.763	0.748	0.786
2.163	2.109	2.104	2.12	0.989	0.776	0.735	0.737	0.761	0.75	0.763	0.793
2.126	2.125	2.105	2.104	1.446	0.776	0.803	0.742	0.751	0.785	0.769	0.757
Day 3
2.126	2.155	2.133	2.146	0.784	0.765	0.773	0.756	0.795	0.78	0.786	0.776
2.111	2.113	2.102	2.11	0.769	0.772	0.777	0.768	0.771	0.773	0.774	0.777
2.153	2.112	2.102	2.107	0.81	0.771	0.764	0.753	0.756	0.754	0.75	0.769
2.142	2.107	2.095	2.099	0.813	0.779	0.753	0.752	0.756	0.765	0.774	0.778
2.124	2.099	2.117	2.09	0.841	0.788	0.775	0.75	0.751	0.763	0.758	0.79
2.075	2.091	2.116	2.084	0.842	0.782	0.726	0.751	0.746	0.749	0.749	0.758
2.077	2.064	2.07	2.095	0.885	0.793	0.785	0.755	0.74	0.748	0.747	0.779
2.095	2.084	2.095	2.109	1.415	0.817	0.795	0.758	0.757	0.763	0.756	0.775
Day 4
2.143	2.095	2.143	2.125	0.847	0.83	0.834	0.83	0.849	0.84	0.842	0.852
2.147	2.1	2.101	2.107	0.831	0.835	0.828	0.814	0.832	0.834	0.832	0.852
2.154	2.102	2.102	2.093	0.826	0.827	0.826	0.829	0.828	0.83	0.822	0.84
2.14	2.119	2.079	2.104	0.823	0.826	0.833	0.823	0.823	0.819	0.826	0.855
2.097	2.083	2.088	2.091	0.837	0.839	0.831	0.814	0.805	0.819	0.826	0.848
2.079	2.065	2.075	2.078	0.804	0.82	0.829	0.814	0.815	0.813	0.822	0.849
2.074	2.07	2.082	2.068	0.824	0.824	0.818	0.823	0.819	0.819	0.819	0.842
2.071	2.07	2.07	2.078	1.093	0.809	0.838	0.808	0.821	0.816	0.832	0.84
Day 5
2.091	2.125	2.042	2.112	0.76	0.737	0.738	0.705	0.737	0.722	0.719	0.748
2.131	2.152	2.122	2.075	0.776	0.722	0.741	0.722	0.74	0.736	0.749	0.793
2.162	2.103	2.039	2.054	0.757	0.733	0.76	0.723	0.745	0.742	0.722	0.749
2.127	2.097	2.041	2.064	0.75	0.724	0.765	0.716	0.736	0.713	0.727	0.742
2.127	2.059	2.078	2.069	0.78	0.762	0.75	0.722	0.729	0.729	0.792	0.743
2.108	2.129	2.077	2.068	0.824	0.75	0.782	0.699	0.731	0.738	0.714	0.768
2.06	2.063	2.068	2.062	0.808	0.766	0.764	0.758	0.734	0.713	0.723	0.733
2.051	2.074	2.03	2.017	0.917	0.748	0.768	0.823	0.774	0.74	0.733	0.742
Day 6
2.124	2.122	2.123	2.117	0.745	0.734	0.732	0.748	0.77	0.734	0.749	0.749
2.153	2.131	2.131	2.136	0.822	0.766	0.771	0.755	0.751	0.741	0.719	0.751
2.164	2.119	2.141	2.112	0.837	0.798	0.775	0.773	0.764	0.729	0.737	0.728
2.096	2.105	2.116	2.115	0.849	0.819	0.768	0.756	0.768	0.743	0.742	0.774
2.098	2.117	2.125	2.106	0.903	0.846	0.796	0.754	0.732	0.769	0.751	0.752
2.071	2.085	2.11	2.085	0.873	0.846	0.802	0.75	0.757	0.77	0.758	0.737
2.079	2.08	2.072	2.087	1.124	0.861	0.787	0.783	0.783	0.764	0.742	0.754
2.103	2.08	2.07	2.066	2.177	0.898	0.82	0.757	0.795	0.777	0.745	0.754
Day 7
2.23	2.105	2.019	2.179	0.852	0.851	0.852	0.842	0.841	0.841	0.832	0.836
2.211	2.202	2.164	2.175	0.879	0.851	0.83	0.84	0.844	0.832	0.83	0.834
2.333	2.194	2.184	2.147	0.845	0.85	0.838	0.824	0.822	0.826	0.828	0.843
2.232	2.217	2.175	2.18	0.877	0.864	0.842	0.829	0.821	0.834	0.836	0.84
2.179	2.153	2.18	2.163	0.885	0.875	0.86	0.832	0.83	0.818	0.83	0.848
2.22	2.195	2.187	2.153	0.878	0.939	0.858	0.838	0.826	0.836	0.841	0.84
2.204	2.159	2.152	2.134	1.019	0.86	0.853	0.852	0.842	0.84	0.835	0.846
2.177	2.179	2.169	2.147	2.147	0.86	0.858	0.844	0.861	0.855	0.856	0.847
Day 8
1.998	2.003	2.02	2.05	0.742	0.734	0.721	0.675	0.701	0.704	0.723	0.713
2.066	2.045	2.091	2.077	0.777	0.758	0.732	0.703	0.709	0.706	0.704	0.698
2.142	2.025	2.047	2.058	0.786	0.736	0.709	0.688	0.695	0.679	0.71	0.71
2.047	2.075	2.092	2.072	0.787	0.75	0.731	0.712	0.716	0.714	0.73	0.72
2.006	2.117	2.029	2.063	0.799	0.781	0.734	0.716	0.713	0.704	0.704	0.742
2.063	2.048	2.039	2.049	0.793	0.784	0.778	0.704	0.737	0.721	0.706	0.696
2.034	2.023	2.034	2.066	0.963	0.751	0.733	0.744	0.729	0.728	0.722	0.722
2.063	2.033	2.03	2.037	2.013	1.04	0.818	0.724	0.771	0.742	0.741	0.727
Day 9
1.987	1.882	2.053	2.019	0.745	0.714	0.695	0.683	0.708	0.709	0.712	0.701
2.083	2.052	2.047	2.044	0.769	0.729	0.704	0.726	0.707	0.724	0.721	0.722
2.052	2.032	2.054	2.047	0.797	0.731	0.737	0.691	0.713	0.716	0.72	0.744
2.047	2.075	2.074	2.081	0.749	0.77	0.733	0.747	0.717	0.715	0.728	0.736
2.137	2.012	2.018	2.1	0.805	0.753	0.755	0.743	0.726	0.722	0.709	0.754
2.07	2.018	2.062	2.05	0.809	0.741	0.756	0.751	0.744	0.727	0.742	0.734
2.075	2.031	2.024	2.074	0.867	0.742	0.74	0.733	0.768	0.747	0.759	0.747
2.077	2.129	2.191	2.041	2.022	1.133	0.791	0.771	0.784	0.747	0.758	0.757
Day 10
1.916	1.942	1.68	2.08	0.746	0.748	0.747	0.741	0.764	0.809	0.753	0.755
2.099	2.181	2.059	2.061	0.772	0.785	0.721	0.748	0.752	0.74	0.747	0.775
2.065	2.053	2.068	2.058	0.8	0.764	0.761	0.753	0.739	0.739	0.737	0.749
2.115	2.093	2.067	2.066	0.815	0.76	0.763	0.759	0.749	0.735	0.747	0.753
2.098	2.072	2.058	2.085	0.836	0.81	0.823	0.781	0.785	0.76	0.76	0.792
2.084	2.063	2.028	2.066	0.824	0.764	0.764	0.78	0.773	0.769	0.726	0.768
2.096	2.16	2.002	2.064	0.806	0.791	0.816	0.783	0.775	0.758	0.764	0.761
2.129	2.085	2.026	2.01	2.067	0.902	0.806	0.759	0.789	0.772	0.761	0.769

## Sheet: 40mM_exp20230207
Dispersal rates
[0.002 0.008 0.02 0.038 0.06 0.1 0.2 0.4 ]
Note
Contamination in row 8 starting from Day 5
Day 0
1.977	1.939	1.98	1.986	0.77	0.77	0.754	0.766	0.782	0.754	0.782	0.77
1.973	2.005	1.937	2.004	0.761	0.757	0.736	0.74	0.765	0.783	0.774	0.818
2.018	2.004	1.989	2.007	0.784	0.753	0.765	0.783	0.781	0.756	0.786	0.776
1.96	1.998	1.97	1.965	0.767	0.757	0.747	0.724	0.768	0.75	0.767	0.801
2.03	2.04	1.976	2.021	0.944	0.763	0.78	0.769	0.776	0.756	0.776	0.824
2.029	1.996	2.004	2.034	0.778	0.773	0.764	0.75	0.797	0.782	0.78	0.839
1.992	1.976	2.004	2.012	0.768	0.753	0.772	0.755	0.764	0.784	0.763	0.813
2.003	1.981	1.957	2.011	0.754	0.753	0.771	0.762	0.75	0.752	0.772	0.802
Day 1
2.033	1.953	1.977	2.048	1.152	0.804	0.806	0.795	0.811	0.825	0.851	0.836
2.066	2.1	2.047	2.04	1.907	0.838	0.805	0.812	0.829	0.813	0.792	0.864
2.074	2.06	2.005	2.023	1.953	0.812	0.783	0.804	0.787	0.819	0.82	0.853
2.132	2.104	2.075	2.027	2.149	0.832	0.834	0.826	0.808	0.817	0.81	0.878
2.086	2.113	2.094	2.063	2.106	0.82	0.81	0.802	0.795	0.815	0.834	0.873
2.112	2.107	2.085	2.032	2.162	0.798	0.79	0.785	0.796	0.829	0.822	0.868
2.093	2.047	2.023	2.075	2.054	0.795	0.793	0.776	0.782	0.834	0.814	0.845
2.087	2.07	2.024	2.06	2.047	0.786	0.793	0.805	0.825	0.806	0.834	0.836
Day 2
2.027	2.029	2.046	2.085	1.703	0.798	0.782	0.8	0.813	0.833	0.818	0.84
2.071	2.093	2.107	2.113	2.06	0.845	0.768	0.798	0.804	0.792	0.807	0.841
2.046	2.062	2.091	2.099	2.153	0.842	0.787	0.824	0.792	0.794	0.804	0.823
2.08	2.099	2.076	2.116	2.091	0.855	0.807	0.79	0.796	0.781	0.81	0.843
2.078	2.088	2.086	2.125	2.104	0.867	0.797	0.794	0.806	0.812	0.807	0.838
2.086	2.09	2.072	2.095	2.085	0.836	0.788	0.804	0.79	0.786	0.81	0.872
2.061	2.046	2.059	2.072	2.074	0.955	0.786	0.787	0.802	0.809	0.82	0.832
2.08	2.06	2.067	2.077	2.151	1.215	0.775	0.793	0.799	0.809	0.812	0.83
Day 3
2.127	2.129	2.142	2.164	1.988	0.889	0.862	0.868	0.867	0.858	0.853	0.857
2.12	2.131	2.135	2.127	2.078	0.867	0.837	0.839	0.853	0.839	0.843	0.88
2.133	2.141	2.155	2.123	2.102	0.864	0.838	0.848	0.837	0.832	0.835	0.873
2.13	2.161	2.137	2.134	2.135	0.874	0.829	0.851	0.845	0.843	0.831	0.886
2.1	2.127	2.147	2.12	2.105	0.905	0.847	0.846	0.85	0.838	0.735	0.888
2.087	2.119	2.106	2.125	2.107	0.925	0.873	0.837	0.836	0.838	0.801	0.877
2.113	2.092	2.079	2.127	2.1	1.899	1.23	0.845	0.845	0.854	0.858	0.85
2.101	2.102	2.122	2.119	2.112	1.956	1.554	0.842	0.849	0.844	0.842	0.856
Day 4
2.132	2.106	2.129	2.125	2.119	0.89	0.825	0.825	0.818	0.857	0.874	0.866
2.134	2.11	2.136	2.152	2.159	0.866	0.807	0.815	0.833	0.823	0.847	0.858
2.127	2.129	2.127	2.114	2.124	0.845	0.822	0.834	0.83	0.834	0.833	0.872
2.144	2.142	2.128	2.123	2.141	0.864	0.836	0.82	0.833	0.838	0.849	0.874
2.112	2.123	2.097	2.118	2.103	0.917	0.858	0.817	0.819	0.82	0.838	0.859
2.092	2.105	2.118	2.114	2.078	1.019	0.888	0.855	0.82	0.821	0.836	0.877
2.083	2.066	2.086	2.115	2.084	2.037	1.689	0.828	0.824	0.824	0.833	0.838
2.108	2.112	2.095	2.096	2.046	2.024	1.864	0.891	0.817	0.827	0.834	0.844
Day 5
2.104	2.086	2.108	2.089	2.037	0.878	0.801	0.8	0.772	0.835	0.796	0.818
2.179	2.141	2.101	2.17	2.128	0.855	0.827	0.815	0.803	0.831	0.819	0.845
2.121	2.123	2.155	2.17	2.082	0.875	0.844	0.816	0.818	0.793	0.826	0.858
2.125	2.161	2.111	2.109	2.108	0.849	0.849	0.812	0.828	0.824	0.802	0.88
2.091	2.15	2.141	2.151	2.127	1.324	0.863	0.852	0.828	0.819	0.823	0.858
2.126	2.141	2.123	2.085	2.114	1.596	0.922	0.86	0.868	0.853	0.827	0.877
2.075	2.103	2.068	2.109	2.093	2.032	1.922	1.109	0.856	0.829	0.82	0.83
2.102	2.116	2.074	2.146	2.074	NaN	2.015	1.896	1.009	0.81	0.829	0.836
Day 6
2.138	2.112	2.126	2.111	2.077	0.869	0.793	0.791	0.825	0.801	0.829	0.835
2.147	2.146	2.133	2.122	2.114	0.839	0.788	0.813	0.801	0.824	0.817	0.833
2.116	2.125	2.125	2.139	2.112	0.863	0.813	0.82	0.813	0.806	0.813	0.859
2.147	2.104	2.09	2.118	2.088	0.894	0.851	0.812	0.823	0.799	0.849	0.877
2.143	2.115	2.12	2.1	2.093	1.869	0.857	0.82	0.804	0.809	0.817	0.845
2.123	2.11	2.101	2.103	2.097	1.954	0.939	0.844	0.832	0.808	0.818	0.859
2.112	2.07	2.092	2.071	2.094	2.083	2.11	1.518	0.827	0.819	0.804	0.804
2.117	2.104	2.077	2.132	NaN	NaN	NaN	2.091	1.793	0.826	0.808	0.825
Day 7
2.191	2.181	2.16	2.165	2.115	0.914	0.87	0.822	0.951	0.837	0.844	0.845
2.201	2.18	2.142	2.156	2.175	0.875	0.835	0.864	0.835	0.831	0.833	0.858
2.242	2.172	2.144	2.155	2.161	0.866	0.847	0.824	0.817	0.833	0.84	0.858
2.223	2.197	2.168	2.162	2.148	0.906	0.867	0.863	0.837	0.819	0.842	0.841
2.189	2.176	2.158	2.163	2.17	2.084	0.887	0.857	0.85	0.829	0.833	0.84
2.159	2.158	2.163	2.151	2.156	2.207	0.999	0.883	0.849	0.835	0.836	0.836
2.184	2.195	2.148	2.143	2.147	2.137	2.088	1.986	0.914	0.871	0.828	0.835
2.175	2.158	2.18	NaN	NaN	NaN	NaN	NaN	2.087	1.216	0.866	0.858
Day 8
2.052	2.102	2.089	2.099	2.069	0.897	0.828	0.855	0.929	0.812	0.817	0.822
2.085	2.115	2.122	2.135	2.119	0.855	0.794	0.853	0.804	0.798	0.806	0.818
2.069	2.103	2.097	2.086	2.09	0.847	0.798	0.81	0.784	0.79	0.818	0.863
2.125	2.122	2.124	2.124	2.115	0.888	0.835	0.823	0.809	0.813	0.83	0.856
2.067	2.118	2.094	2.123	2.091	2.067	0.835	0.817	0.827	0.791	0.801	0.824
2.048	2.089	2.129	2.121	2.095	2.07	1.084	0.84	0.824	0.801	0.798	0.825
2.05	2.079	2.079	2.106	2.084	2.062	2.079	2.133	1.139	0.845	0.799	0.804
2.137	2.14	NaN	NaN	NaN	NaN	NaN	NaN	NaN	1.567	0.876	0.855
Day 9
2.021	2.041	2.07	2.031	2.019	0.87	0.804	0.79	0.783	0.774	0.783	0.801
1.96	2.091	2.086	2.083	2.098	0.841	0.784	0.892	0.797	0.782	0.79	0.793
1.868	2.081	2.042	2.095	2.049	0.831	0.811	0.803	0.783	0.787	0.8	0.821
2.09	2.092	2.096	2.076	2.038	0.909	0.814	0.816	0.78	0.845	0.808	0.836
2.046	2.042	2.066	2.092	2.092	2.038	0.883	0.829	0.8	0.787	0.792	0.79
2.072	2.099	2.099	2.076	2.029	2.06	1.331	0.842	0.814	0.793	0.782	0.783
2.064	2.393	2.065	2.011	2.063	2.036	2.051	2.02	1.628	0.837	0.818	0.798
2.143	NaN	NaN	NaN	NaN	NaN	NaN	NaN	NaN	NaN	1.248	0.876
Day 10
2.144	2.064	2.125	2.122	2.06	0.857	0.83	0.896	0.761	0.785	0.811	0.824
2.124	2.102	2.07	2.116	2.131	0.857	0.798	0.901	0.754	0.797	0.794	0.806
1.923	2.12	2.099	2.114	2.08	0.808	0.758	0.826	0.79	0.784	0.8	0.823
2.158	2.211	2.117	2.098	2.145	0.882	0.845	0.842	0.789	0.79	0.82	0.827
2.122	2.166	2.151	2.154	2.123	2.123	0.877	0.837	0.809	0.788	0.806	0.824
2.1	2.135	2.107	2.146	2.075	2.066	1.908	0.86	0.824	0.8	0.803	0.818
2.119	2.142	2.099	2.115	2.1	2.1	2.113	2.073	1.923	0.917	0.841	0.821
NaN	NaN	NaN	NaN	NaN	NaN	NaN	NaN	NaN	NaN	NaN	1.21

## Sheet: 60mM_exp20230207
Dispersal rates
[0.002 0.008 0.02 0.038 0.06 0.1 0.2 0.4 ]
Day 0
2.055	2.045	2.068	2.035	0.792	0.738	0.767	0.753	0.783	0.776	0.794	0.773
2.081	2.082	2.025	2.029	0.774	0.76	0.764	0.757	0.771	0.771	0.777	0.8
2.045	2.076	2.071	2.001	0.788	0.768	0.758	0.751	0.772	0.79	0.786	0.783
2.147	2.049	2.085	2.032	0.806	0.777	0.768	0.774	0.786	0.79	0.785	0.795
2.046	2.021	2.061	2.041	0.789	0.777	0.776	0.786	0.776	0.782	0.792	0.808
2.026	2.045	2.044	2.01	0.799	0.752	0.769	0.76	0.756	0.773	0.783	0.784
2.04	2.083	2.036	2.053	0.815	0.758	0.759	0.794	0.76	0.79	0.797	0.786
2.022	2.087	2.037	2.06	0.777	0.758	0.784	0.778	0.779	0.778	0.819	0.821
Day 1
1.994	2.088	2.073	2.159	0.83	0.786	0.784	0.762	0.738	0.755	0.763	0.777
2.061	2.096	2.035	2.032	0.784	0.805	0.791	0.765	0.768	0.781	0.774	0.77
2.021	2.035	2.064	2.086	0.795	0.762	0.778	0.764	0.768	0.75	0.77	0.776
2.027	2.055	2.027	2.068	0.886	0.756	0.773	0.776	0.772	0.789	0.776	0.755
2.001	2.047	2.079	1.969	0.977	0.78	0.774	0.76	0.765	0.756	0.78	0.78
2.044	2.057	2.075	2.06	1.254	0.772	0.752	0.762	0.765	0.777	0.753	0.781
2.041	2.027	2.01	2.055	1.919	0.755	0.763	0.764	0.769	0.767	0.787	0.801
2.06	2.079	2.042	2.048	2.003	0.77	0.753	0.776	0.785	0.765	0.79	0.813
Day 2
2.065	2.052	2.084	2.055	0.787	0.767	0.767	0.746	0.803	0.773	0.771	0.785
2.065	2.035	2.071	2.04	0.796	0.769	0.786	0.762	0.773	0.773	0.788	0.785
2.069	2.057	2.041	2.057	0.966	0.777	0.779	0.794	0.78	0.766	0.767	0.804
2.007	2.058	2.075	2.074	1.177	0.798	0.782	0.783	0.789	0.792	0.793	0.798
2.05	2.107	2.09	2.108	1.601	0.821	0.772	0.771	0.776	0.779	0.777	0.794
2.064	2.051	2.064	2.085	1.923	0.945	0.771	0.77	0.777	0.781	0.783	0.792
2.065	2.056	2.045	2.067	2.13	1.88	0.774	0.762	0.781	0.787	0.788	0.787
2.108	2.093	2.071	2.078	2.033	1.932	0.774	0.774	0.774	0.776	0.806	0.794
Day 3
2.146	2.167	2.154	2.143	0.822	0.805	0.815	0.796	0.865	0.806	0.825	0.828
2.155	2.187	2.151	2.132	0.844	0.793	0.798	0.805	0.811	0.815	0.825	0.834
2.171	2.152	2.15	2.157	1.22	0.818	0.802	0.803	0.804	0.819	0.834	0.82
2.163	2.127	2.129	2.148	1.919	0.842	0.815	0.807	0.807	0.817	0.831	0.842
2.169	2.152	2.145	2.134	1.996	0.998	0.819	0.803	0.805	0.808	0.817	0.828
2.147	2.135	2.142	2.131	2.163	1.602	0.848	0.795	0.815	0.822	0.816	0.824
2.109	2.112	2.114	2.124	2.115	2.104	1.995	0.793	0.803	0.813	0.823	0.817
2.151	2.139	2.144	2.138	2.075	2.02	1.806	0.806	0.807	0.805	0.821	0.793
Day 4
2.173	2.14	2.145	2.12	0.838	0.822	0.803	0.804	0.82	0.818	0.854	0.833
2.16	2.153	2.113	2.132	0.914	0.812	0.81	0.812	0.817	0.823	0.827	0.845
2.161	2.114	2.134	2.112	1.835	0.829	0.809	0.807	0.81	0.82	0.827	0.829
2.143	2.108	2.133	2.128	2.097	0.932	0.829	0.812	0.823	0.825	0.825	0.839
2.124	2.128	2.113	2.127	2.059	1.343	0.84	0.809	0.813	0.824	0.823	0.839
2.125	2.104	2.12	2.111	2.02	1.887	0.979	0.829	0.828	0.82	0.818	0.829
2.119	2.117	2.122	2.112	2.107	2.032	1.958	1.741	0.815	0.811	0.83	0.834
2.161	2.135	2.129	2.122	2.131	2.037	1.95	1.871	0.799	0.828	0.83	0.827
Day 5
2.136	2.108	2.112	2.076	0.798	0.811	0.797	0.787	0.8	0.795	0.79	0.802
2.173	2.181	2.139	2.143	1.028	0.812	0.816	0.815	0.825	0.828	0.803	0.821
2.185	2.099	2.14	2.064	2.054	0.827	0.816	0.812	0.827	0.827	0.842	0.822
2.131	2.14	2.128	2.095	2.125	1.042	0.835	0.829	0.822	0.834	0.849	0.839
2.107	2.091	2.132	2.109	2.088	1.911	0.691	0.813	0.818	0.836	0.831	0.836
2.13	2.125	2.113	2.111	2.084	2.088	1.728	0.826	0.801	0.824	0.836	0.836
2.125	2.134	2.094	2.129	2.13	2.079	2.034	2.074	1.97	0.833	0.834	0.835
2.159	2.062	2.105	2.079	2.044	2.038	2.083	2.073	1.868	0.843	0.83	0.832
Day 6
2.125	2.132	2.127	2.119	0.823	0.843	0.822	0.835	0.853	0.83	0.841	0.843
2.155	2.117	2.127	2.119	1.375	0.848	0.843	0.836	0.819	0.832	0.822	0.84
2.138	2.143	2.144	2.115	2.075	0.919	0.843	0.83	0.856	0.838	0.849	0.838
2.142	2.095	2.102	2.135	2.129	1.93	1.034	0.801	0.85	0.856	0.853	0.842
2.128	2.128	2.144	2.098	2.126	2.158	1.249	0.892	0.85	0.851	0.843	0.863
2.088	2.104	2.084	2.113	2.099	2.103	1.996	1.008	0.851	0.861	0.843	0.848
2.071	2.109	2.089	2.116	2.127	2.091	2.083	2.031	2.101	1.829	0.854	0.848
2.12	2.128	2.104	2.119	2.091	2.056	2.096	2.059	2.093	1.953	0.845	0.846
Day 7
2.176	2.138	2.13	2.142	0.875	0.882	0.867	0.889	0.887	0.875	0.889	0.892
2.172	2.146	2.161	2.157	1.961	0.884	0.874	0.881	0.874	0.886	0.875	0.887
2.164	2.167	2.148	2.14	2.145	1.004	0.886	0.856	0.898	0.888	0.89	0.885
2.158	2.167	2.138	2.134	2.15	2.186	1.526	0.906	0.882	0.889	0.899	0.887
2.161	2.176	2.151	2.154	2.157	2.134	1.932	0.968	0.856	0.9	0.89	0.898
2.076	2.158	2.154	2.159	2.141	2.136	2.067	1.585	0.862	0.884	0.882	0.895
2.152	2.142	2.136	2.146	2.143	2.131	2.143	2.137	2.113	2.145	2.013	0.905
2.179	2.157	2.159	2.146	2.164	2.12	2.153	2.143	2.155	2.118	2.133	0.916
Day 8
2.111	2.084	2.131	2.136	0.896	0.884	0.896	0.864	0.883	0.876	0.876	0.894
2.158	2.056	2.111	2.124	2.127	0.858	0.886	0.875	0.889	0.879	0.877	0.882
2.114	2.138	2.082	2.117	2.113	1.357	0.848	0.854	0.878	0.893	0.867	0.885
2.139	2.121	2.124	2.135	2.144	2.115	1.909	0.927	0.886	0.893	0.874	0.904
2.105	2.133	2.111	2.117	2.127	2.138	2.111	1.482	0.845	0.866	0.877	0.89
2.135	2.086	2.132	2.126	2.138	2.1	2.09	1.941	1.002	0.879	0.881	0.884
2.104	2.078	2.11	2.143	2.135	2.118	2.086	2.102	2.103	2.07	2.073	2.058
2.135	2.089	2.087	2.12	2.14	2.072	2.104	2.08	2.107	2.084	2.065	2.132
Day 9
2.106	2.052	2.076	2.053	0.918	0.865	0.844	0.85	0.873	0.86	0.876	0.871
2.089	2.045	2.094	2.068	2.054	0.836	0.873	0.855	0.869	0.871	0.881	0.882
2.065	2.091	2.096	2.079	2.078	1.887	0.847	0.856	0.873	0.879	0.914	0.886
2.04	2.074	2.091	2.097	2.041	2.055	1.982	1.029	0.861	0.886	0.888	0.883
2.078	2.046	2.086	2.075	2.073	2.056	1.996	1.871	0.887	0.888	0.893	0.895
2.043	2.045	2.045	2.069	2.038	2.057	2.039	2.008	1.598	0.873	0.887	0.875
2.078	2.107	2.071	2.022	2.065	2.067	2.095	2.086	2.075	2.054	2.078	1.982
2.1	2.057	2.073	2.06	2.105	2.068	2.015	2.1	2.07	2.046	2.095	2.066
Day 10
2.133	2.13	2.134	2.125	1.046	0.864	0.857	0.86	0.864	0.861	0.882	0.871
2.122	2.101	2.093	2.124	2.094	0.857	0.93	0.872	0.874	0.88	0.881	0.899
2.066	2.132	2.148	2.111	2.114	2.089	0.915	0.878	0.88	0.855	0.846	0.884
2.15	2.107	2.113	2.108	2.081	2.125	2.131	1.326	0.89	0.889	0.889	0.914
2.122	2.137	2.097	2.14	2.123	2.092	2.113	2.118	0.985	0.889	0.905	0.915
2.106	2.039	2.089	2.11	2.112	2.074	2.067	2.032	1.975	0.955	0.853	0.869
2.085	2.113	2.087	2.117	2.101	2.079	2.122	2.091	2.097	2.081	2.077	2.08
2.11	2.093	2.069	2.078	2.079	2.073	2.079	2.089	2.1	2.112	2.104	2.079

## Sheet: 80mM_exp20230207
Dispersal rates
[0.002 0.008 0.02 0.038 0.06 0.1 0.2 0.4 ]
Day 0
2.058	2.021	2.034	2.052	0.767	0.749	0.744	0.746	0.753	0.753	0.766	0.793
2.11	2.05	2.043	2.08	0.76	0.732	0.766	0.762	0.767	0.762	0.773	0.778
2.051	2.055	2.049	2.026	0.757	0.74	0.742	0.773	0.77	0.769	0.781	0.793
2.064	2.024	2.072	2.087	0.775	0.781	0.763	0.78	0.778	0.789	0.781	0.808
2.074	2.113	2.075	2.054	0.777	0.762	0.748	0.754	0.775	0.767	0.777	0.814
2.064	2.046	2.038	1.993	0.768	0.752	0.767	0.743	0.76	0.754	0.776	0.81
2.066	2.055	2.062	2.079	0.769	0.772	0.75	0.767	0.751	0.772	0.779	0.786
2.11	2.121	2.081	2.004	0.773	0.764	0.78	0.772	0.782	0.78	0.795	0.802
Day 1
2.059	2.059	2.053	2.083	0.81	0.777	0.761	0.751	0.75	0.743	0.752	0.765
2.104	2.07	2.025	2.066	0.902	0.753	0.751	0.76	0.764	0.779	0.776	0.797
2.034	2.106	2.071	2.049	0.997	0.725	0.743	0.732	0.719	0.738	0.768	0.773
2.072	2.073	2.045	2.022	1.063	0.751	0.759	0.752	0.734	0.77	0.756	0.794
2.078	2.033	2.05	2.022	1.282	0.757	0.743	0.747	0.766	0.77	0.766	0.786
2.016	2.036	2.072	2.008	1.544	0.756	0.76	0.751	0.748	0.754	0.762	0.795
2.075	2.045	2.028	1.985	1.813	0.745	0.729	0.762	0.741	0.764	0.754	0.778
2.076	2.112	2.06	2	1.905	0.759	0.756	0.761	0.764	0.763	0.779	0.79
Day 2
2.088	2.072	2.081	2.137	1.011	0.769	0.76	0.772	0.771	0.788	0.785	0.787
2.098	2.114	2.129	2.127	1.245	0.774	0.763	0.766	0.772	0.777	0.775	0.797
2.118	2.117	2.103	2.121	1.702	0.766	0.759	0.773	0.763	0.765	0.784	0.802
2.11	2.08	2.099	2.107	1.781	0.827	0.777	0.776	0.768	0.782	0.786	0.814
2.118	2.088	2.092	2.083	1.912	0.926	0.774	0.774	0.781	0.78	0.779	0.807
2.114	2.056	2.113	2.102	1.976	1.154	0.766	0.77	0.774	0.784	0.775	0.821
2.103	2.083	2.074	2.052	2.015	1.679	0.755	0.768	0.771	0.786	0.782	0.796
2.133	2.088	2.126	2.102	2.062	1.908	0.774	0.781	0.762	0.796	0.803	0.805
Day 3
2.17	2.117	2.15	2.147	1.462	0.787	0.776	0.78	0.782	0.814	0.809	0.801
2.124	2.11	2.168	2.122	1.825	0.802	0.779	0.787	0.791	0.782	0.794	0.825
2.141	2.143	2.151	2.144	2.05	1.005	0.804	0.809	0.795	0.78	0.811	0.8
2.128	2.135	2.12	2.114	2.083	1.255	0.787	0.8	0.812	0.81	0.807	0.801
2.115	2.136	2.12	2.142	2.06	1.576	0.802	0.781	0.791	0.792	0.791	0.801
2.126	2.116	2.104	2.099	2.09	1.847	0.876	0.78	0.789	0.792	0.779	0.807
2.098	2.095	2.09	2.098	2.058	1.993	1.683	0.808	0.795	0.784	0.795	0.791
2.125	2.14	2.095	2.125	2.055	2.01	1.927	0.795	0.797	0.784	0.802	0.803
Day 4
2.145	2.11	2.127	2.137	1.915	0.804	0.784	0.785	0.776	0.806	0.814	0.806
2.115	2.134	2.158	2.137	2.053	0.993	0.793	0.795	0.802	0.796	0.796	0.81
2.123	2.111	2.097	2.119	1.983	1.392	0.829	0.796	0.793	0.791	0.797	0.813
2.109	2.101	2.111	2.133	2.04	1.788	0.861	0.81	0.797	0.816	0.819	0.828
2.107	2.122	2.118	2.132	2.047	1.947	1.088	0.795	0.796	0.799	0.799	0.826
2.105	2.088	2.09	2.09	2.09	2.026	1.44	0.813	0.799	0.787	0.798	0.824
2.077	2.095	2.077	2.085	2.117	1.982	1.932	1.554	0.795	0.791	0.804	0.807
2.124	2.113	2.113	2.106	2.076	2.024	1.993	1.908	0.81	0.816	0.819	0.824
Day 5
2.137	2.105	2.085	2.13	2.048	0.833	0.763	0.762	0.76	0.786	0.771	0.778
2.135	2.155	2.122	2.168	2.136	1.304	0.795	0.774	0.772	0.791	0.799	0.801
2.104	2.095	2.153	2.143	2.131	1.965	0.957	0.793	0.8	0.783	0.822	0.793
2.15	2.13	2.155	2.184	2.149	2.046	1.33	0.808	0.8	0.815	0.808	0.826
2.136	2.154	2.132	2.084	2.159	2.125	1.709	0.843	0.797	0.798	0.793	0.817
2.125	2.139	2.129	2.116	2.096	2.079	1.931	1.168	0.798	0.802	0.788	0.831
2.108	2.1	2.1	2.123	2.14	2.065	2.04	1.981	1.736	0.812	0.799	0.797
2.143	2.132	2.077	2.153	2.132	2.038	2.164	2.017	1.966	0.811	0.819	0.818
Day 6
2.118	2.115	2.122	2.097	2.075	1.096	0.763	0.755	0.758	0.763	0.759	0.767
2.139	2.116	2.105	2.104	2.11	1.766	0.784	0.767	0.766	0.769	0.757	0.771
2.113	2.126	2.101	2.079	2.102	2.056	1.435	0.773	0.761	0.763	0.773	0.78
2.112	2.075	2.106	2.1	2.119	2.061	1.884	0.855	0.768	0.783	0.792	0.792
2.128	2.112	2.102	2.106	2.095	2.082	1.999	1.235	0.785	0.773	0.77	0.796
2.052	2.084	2.064	2.082	2.079	2.057	2.045	1.796	0.86	0.778	0.772	0.795
2.096	2.087	2.084	2.089	2.105	2.08	2.029	2.009	1.985	1.708	0.771	0.788
2.091	2.099	2.078	2.066	2.066	2.038	2.006	1.975	2.017	1.918	0.784	0.794
Day 7
2.175	2.167	2.152	2.169	2.137	1.667	0.785	0.802	0.806	0.81	0.805	0.781
2.179	2.171	2.16	2.175	2.15	2.104	0.973	0.802	0.802	0.807	0.809	0.794
2.161	2.168	2.164	2.171	2.174	2.149	1.968	0.9	0.808	0.807	0.811	0.799
2.187	2.167	2.167	2.141	2.168	2.186	2.085	1.289	0.813	0.814	0.814	0.816
2.246	2.192	2.163	2.163	2.168	2.151	2.092	1.88	0.94	0.81	0.814	0.827
2.153	2.131	2.187	2.144	2.155	2.15	2.123	2.076	1.477	0.831	0.804	0.8
2.172	2.149	2.154	2.156	2.132	2.124	2.113	2.139	2.08	2.052	1.766	0.813
2.176	2.164	2.176	2.182	2.153	2.138	2.107	2.159	2.11	2.071	1.993	0.829
Day 8
2.088	2.108	2.1	2.112	2.092	2.01	0.744	0.757	0.755	0.767	0.765	0.773
2.094	2.099	2.108	2.114	2.091	2.106	1.207	0.759	0.757	0.754	0.761	0.773
2.058	2.088	2.12	2.09	2.088	2.108	2.029	1.212	0.752	0.758	0.763	0.772
2.106	2.103	2.101	2.123	2.073	2.072	2.002	1.827	0.845	0.775	0.778	0.789
2.071	2.102	2.099	2.102	2.062	2.115	2.099	2.031	1.392	0.765	0.765	0.777
1.975	2.077	2.119	2.087	2.117	2.106	2.094	2.049	1.943	1.172	0.756	0.77
2.067	2.116	2.121	2.146	2.112	2.081	2.058	2.117	2.1	2.032	2.004	1.762
2.121	2.002	2.076	2.107	2.079	2.088	2.091	2.083	2.067	2.047	2.026	1.97
Day 9
2.063	2.047	2.042	2.068	1.999	1.957	0.863	0.756	0.745	0.758	0.756	0.75
2.018	2.07	2.043	2.078	2.077	2.051	1.732	0.752	0.753	0.746	0.739	0.74
2.016	2.059	2.059	2.057	2.042	2.039	2.001	1.778	0.756	0.751	0.756	0.755
2.03	2.051	2.018	2.036	2.067	2.02	2.037	1.98	1.158	0.759	0.809	0.764
2.018	2.048	2.064	2.056	2.015	2.021	2.013	1.965	1.847	0.969	0.753	0.765
2.025	2.007	2.037	2.042	2.034	2.039	1.99	2.043	2.011	1.797	0.847	0.769
2.068	2.063	2.056	2.094	2.059	1.98	2.116	2.048	2.076	2.026	1.981	1.875
2.072	2.075	2.037	2.087	2.073	2.015	2.038	2.011	2.02	2.057	2.025	2.031
Day 10
2.105	2.128	2.139	2.121	2.066	2.099	1.233	0.773	0.774	0.766	0.782	0.777
2.127	2.09	2.077	2.075	2.082	2.106	1.999	0.934	0.791	0.783	0.771	0.784
2.252	2.13	2.118	2.113	2.126	2.083	2.091	2.028	1.07	0.776	0.773	0.771
2.161	2.138	2.084	2.088	2.085	2.168	2.101	2.041	1.837	0.889	0.793	0.823
1.908	2.122	2.113	2.104	2.1	2.086	2.112	2.117	2.013	1.556	0.813	0.791
2.072	2.088	2.098	2.104	2.09	2.098	2.051	2.053	2.023	2.007	1.359	0.793
2.124	2.082	2.111	2.082	2.107	2.096	2.048	2.093	2.099	2.12	2.087	2.043
2.139	2.215	2.418	2.108	2.08	2.103	2.07	2.053	2.099	2.098	2.111	2.073

## Sheet: 10mM_exp20230511
Dispersal rates
[0.002 0.008 0.02 0.038 0.06 0.1 0.2 0.4 ]
Day 0
2.025	1.994	2.057	1.944	0.725	0.708	0.733	0.726	0.719	0.708	0.683	0.693
2.081	2.096	2.092	2.096	0.76	0.716	0.724	0.694	0.727	0.716	0.738	0.752
2.05	2.022	2.024	2.195	0.795	0.757	0.738	0.747	0.74	0.73	0.754	0.729
2.049	2.008	2.142	2.098	0.777	0.744	0.744	0.735	0.71	0.745	0.75	0.744
2.002	2.07	2.065	2.088	0.757	0.735	0.751	0.766	0.745	0.751	0.749	0.744
2.034	2.015	2.023	2.033	0.788	0.763	0.745	0.755	0.75	0.756	0.774	0.777
1.99	2.047	2.035	1.978	0.768	0.724	0.74	0.737	0.744	0.75	0.737	0.749
2.006	2.049	2.081	1.95	0.741	0.698	0.733	0.717	0.725	0.725	0.726	0.746
Day 1
2.038	1.986	2.053	2.083	0.795	0.775	0.754	0.769	0.745	0.786	0.751	0.766
2.061	2.172	1.97	2.122	0.828	0.755	0.752	0.755	0.753	0.751	0.693	0.754
2.053	2.221	2.07	2.034	0.804	0.756	0.748	0.747	0.753	0.757	0.768	0.767
2.014	2.027	2.042	2.164	0.889	0.743	0.75	0.754	0.751	0.753	0.784	0.731
2.042	2.038	2.207	2.234	0.874	0.785	0.78	0.793	0.771	0.781	0.734	0.789
2.032	2.003	2.037	2.001	0.906	0.779	0.772	0.777	0.77	0.756	0.753	0.763
2.026	1.982	1.991	2.02	0.885	0.746	0.763	0.763	0.767	0.78	0.767	0.762
1.984	2.026	2.083	1.978	1.42	0.725	0.769	0.749	0.752	0.737	0.773	0.761
Day 2
2.037	2.101	2.123	2.115	0.803	0.778	0.785	0.759	0.749	0.76	0.753	0.796
2.085	2.117	2.1	2.12	1.121	0.862	0.761	0.818	0.776	0.8	0.837	0.815
2.111	2.096	2.088	2.101	0.898	0.804	0.782	0.776	0.781	0.781	0.8	0.829
2.118	2.125	2.145	2.146	0.936	0.883	0.8	0.777	0.781	0.813	0.793	0.78
2.161	2.107	2.107	2.111	0.894	0.806	0.791	0.801	0.8	0.786	0.834	0.827
2.087	2.12	2.154	2.105	1.48	0.951	0.776	0.768	0.774	0.794	0.798	0.793
2.1	2.143	2.124	2.122	2.162	0.835	0.773	0.766	0.778	0.786	0.782	0.81
2.132	2.115	2.113	2.078	2.12	0.793	0.777	0.77	0.778	0.77	0.797	0.791
Day 3
2.11	2.087	2.115	2.125	0.797	0.789	0.778	0.795	0.771	0.797	0.777	0.812
2.1	2.099	2.122	2.156	0.915	0.822	0.785	0.787	0.797	0.779	0.791	0.765
2.114	2.127	2.124	2.119	0.878	0.828	0.793	0.772	0.771	0.773	0.781	0.799
2.103	2.129	2.125	2.121	0.894	0.847	0.797	0.799	0.78	0.768	0.802	0.85
2.15	2.102	2.11	2.131	1.044	0.824	0.796	0.781	0.777	0.786	0.797	0.8
2.131	2.129	2.115	2.133	0.993	0.896	0.808	0.775	0.775	0.773	0.823	0.825
2.123	2.274	2.339	2.158	2.089	0.897	0.805	0.78	0.775	0.773	0.78	0.798
2.123	2.123	2.136	2.146	2.114	0.87	0.8	0.772	0.766	0.77	0.781	0.791
Day 4
2.206	2.2	2.201	2.189	0.841	0.817	0.83	0.83	0.823	0.82	0.823	0.783
2.235	2.272	2.26	2.249	0.997	0.921	0.895	0.88	0.874	0.855	0.822	0.817
2.202	2.191	2.205	2.181	0.969	0.913	0.889	0.846	0.849	0.825	0.834	0.821
2.155	2.228	2.179	2.189	0.932	0.671	0.883	0.834	0.826	0.836	0.833	0.827
2.195	2.168	2.157	2.195	0.927	0.903	0.87	0.835	0.843	0.84	0.831	0.841
2.149	2.158	2.159	2.192	0.874	0.886	0.886	0.826	0.824	0.823	0.85	0.833
2.133	2.084	2.234	2.12	2.223	0.892	0.876	0.856	0.851	0.831	0.835	0.829
2.169	2.17	2.135	2.206	2.195	1.077	0.908	0.872	0.858	0.827	0.833	0.824
Day 5
2.146	2.223	2.149	2.182	0.845	0.819	0.783	0.838	0.788	0.778	0.777	0.784
2.111	2.167	2.192	2.165	0.823	0.78	0.788	0.795	0.787	0.79	0.764	0.76
2.167	2	2.293	2.165	0.861	0.821	0.801	0.826	0.774	0.784	0.785	0.793
2.182	2.157	2.164	2.162	0.853	0.815	0.809	0.81	0.78	0.794	0.789	0.783
2.18	2.143	2.167	2.157	0.854	0.678	0.835	0.809	0.804	0.804	0.802	0.811
2.146	2.139	2.228	2.15	0.866	0.889	0.828	0.813	0.798	0.798	0.791	0.801
2.312	2.344	2.242	2.206	2.149	1.147	0.857	0.8	0.808	0.79	0.793	0.781
2.121	2.146	2.205	2.168	2.129	1.008	0.855	0.825	0.814	0.781	0.776	0.772
Day 6
2.172	2.166	2.141	2.193	0.793	0.76	0.781	0.763	0.776	0.805	0.754	0.747
1.889	1.889	2.097	2.14	0.838	0.807	0.796	0.811	0.791	0.794	0.791	0.76
2.164	1.838	1.756	2.15	0.832	0.818	0.826	0.793	0.8	0.763	0.778	0.761
2.171	2.141	2.124	2.153	0.841	0.818	0.868	0.782	0.782	0.78	0.777	0.77
2.162	1.879	2.121	2.152	0.876	0.828	0.851	0.797	0.795	0.771	0.763	0.768
2.131	2.071	1.923	2.131	0.832	0.84	0.877	0.8	0.792	0.779	0.782	0.785
0.149	0.144	1.818	1.744	2.042	1.208	0.835	0.836	0.78	0.778	0.789	0.762
2.107	2.089	2.082	2.116	2.102	0.978	0.846	0.804	0.797	0.764	0.753	0.762
Day 7
2.092	2.104	2.064	2.14	0.844	0.765	0.766	0.781	0.774	0.778	0.776	0.787
1.956	1.536	1.954	2.118	0.839	0.763	0.767	0.775	0.779	0.78	0.736	0.762
2.061	1.385	1.998	2.117	0.854	0.839	0.767	0.828	0.78	0.773	0.782	0.791
2.169	1.969	2.11	2.118	0.849	0.801	0.788	0.806	0.806	0.798	0.784	0.779
2.057	2.139	2.154	2.123	0.887	0.842	0.828	0.81	0.806	0.794	0.779	0.779
2.064	1.925	2.306	2.089	0.851	0.862	0.847	0.85	0.836	0.802	0.794	0.794
0.148	1.642	1.745	2.088	1.862	1.457	0.859	0.858	0.864	0.806	0.786	0.768
2.033	2.098	2.053	2.054	2.09	2.094	0.858	0.808	0.842	0.79	0.788	0.762
Day 8
2.068	1.784	1.733	1.984	0.815	0.756	0.777	0.755	0.773	0.739	0.757	0.757
1.744	1.233	1.937	1.973	0.857	0.851	0.772	0.777	0.765	0.752	0.741	0.748
1.917	1.588	1.725	1.898	0.883	0.799	0.812	0.789	0.77	0.752	0.734	0.752
2.061	1.946	2.055	2.052	0.867	0.844	0.834	0.789	0.769	0.742	0.752	0.753
1.909	1.778	1.96	2.058	0.879	0.847	0.839	0.798	0.762	0.756	0.751	0.77
1.676	1.796	1.539	1.906	0.972	0.901	0.802	0.787	0.802	0.772	0.757	0.787
1.743	1.56	1.863	1.838	1.99	1.741	0.813	0.832	0.792	0.779	0.757	0.769
1.928	1.52	1.629	1.795	1.897	1.929	0.904	0.857	0.841	0.806	0.768	0.771
Day 9
2.13	1.942	1.915	1.999	0.895	0.835	0.795	0.782	0.799	0.802	0.786	0.73
2.117	1.447	2.09	2.199	0.95	0.896	0.82	0.828	0.83	0.836	0.832	0.827
1.834	1.853	2.079	2.113	0.937	0.954	0.873	0.865	0.869	0.848	0.852	0.824
2.294	2.059	2.145	2.188	0.897	0.893	0.873	0.862	0.866	0.881	0.829	0.846
1.966	2.391	2.163	2.194	0.964	0.892	0.903	0.888	0.892	0.86	0.85	0.851
2.31	2.127	2.025	2.12	1.31	0.904	0.888	0.902	0.89	0.877	0.863	0.842
2.102	2.389	2.157	2.293	2.175	2.101	0.884	0.888	0.889	0.883	0.872	0.85
2.176	2.389	1.345	2.069	2.243	2.088	1.464	0.917	0.902	0.891	0.874	0.836
Day 10
2.081	2.066	2.164	2.042	1.218	0.842	0.831	0.838	0.853	0.888	0.863	0.844
2.008	1.965	2.151	2.024	1.655	1.346	0.895	0.93	0.958	0.96	0.967	0.953
2.102	2.107	2.101	2.257	1.221	1.463	1.094	0.973	1.01	0.956	0.965	0.959
2.152	1.997	2.329	2.374	0.97	0.899	0.947	0.938	1.022	0.951	0.976	0.935
2.164	1.899	2.18	2.237	0.968	0.996	0.975	0.94	0.995	0.97	0.96	0.942
2.097	1.988	2.089	2.072	1.617	1.307	1.106	0.898	0.952	0.952	0.972	0.921
2.123	2.189	1.931	2.082	1.843	2.458	0.97	0.902	0.936	0.953	0.972	0.898
1.979	1.964	1.965	2.034	1.952	2.143	1.661	0.81	0.874	0.902	0.929	0.853

## Sheet: 40mM_exp20230511
Dispersal rates
[0.002 0.008 0.02 0.038 0.06 0.1 0.2 0.4 ]
Day 0
2.001	2.051	1.995	1.993	0.804	0.802	0.822	0.791	0.846	0.811	0.75	0.74
2.051	2.063	2.014	2.051	0.828	0.781	0.802	0.8	0.829	0.832	0.831	0.836
2.022	2.045	2.079	2.174	0.852	0.871	0.852	0.826	0.839	0.832	0.83	0.822
2.04	2.02	2.175	2.085	0.853	0.845	0.837	0.794	0.857	0.837	0.838	0.814
2.049	2.093	2.049	2.092	0.85	0.839	0.838	0.828	0.839	0.83	0.846	0.808
2.071	2.084	2.085	2.064	0.86	0.859	0.856	0.842	0.857	0.854	0.851	0.838
2.033	2.052	2.039	2.009	0.847	0.837	0.821	0.802	0.834	0.838	0.811	0.821
2.022	2.053	2.015	2.004	0.817	0.812	0.735	0.802	0.838	0.831	0.8	0.846
Day 1
2.019	2.02	2.037	2.01	0.802	0.809	0.814	0.795	0.798	0.819	0.819	0.829
2.006	2.045	1.997	2.055	0.846	0.834	0.783	0.8	0.807	0.794	0.8	0.841
2.08	2.074	2.076	2.05	0.867	0.818	0.813	0.799	0.824	0.834	0.83	0.798
2.148	2.062	2.041	2.084	0.855	0.788	0.805	0.788	0.8	0.76	0.804	0.834
2.024	2.014	2.05	2.048	0.856	0.829	0.82	0.812	0.829	0.82	0.82	0.831
2.037	2.047	2.036	2.018	0.835	0.815	0.819	0.825	0.816	0.793	0.802	0.825
2.018	2.049	2.04	2.024	0.898	0.805	0.817	0.802	0.835	0.827	0.814	0.835
2.039	2.022	2.049	2.034	0.941	0.818	0.768	0.799	0.805	0.807	0.823	0.811
Day 2
2.048	2.012	2.05	2.041	0.974	0.762	0.848	0.778	0.449	0.621	0.808	0.874
2.066	2.063	2.071	2.055	0.873	0.849	0.812	0.74	0.559	0.779	0.844	0.879
2.026	2.039	2.046	2.031	0.864	0.845	0.806	0.794	0.594	0.724	0.786	0.787
2.066	2.099	2.119	2.068	0.846	0.864	0.786	0.818	0.567	0.792	0.779	0.844
2.054	2.052	2.021	2.076	0.844	0.864	0.847	0.848	0.647	0.681	0.844	0.873
2.061	2.048	2.071	2.054	0.862	0.86	0.822	0.823	0.581	0.82	0.859	0.724
2.047	2.063	2.04	2.021	1.609	0.912	0.839	0.724	0.639	0.65	0.742	0.802
2.053	2.066	2.059	2.003	1.973	1.733	0.8	0.628	0.602	0.729	0.778	0.555
Day 3
2.068	2.063	2.096	2.087	0.888	0.826	0.822	0.849	0.865	0.85	0.841	0.839
2.06	2.07	2.066	2.156	0.867	0.86	0.813	0.877	0.893	0.829	0.837	0.852
2.053	2.084	2.023	2.046	0.872	0.824	0.837	0.865	0.899	0.817	0.838	0.859
2.086	2.107	2.084	2.095	0.892	0.869	0.844	0.86	0.872	0.827	0.865	0.895
2.033	2.005	2.03	2.024	0.919	0.846	0.87	0.894	0.909	0.834	0.859	0.875
2.06	2.053	2.092	2.045	0.992	0.895	0.9	0.891	0.846	0.819	0.89	0.878
2.085	2.06	2.014	2.084	2.036	0.953	0.933	0.879	0.89	0.856	0.876	0.896
2.063	2.075	2.051	2.069	2.027	2.003	0.942	0.846	0.84	0.834	0.867	0.866
Day 4
2.122	2.099	2.147	2.09	0.971	0.866	0.915	0.873	0.859	0.9	0.888	0.912
2.144	2.253	2.211	2.245	0.957	0.968	0.895	0.945	0.866	0.897	0.87	0.913
2.116	2.182	2.13	2.105	0.902	0.93	0.902	0.941	0.879	0.871	0.871	0.889
2.119	2.053	2.136	2.069	0.863	0.913	0.91	0.866	0.88	0.875	0.908	0.895
2.121	2.122	2.113	2.091	0.881	0.899	0.903	0.881	0.884	0.869	0.892	0.9
2.059	2.093	2.113	2.092	0.907	0.89	0.936	0.877	0.88	0.874	0.902	0.917
2.112	2.096	2.107	2.1	2.076	1.096	0.928	0.921	0.893	0.891	0.898	0.91
2.125	2.116	2.096	2.112	2.077	2.097	1.974	0.91	0.911	0.893	0.889	0.903
Day 5
2.169	2.107	2.172	2.19	0.91	0.854	0.892	0.842	0.84	0.835	0.847	0.945
2.157	2.148	2.174	2.129	0.859	0.857	0.826	0.893	0.835	0.843	0.83	0.875
2.146	2.155	2.166	2.102	0.872	0.833	0.869	0.899	0.841	0.823	0.853	0.83
2.149	2.127	2.15	2.152	0.874	0.852	0.882	0.883	0.864	0.841	0.875	0.863
2.109	2.16	2.115	2.135	0.98	0.865	0.901	0.86	0.859	0.843	0.86	0.885
2.084	2.146	2.138	2.114	1.417	0.871	0.91	0.86	0.875	0.858	0.875	0.897
2.116	2.144	2.138	2.114	2.101	1.706	0.91	0.899	0.864	0.874	0.884	0.91
2.131	2.16	2.09	2.127	2.084	2.099	2.017	1.487	0.891	0.853	0.846	0.867
Day 6
2.172	2.151	2.151	2.169	0.898	0.87	0.921	0.82	0.856	0.858	0.824	0.78
2.166	2.16	2.17	2.168	0.892	0.882	0.854	0.889	0.846	0.848	0.841	0.868
2.149	2.126	2.141	2.124	0.872	0.873	0.883	0.848	0.839	0.844	0.839	0.827
2.141	2.164	2.149	2.129	0.851	0.905	0.889	0.851	0.837	0.852	0.863	0.867
2.12	2.123	2.132	2.122	0.892	0.891	0.89	0.858	0.844	0.856	0.847	0.843
2.114	2.126	2.144	2.104	1.786	0.898	0.917	0.86	0.842	0.848	0.86	0.866
2.108	2.13	2.142	2.145	2.099	2.001	0.916	0.894	0.86	0.856	0.845	0.88
2.124	2.145	2.145	2.126	2.126	2.11	2.02	1.917	0.89	0.852	0.859	0.861
Day 7
2.077	2.118	2.105	2.122	0.898	0.839	0.881	0.81	0.824	0.803	0.825	0.806
2.095	2.112	2.154	2.127	0.873	0.859	0.813	0.872	0.814	0.806	0.825	0.875
2.133	2.127	2.135	2.127	0.873	0.822	0.855	0.83	0.816	0.82	0.84	0.828
2.131	2.138	2.151	2.124	0.867	0.88	0.87	0.858	0.838	0.835	0.83	0.858
2.124	2.114	2.143	2.103	0.939	0.896	0.869	0.855	0.825	0.833	0.838	0.819
2.096	2.119	2.123	2.113	2.063	0.913	0.918	0.864	0.846	0.844	0.835	0.869
2.113	2.128	2.104	2.121	2.115	2.095	0.91	0.915	0.855	0.845	0.856	0.865
2.094	2.107	2.137	2.131	2.099	2.11	2.013	2.101	1.43	0.891	0.843	0.845
Day 8
2.069	2.101	2.068	2.094	0.919	0.853	0.815	0.796	0.843	0.835	0.857	0.794
2.024	2.093	2.084	2.105	0.892	0.84	0.828	0.831	0.826	0.834	0.86	0.841
2.052	2.064	2.076	2.064	0.883	0.861	0.856	0.837	0.832	0.829	0.814	0.812
2.059	2.076	2.072	2.06	0.906	0.933	0.887	0.86	0.834	0.82	0.855	0.867
2.057	2.074	2.09	2.06	1.069	0.917	0.876	0.854	0.844	0.828	0.849	0.846
2.026	2.061	2.08	2.077	2.08	0.888	0.972	0.871	0.847	0.843	0.86	0.877
2.046	2.061	2.074	2.073	2.067	2.028	1.764	0.924	0.86	0.847	0.853	0.854
2.05	2.087	2.059	2.092	2.075	2.091	2.017	2.021	1.929	0.927	0.843	0.872
Day 9
2.125	2.114	2.127	2.134	0.966	0.867	0.821	0.827	0.861	0.848	0.814	0.791
2.099	2.159	2.158	2.172	0.946	0.873	0.831	0.87	0.862	0.875	0.878	0.873
2.156	2.161	2.22	2.174	0.938	0.876	0.884	0.881	0.882	0.871	0.862	0.852
2.154	2.154	2.176	2.174	0.937	0.979	0.903	0.865	0.888	0.882	0.891	0.892
2.136	2.182	2.164	2.202	1.117	0.95	0.902	0.889	0.898	0.882	0.89	0.867
2.131	2.171	2.163	2.187	2.162	0.978	1.001	0.898	0.891	0.885	0.882	0.902
2.187	2.208	2.192	2.206	2.178	2.19	2.114	1.007	0.92	0.891	0.883	0.887
2.21	2.167	2.156	2.192	2.187	2.183	2.15	2.187	2.183	1.683	0.922	0.893
Day 10
2.182	2.185	2.206	2.165	0.988	0.926	0.886	0.908	0.956	0.979	0.961	0.846
2.32	2.314	2.306	2.319	1.059	1.006	0.966	1.057	1.047	1.063	1.065	0.956
2.339	2.361	2.336	2.414	1.062	1.025	1.023	1.047	1.053	1.02	1.031	0.935
2.327	2.335	2.336	2.345	1.08	1.156	1.063	1.021	1.047	1.051	1.063	0.956
2.3	2.321	2.319	2.298	1.236	1.052	1.043	1.006	1.047	1.052	1.074	0.904
2.274	2.326	2.3	2.299	2.259	1.137	1.113	1.03	1.022	1.02	1.052	0.94
2.203	2.281	2.31	2.27	2.255	2.225	2.247	1.294	1.054	0.998	1.029	0.901
2.156	2.183	2.169	2.169	2.129	2.141	2.096	2.185	2.173	2.059	1.058	0.928

## Sheet: 60mM_exp20230511
Dispersal rates
[0.002 0.008 0.02 0.038 0.06 0.1 0.2 0.4 ]
Day 0
2.037	2.045	2.075	2.081	0.794	0.806	0.762	0.765	0.783	0.774	0.779	0.774
2.091	2.017	2.028	2.082	0.785	0.796	0.775	0.798	0.804	0.82	0.8	0.808
2.109	2.097	2.056	2.115	0.808	0.813	0.792	0.784	0.795	0.807	0.792	0.8
2.052	1.99	2.029	2.077	0.798	0.804	0.797	0.804	0.811	0.817	0.777	0.795
2.066	2.087	2.056	2.091	0.803	0.822	0.795	0.804	0.812	0.79	0.776	0.791
2.053	2.066	2.069	2.046	0.795	0.81	0.781	0.798	0.79	0.797	0.805	0.804
2.057	2.077	2.052	2.042	0.804	0.792	0.788	0.804	0.796	0.818	0.8	0.815
2.064	2.059	2.095	2.043	0.792	0.819	0.787	0.769	0.785	0.799	0.775	0.797
Day 1
2.036	2.032	2.017	2.002	0.817	0.801	0.744	0.748	0.775	0.789	0.778	0.786
2.023	2.027	2.005	1.991	0.828	0.814	0.754	0.77	0.776	0.781	0.794	0.795
2.085	2.068	2.065	2.093	0.883	0.835	0.777	0.779	0.787	0.804	0.802	0.769
2.032	2.06	2.019	2.032	0.906	0.819	0.789	0.785	0.779	0.811	0.794	0.798
2.061	2.061	2.037	2.071	0.946	0.825	0.804	0.797	0.772	0.817	0.801	0.794
1.99	2.053	2.015	2.055	1.085	0.811	0.768	0.76	0.769	0.8	0.79	0.792
2.065	2.074	2.077	2.057	1.215	0.805	0.789	0.787	0.806	0.823	0.803	0.8
2.036	2.048	1.971	2	1.631	0.812	0.791	0.767	0.785	0.795	0.773	0.794
Day 2
2.062	2.066	2.054	2.057	0.821	0.856	0.796	0.797	0.813	0.777	0.819	0.818
2.086	2.064	2.047	2.069	1.049	1.132	0.848	0.803	0.828	0.777	0.803	0.819
2.078	2.051	2.076	2.055	1.486	2.073	0.797	0.815	0.828	0.784	0.787	0.788
2.08	2.09	2.089	2.086	1.413	0.984	0.841	0.834	0.845	0.797	0.812	0.842
2.114	2.048	2.115	2.076	1.767	1.524	0.833	0.81	0.81	0.791	0.823	0.799
2.097	2.085	2.111	2.076	1.936	2.026	0.82	0.798	0.8	0.785	0.803	0.823
2.076	2.076	2.065	2.057	2.002	0.917	0.84	0.865	0.84	0.78	0.822	0.846
2.068	2.081	2.1	2.053	2.044	2.017	0.849	0.819	0.812	0.796	0.822	0.853
Day 3
2.076	2.076	2.073	2.116	0.888	0.88	0.835	0.832	0.842	0.794	0.858	0.845
2.075	2.055	2.099	2.08	1.537	1.522	0.925	0.862	0.815	0.776	0.843	0.862
2.06	2.08	2.054	2.042	1.967	2.08	0.866	0.843	0.823	0.781	0.84	0.845
2.09	2.079	2.043	2.035	1.91	1.063	0.859	0.844	0.854	0.797	0.84	0.819
2.046	2.058	2.073	2.061	2.032	1.963	0.862	0.816	0.82	0.794	0.857	0.884
2.061	2.066	2.055	2.052	2.032	2.06	0.907	0.858	0.808	0.788	0.834	0.842
2.04	2.062	2.035	2.017	2.014	1.543	0.86	0.845	0.822	0.804	0.827	0.842
2.042	2.091	2.058	2.06	2.055	2.051	1.662	0.836	0.829	0.834	0.844	0.854
Day 4
2.115	2.131	2.183	2.172	0.89	0.896	0.84	0.826	0.809	0.793	0.816	0.791
2.075	2.172	2.121	2.102	2.042	2.075	1.013	1.404	0.825	0.79	0.807	0.796
2.098	2.091	2.119	2.084	2.088	2.088	1.434	1.265	0.826	0.813	0.807	0.803
2.103	2.102	2.093	2.067	2.078	1.441	0.892	0.845	0.83	0.832	0.808	0.817
2.103	2.036	2.102	2.107	2.076	2.08	1.218	0.894	0.811	0.826	0.808	0.818
2.125	2.11	2.086	2.098	2.089	2.107	1.616	1.967	1.1	0.823	0.809	0.79
2.089	2.101	2.079	2.096	2.077	2.006	1.164	0.876	0.793	0.803	0.785	0.793
2.127	2.096	2.099	2.122	2.092	2.099	2.064	1.995	0.8	0.784	0.788	0.745
Day 5
2.111	2.135	2.139	2.173	0.866	0.855	0.802	0.773	0.797	0.829	0.795	0.809
2.127	2.13	2.132	2.085	2.088	2.082	1.004	1.984	0.811	0.814	0.805	0.804
2.149	2.113	2.128	2.109	2.121	2.11	1.985	1.831	0.821	0.813	0.825	0.795
2.11	2.143	2.087	2.106	2.127	1.986	0.944	0.877	0.838	0.839	0.813	0.826
2.111	2.131	2.096	2.131	2.19	2.097	1.867	0.95	0.855	0.86	0.836	0.819
2.078	2.134	2.136	2.119	2.113	2.123	2.049	2.033	1.73	0.836	0.826	0.798
2.093	2.131	2.136	2.125	2.117	2.039	1.731	0.88	0.831	0.818	0.814	0.798
2.107	2.14	2.087	2.134	2.073	2.102	2.138	2.049	1.797	0.761	0.758	0.734
Day 6
2.244	2.181	2.19	2.201	0.896	0.905	0.863	0.854	0.836	0.84	0.812	0.797
2.228	2.198	2.207	2.159	2.192	2.19	1.359	2.157	0.84	0.837	0.84	0.851
2.221	2.189	2.196	2.187	2.186	2.18	2.186	2.123	0.874	0.86	0.846	0.82
2.226	2.203	2.144	2.176	2.187	2.155	0.996	0.876	0.871	0.856	0.834	0.855
2.196	2.124	2.18	2.184	2.213	2.158	2.158	1.551	0.857	0.853	0.84	0.849
2.178	2.174	2.195	2.179	2.173	2.159	2.108	2.139	2.085	0.957	0.857	0.822
2.168	2.152	2.183	2.177	2.176	2.142	2.134	1.335	0.876	0.835	0.839	0.835
2.182	2.197	2.185	2.171	2.165	2.167	2.16	2.153	2.142	1.989	0.804	0.786
Day 7
2.143	2.099	2.143	2.154	0.919	0.879	0.837	0.852	0.832	0.864	0.853	0.854
2.136	2.139	2.17	2.177	2.159	2.149	1.925	2.17	0.857	0.843	0.854	0.874
2.128	2.139	2.127	2.135	2.163	2.145	2.117	2.038	0.889	0.862	0.856	0.819
2.159	2.148	2.137	2.163	2.151	2.131	1.07	0.916	0.894	0.869	0.854	0.868
2.153	2.127	2.16	2.172	2.213	2.145	2.143	1.984	0.899	0.875	0.865	0.878
2.09	2.148	2.139	2.168	2.156	2.171	2.135	2.137	1.999	1.193	0.873	0.852
2.139	2.133	2.146	2.147	2.149	2.076	2.033	1.871	0.912	0.863	0.847	0.851
2.138	2.164	2.143	2.136	2.137	2.117	2.133	2.116	2.122	2.084	1.97	0.811
Day 8
2.124	2.078	2.067	2.092	0.906	0.834	0.746	0.746	0.762	0.837	0.767	0.735
2.078	2.094	2.083	2.047	2.101	2.109	2.033	2.125	0.865	0.823	0.734	0.751
2.088	2.092	2.067	2.078	2.117	2.102	2.123	2.101	0.933	0.851	0.791	0.767
2.064	2.095	2.046	2.048	2.109	2.118	1.638	0.888	0.844	0.808	0.785	0.769
2.08	2.058	2.05	2.089	2.131	2.063	2.079	2.044	0.95	0.819	0.774	0.807
2.017	2.033	2.061	2.053	2.052	2.067	2.052	2.067	2.056	1.912	0.878	0.828
2.072	2.074	2.075	2.09	2.108	2.048	2.068	2.086	1.542	0.865	0.769	0.743
2.095	2.068	2.038	2.097	2.069	2.063	2.059	2.084	2.074	2.039	2.047	1.961
Day 9
2.119	2.146	2.171	2.161	1.004	0.89	0.773	0.795	0.826	0.879	0.753	0.749
2.091	2.13	2.135	2.189	2.185	2.172	2.202	2.182	0.94	0.875	0.791	0.814
2.141	2.126	2.152	2.209	2.161	2.174	2.201	2.197	1.093	0.927	0.85	0.841
2.14	2.159	2.148	2.21	2.192	2.203	2.096	0.943	0.908	0.882	0.84	0.78
2.253	1.891	2.16	2.163	2.228	2.161	2.214	2.222	1.203	0.882	0.846	0.869
2.146	2.198	2.202	2.197	2.201	2.22	2.216	2.226	2.218	2.176	1.043	0.883
2.133	2.159	2.148	2.166	2.2	2.146	2.179	2.191	2.031	0.95	0.848	0.802
2.186	2.173	2.179	2.21	2.209	2.196	2.174	2.181	2.215	2.212	2.193	2.176
Day 10
2.165	2.257	2.282	2.292	1.345	0.865	0.882	0.951	0.981	0.962	0.911	0.94
2.221	2.287	2.325	2.315	2.336	2.304	2.279	2.279	1.154	1.023	1.019	1.004
2.212	2.347	2.346	2.387	2.312	2.29	2.278	2.288	1.59	1.063	1.038	1.004
2.144	2.296	2.269	2.278	2.276	2.224	2.211	1.075	1.023	1.021	1.009	0.989
2.167	2.232	2.297	2.255	2.298	2.247	2.236	2.253	1.876	1.018	1.044	0.984
2.138	2.299	2.295	2.283	2.236	2.229	2.238	2.244	2.265	2.26	1.872	0.986
2.143	2.163	2.197	2.254	2.217	2.197	2.206	2.219	2.225	1.88	0.981	0.946
2.137	2.173	2.164	2.146	2.097	2.116	2.133	2.093	2.142	2.165	2.182	2.163

## Sheet: 80mM_exp20230511
Dispersal rates
[0.002 0.008 0.02 0.038 0.06 0.1 0.2 0.4 ]
Day 0
2.031	2.046	2.018	2.06	0.768	0.768	0.726	0.76	0.764	0.759	0.759	0.759
2.033	2.047	2.085	2.041	0.784	0.765	0.772	0.776	0.776	0.78	0.78	0.79
2.131	2.146	2.067	2.182	0.781	0.786	0.779	0.776	0.788	0.796	0.793	0.782
2.019	1.988	2.022	2.017	0.767	0.776	0.78	0.785	0.776	0.785	0.779	0.778
2.095	2.041	2.057	2.025	0.77	0.782	0.779	0.792	0.785	0.778	0.794	0.786
2.006	2.034	2.077	2.003	0.767	0.778	0.769	0.778	0.768	0.776	0.783	0.799
2.057	2.051	2.091	2.01	0.777	0.786	0.759	0.786	0.79	0.787	0.787	0.788
2.065	2.036	2.053	2.03	0.772	0.769	0.764	0.766	0.774	0.778	0.775	0.766
Day 1
2.053	2.067	2.051	2.031	0.763	0.785	0.738	0.756	0.772	0.769	0.763	0.784
2.022	2.082	1.997	2.014	0.857	0.772	0.756	0.763	0.772	0.781	0.789	0.768
2.068	2.067	2.023	2.085	0.859	0.782	0.768	0.765	0.778	0.789	0.783	0.784
2.042	2.025	2.005	2.013	0.932	0.789	0.778	0.776	0.778	0.781	0.776	0.791
2.062	2.026	2.066	2.06	1.209	0.814	0.783	0.774	0.775	0.777	0.782	0.778
2.009	2.036	2.029	2.067	1.614	0.783	0.773	0.758	0.771	0.804	0.776	0.786
2.045	2.036	2.078	2.085	1.633	0.789	0.753	0.785	0.789	0.789	0.788	0.804
1.992	2.011	2.011	1.944	1.762	0.806	0.774	0.765	0.777	0.776	0.778	0.784
Day 2
2.044	2.057	2.036	2.073	0.797	0.821	0.742	0.748	0.78	0.771	0.779	0.786
2.063	2.074	2.046	2.083	1.109	0.893	0.778	0.8	0.785	0.788	0.789	0.787
2.074	2.063	2.064	2.082	1.094	0.789	0.78	0.772	0.789	0.783	0.788	0.769
2.087	2.081	2.09	2.082	1.311	0.82	0.793	0.795	0.79	0.794	0.802	0.814
2.101	2.091	2.086	2.078	1.881	0.932	0.785	0.777	0.79	0.781	0.8	0.806
2.058	2.062	2.093	2.05	1.978	1.123	0.763	0.772	0.759	0.784	0.793	0.794
2.083	2.061	2.05	2.04	2.027	1.532	0.762	0.775	0.768	0.778	0.788	0.796
2.061	2.083	2.054	2.023	1.989	1.863	0.792	0.779	0.779	0.792	0.793	0.792
Day 3
2.1	2.07	2.09	2.099	0.849	0.851	0.764	0.783	0.795	0.779	0.786	0.789
2.041	2.112	2.093	2.107	1.408	0.968	0.77	0.773	0.776	0.775	0.803	0.781
2.05	2.062	2.079	2.07	1.389	0.801	0.788	0.779	0.782	0.761	0.774	0.783
2.102	2.03	2.043	2.086	1.897	0.882	0.793	0.771	0.79	0.793	0.764	0.758
2.071	2.046	2.082	2.067	2.021	1.132	0.788	0.753	0.783	0.765	0.783	0.784
2.062	2.044	2.067	2.057	2.035	1.561	0.827	0.768	0.762	0.78	0.776	0.793
2.058	2.053	2.017	2.077	2.015	1.952	1.327	0.765	0.772	0.762	0.764	0.762
2.042	2.061	2.035	2.055	2.023	1.974	1.857	0.773	0.776	0.755	0.781	0.779
Day 4
2.137	2.177	2.186	2.154	1.062	0.91	0.811	0.809	0.773	0.786	0.789	0.793
2.09	2.188	2.114	2.173	2.059	1.186	0.823	0.79	0.794	0.789	0.774	0.79
2.112	2.113	2.116	2.108	2.01	0.904	0.811	0.791	0.79	0.784	0.796	0.786
2.118	2.101	2.078	2.073	2.049	1.159	0.803	0.801	0.82	0.807	0.806	0.804
2.1	2.071	2.108	2.089	2.043	1.768	0.844	0.787	0.8	0.804	0.799	0.798
2.087	2.084	2.124	2.106	2.116	2.013	1.296	0.807	0.802	0.795	0.795	0.812
2.092	2.089	2.095	2.106	2.015	2.059	1.934	1.254	0.79	0.789	0.785	0.791
2.119	2.105	2.107	2.112	2.091	2.042	1.992	1.945	0.798	0.801	0.798	0.796
Day 5
2.152	2.122	2.171	2.173	0.991	0.881	0.782	0.794	0.814	0.791	0.796	0.811
2.135	2.15	2.162	2.122	2.115	1.262	0.8	0.783	0.77	0.79	0.798	0.801
2.167	2.141	2.166	2.101	2.09	0.971	0.808	0.793	0.799	0.78	0.798	0.793
2.121	2.126	2.113	2.122	2.15	1.448	0.837	0.789	0.813	0.806	0.805	0.814
2.074	2.137	2.104	2.121	2.191	2.019	1.129	0.817	0.817	0.808	0.813	0.809
2.08	2.128	2.122	2.115	2.117	2.095	1.758	0.838	0.81	0.805	0.803	0.809
2.11	2.115	2.129	2.115	2.12	2.126	2.059	1.853	0.955	0.799	0.805	0.81
2.111	2.145	2.061	2.115	2.117	2.125	2.047	1.98	1.98	0.812	0.806	0.819
Day 6
2.154	2.126	2.144	2.141	1.112	0.949	0.771	0.777	0.778	0.741	0.734	0.751
2.139	2.139	2.145	2.166	2.172	1.808	0.808	0.784	0.783	0.788	0.791	0.786
2.156	2.142	2.161	2.14	2.141	1.159	0.811	0.784	0.79	0.791	0.792	0.785
2.132	2.123	2.14	2.13	2.129	2.007	0.891	0.793	0.797	0.801	0.8	0.794
2.096	2.093	2.142	2.1	2.102	2.05	1.412	0.803	0.794	0.79	0.791	0.797
2.12	2.128	2.1	2.115	2.121	2.138	2.062	1.315	0.798	0.809	0.783	0.797
2.093	2.121	2.113	2.127	2.119	2.117	2.044	2.053	1.756	0.8	0.789	0.796
2.133	2.161	2.138	2.115	2.124	2.123	2.099	2.069	2.053	1.948	0.791	0.8
Day 7
2.076	2.121	2.128	2.124	1.3	0.994	0.757	0.777	0.76	0.768	0.78	0.764
2.047	2.118	2.128	2.111	2.155	2.027	0.832	0.799	0.777	0.778	0.784	0.796
2.107	2.101	2.135	2.115	2.104	1.351	0.808	0.794	0.79	0.784	0.777	0.781
2.15	2.122	2.135	2.148	2.136	2.08	1.102	0.812	0.801	0.802	0.798	0.78
1.988	2.123	2.134	2.142	2.16	2.094	1.988	0.936	0.805	0.799	0.816	0.796
2.12	2.116	2.116	2.134	2.123	2.083	1.912	1.756	0.861	0.8	0.785	0.805
2.11	2.118	2.094	2.125	2.081	2.103	2.042	1.922	1.974	1.504	0.799	0.787
2.123	2.126	2.121	2.116	2.084	2.103	2.07	2.079	2.033	1.989	1.93	0.794
Day 8
2.081	2.089	2.087	2.105	1.706	1.033	0.763	0.773	0.781	0.785	0.784	0.794
2.067	2.075	2.06	2.08	2.117	2.093	0.891	0.795	0.77	0.792	0.79	0.796
1.972	2.088	2.083	2.077	2.125	1.943	0.843	0.792	0.783	0.796	0.79	0.805
2.084	2.089	2.074	2.075	2.114	2.103	1.351	0.808	0.798	0.795	0.805	0.812
1.281	2.083	2.104	2.081	2.135	2.089	2.07	1.318	0.804	0.789	0.796	0.828
2.047	2.04	2.07	2.069	2.094	2.079	2.078	2.027	1.273	0.793	0.784	0.811
2.063	2.105	2.032	2.094	2.07	2.083	2.066	2.099	2.031	1.959	1.224	0.799
2.101	2.085	2.062	2.092	2.078	2.077	2.1	2.084	2.072	2.02	1.962	1.943
Day 9
2.146	2.149	2.161	2.182	2.095	1.292	0.819	0.844	0.83	0.826	0.821	0.843
2.136	2.156	2.173	2.217	2.185	2.185	0.96	0.881	0.834	0.836	0.827	0.845
2.093	2.142	2.164	2.178	2.171	2.095	1.002	0.834	0.829	0.831	0.828	0.853
2.123	2.143	2.195	2.168	2.174	2.2	1.972	0.874	0.859	0.846	0.837	0.838
1.199	2.161	2.19	2.191	2.215	2.196	2.193	1.866	0.89	0.845	0.844	0.874
2.173	2.212	2.087	2.198	2.174	2.196	2.201	2.217	1.858	0.889	0.832	0.851
2.185	2.149	2.163	2.173	2.167	2.188	2.143	2.188	2.189	2.143	1.934	0.957
2.192	2.162	2.15	2.2	2.179	2.191	2.165	2.171	2.185	2.174	2.15	2.117
Day 10
2.276	2.238	2.299	2.297	2.269	1.526	0.888	0.964	0.939	1	0.944	0.934
2.297	2.406	2.324	2.399	2.317	2.277	1.118	1.096	0.974	1.018	0.946	0.94
1.815	2.402	2.342	2.35	2.313	2.259	1.235	0.989	0.991	1	1.01	0.926
2.274	2.276	2.263	2.285	2.254	2.247	2.175	1.18	0.969	0.999	1	0.912
1.004	2.296	2.295	2.275	2.294	2.261	2.257	2.188	1.273	1.004	0.933	0.906
2.258	2.31	2.297	2.275	2.234	2.231	2.267	2.191	2.151	1.458	0.985	0.885
2.166	2.188	2.179	2.208	2.229	2.249	2.181	2.246	2.241	2.26	2.224	1.884
2.172	2.179	2.152	2.142	2.153	2.135	2.121	2.122	2.159	2.142	2.172	2.166

## Sheet: 10mM_exp20220615
Dispersal rates
[0.002 0.008 0.02 0.038 0.06 0.1 0.2 0.4 ]
Day 1
2.137	2.204	2.208	2.295	0.884	0.947	0.876	0.88	0.958	0.935	0.914	0.837
2.309	2.331	2.356	2.365	1.029	1.087	0.944	1.049	0.979	0.87	0.987	0.768
2.348	2.298	2.413	2.431	1.11	1.113	1.024	0.952	1.059	0.954	1.06	0.931
2.208	2.227	2.359	2.429	1.146	0.861	1.013	0.874	0.909	0.947	0.923	0.841
2.105	2.187	2.363	2.424	1.082	1.016	0.805	1.018	0.83	0.898	0.913	0.71
2.208	2.22	2.235	2.451	1.123	0.812	0.825	0.9	1.02	1.02	0.921	0.841
2.147	2.174	2.231	2.323	1.028	0.832	0.894	1.044	0.968	1.03	0.821	0.801
2.152	2.184	2.163	2.17	1.133	0.849	0.776	0.881	0.893	0.842	0.786	0.808
Day 2
2.166	2.223	2.206	2.229	0.751	0.782	0.778	0.779	0.787	0.752	0.774	0.757
2.167	2.309	2.308	2.195	0.757	0.787	0.84	0.814	0.779	0.762	0.754	0.798
2.171	2.193	2.272	2.271	0.788	0.774	0.768	0.765	0.77	0.784	0.777	0.836
2.161	2.256	2.316	2.178	0.802	0.772	0.777	0.777	0.767	0.783	0.787	0.801
2.128	2.116	2.139	2.133	0.794	0.765	0.792	0.758	0.756	0.762	0.769	0.58
2.188	2.203	2.166	2.179	0.821	0.767	0.776	0.773	0.77	0.776	0.792	0.792
2.167	2.181	2.184	2.172	0.93	0.77	0.761	0.784	0.769	0.775	0.774	0.806
2.139	2.189	2.144	2.1	0.977	0.772	0.733	0.753	0.764	0.762	0.768	0.565
Day 3
2.128	2.103	2.205	2.127	0.745	0.769	0.739	0.719	0.739	0.732	0.746	0.751
2.149	2.177	2.193	2.236	0.779	0.77	0.719	0.727	0.737	0.778	0.731	0.743
2.188	2.18	2.23	2.279	0.824	0.733	0.757	0.736	0.739	0.747	0.742	0.732
2.171	2.18	2.219	2.212	0.815	0.73	0.739	0.743	0.739	0.748	0.744	0.758
2.197	2.197	2.221	2.212	0.863	0.759	0.746	0.755	0.747	0.747	0.718	0.736
2.194	2.201	2.22	2.203	0.919	0.737	0.743	0.729	0.752	0.736	0.746	0.745
2.179	2.197	2.217	2.235	1.035	0.765	0.743	0.747	0.754	0.746	0.737	0.754
2.193	2.202	2.175	2.21	1.381	0.83	0.697	0.705	0.698	0.696	0.716	0.723
Day 4
2.159	2.181	2.172	2.172	0.76	0.766	0.757	0.759	0.767	0.783	0.759	0.785
2.223	2.208	2.241	2.293	0.896	0.834	0.805	0.807	0.826	0.852	0.834	0.761
2.179	2.218	2.264	2.311	0.939	0.842	0.813	0.767	0.845	0.813	0.845	0.793
2.146	2.155	2.259	2.303	0.94	0.85	0.825	0.811	0.862	0.86	0.849	0.804
2.146	2.179	2.176	2.285	0.951	0.895	0.866	0.83	0.838	0.819	0.868	0.805
2.148	2.163	2.185	2.227	1.002	0.785	0.888	0.785	0.8	0.81	0.784	0.786
2.165	2.184	2.258	2.256	0.986	0.837	0.821	0.761	0.782	0.785	0.754	0.785
2.116	2.127	2.147	2.133	1.1	0.81	0.726	0.757	0.735	0.748	0.755	0.726
Day 5
2.136	2.139	2.123	2.153	0.792	0.795	0.784	0.794	0.806	0.831	0.801	0.816
2.188	2.16	2.222	2.226	0.931	0.928	0.872	0.905	0.867	0.837	0.834	0.817
2.268	2.209	2.287	2.256	0.918	0.897	0.931	0.916	0.899	0.888	0.859	0.821
2.197	2.185	2.21	2.239	0.955	0.866	0.898	0.855	0.882	0.842	0.85	0.814
2.14	2.164	2.143	2.285	0.977	0.837	0.872	0.842	0.814	0.816	0.801	0.82
2.126	2.111	2.152	2.247	0.87	0.832	0.868	0.816	0.815	0.85	0.787	0.788
2.136	2.155	2.241	2.223	0.956	0.812	0.797	0.811	0.817	0.82	0.808	0.804
2.163	2.158	2.165	2.158	1.014	0.814	0.77	0.814	0.808	0.791	0.798	0.801
Day 6
2.057	2.064	2.098	2.133	0.773	0.742	0.743	0.734	0.772	0.751	0.742	0.769
2.139	2.207	2.15	2.2	0.834	0.828	0.818	0.845	0.807	0.811	0.761	0.726
2.111	2.155	2.201	2.192	0.935	0.832	0.843	0.799	0.805	0.769	0.751	0.732
2.072	2.134	2.149	2.172	0.869	0.828	0.771	0.756	0.735	0.755	0.719	0.709
2.061	2.064	2.096	2.114	0.779	0.766	0.748	0.748	0.723	0.729	0.723	0.725
2.133	2.123	2.124	2.123	0.824	0.77	0.757	0.736	0.731	0.784	0.742	0.72
2.115	2.122	2.106	2.125	0.882	0.755	0.746	0.731	0.751	0.744	0.751	0.722
2.096	2.078	2.101	2.096	1.022	0.765	0.724	0.731	0.756	0.751	0.714	0.694
Day 7
2.094	2.106	2.103	2.097	0.794	0.792	0.785	0.778	0.793	0.812	0.814	0.824
2.188	2.216	2.251	2.253	0.96	0.891	0.883	0.877	0.879	0.843	0.88	0.825
2.196	2.233	2.301	2.304	1.05	0.95	0.898	0.873	0.896	0.885	0.908	0.834
2.182	2.215	2.242	2.2	1.041	0.915	0.872	0.872	0.825	0.902	0.878	0.812
2.108	2.13	2.136	2.17	1.007	0.919	0.873	0.811	0.799	0.818	0.821	0.817
2.103	2.103	2.133	2.246	0.844	0.813	0.827	0.796	0.8	0.81	0.807	0.82
2.122	2.116	2.141	2.161	0.902	0.821	0.811	0.814	0.805	0.816	0.783	0.815
2.098	2.089	2.116	2.085	0.96	0.807	0.757	0.795	0.799	0.796	0.772	0.769
Day 8
2.136	2.19	2.19	2.187	0.801	0.873	0.854	0.81	0.884	0.871	0.882	0.845
2.287	2.26	2.337	2.306	0.999	0.943	0.911	0.939	0.963	0.928	0.974	0.93
2.316	2.348	2.389	2.326	0.984	0.976	0.972	0.842	0.947	0.998	0.956	0.931
2.135	2.373	2.397	2.398	1.023	0.958	0.981	0.957	1.071	0.92	0.948	0.902
2.148	2.268	2.318	2.333	1.04	0.972	0.932	0.985	1.073	0.973	1.014	0.841
2.127	2.323	2.325	2.4	0.882	0.91	0.962	0.979	0.924	0.967	0.952	0.808
2.161	2.34	2.374	2.324	1.082	0.993	0.983	0.95	0.901	0.938	0.899	0.787
2.103	2.169	2.186	2.121	1.241	0.809	0.781	0.82	0.797	0.781	0.781	0.542
Day 9
2.082	2.128	2.132	2.1	0.777	0.769	0.745	0.747	0.747	0.752	0.758	0.759
2.181	2.179	2.184	2.201	0.87	0.835	0.827	0.838	0.845	0.769	0.773	0.769
2.158	2.132	2.164	2.236	0.91	0.896	0.889	0.758	0.801	0.762	0.755	0.762
2.095	2.139	2.145	2.142	0.941	0.876	0.833	0.844	0.789	0.766	0.762	0.783
2.117	2.124	2.167	2.194	0.906	0.808	0.82	0.838	0.782	0.774	0.779	0.798
2.1	2.1	2.13	2.169	0.846	0.786	0.792	0.775	0.778	0.778	0.761	0.77
2.137	2.162	2.159	2.154	0.926	0.801	0.782	0.795	0.809	0.796	0.786	0.801
2.163	2.15	2.138	2.118	0.896	0.809	0.796	0.812	0.812	0.811	0.805	0.771

[truncated: 6 more sheets: 40mM_exp20220615, 60mM_exp20230612, 80mM_exp20220615, 40mM_exp20230612, 40mM_new_m_exp20230612, 60mM_techrep_exp20230612]
