# Supplementary material for: Biotic resistance predictably shifts microbial invasion regimes
Source: Nat Commun. 2025 Apr 27;16:3952. doi: 10.1038/s41467-025-59285-1 (PMC12034811; doi:10.1038/s41467-025-59285-1)
Supplement: Supplementary file 3 — Supplementary Data 1 [file 41467_2025_59285_MOESM3_ESM.zip › Supplementary_Data_File/rawdata_experiment/SL_mig_CFU_timeseries_40mM.xlsx]

## Sheet: Su_CFU
day 1	1	2	3	4	5	6	7	8	9	10	11	12
A					200	0	0	0	0	0	0	0
B					800	0	0	0	0	0	0	0
C					2300	0	0	0	0	0	0	0
D					6200	0	0	0	0	0	0	0
E					23000	0	0	0	0	0	0	0
F					21000	0	0	0	0	0	0	0
G					140000	0	0	0	0	0	0	0
H					600000	0	0	0	0	0	0	0
day 2	1	2	3	4	5	6	7	8	9	10	11	12
A					4100	0	0	0	0	0	0	0
B					300	0	0	0	0	0	0	0
C					700	8	0	0	0	0	0	0
D					8000	40	0	0	0	0	0	0
E					13000	13000	0	0	0	0	0	0
F					28000	450000	0	0	0	0	0	0
G					22000000	1500000	0	0	0	0	0	0
H					11000000	16000000	0	0	0	0	0	0
day 3	1	2	3	4	5	6	7	8	9	10	11	12
A					500	0	0	0	0	0	0	0
B					200	0	0	0	0	0	0	0
C					1800	0	0	0	0	0	0	0
D					7600	0	0	0	0	0	0	0
E					31000	1600	0	0	0	0	0	0
F					180000	1080000	1000	0	0	0	0	0
G					10000000	700000	3500	0	0	0	0	0
H					5000000	6000000	380000	0	0	0	0	0
day 4	1	2	3	4	5	6	7	8	9	10	11	12
A					14000	0	0	0	0	0	0	0
B					13000	0	0	0	0	0	0	0
C					16000	0	0	0	0	0	0	0
D					8000	0	0	0	0	0	0	0
E					47000	75	0	0	0	0	0	0
F					8000000	5700000	2200	2	0	0	0	0
G					6000000	1250000	34000	17	0	0	0	0
H					6000000	6000000	7000000	100000	0	0	0	0
day 5	1	2	3	4	5	6	7	8	9	10	11	12
A					1400	0	0	0	0	0	0	0
B					1500	0	0	0	0	0	0	0
C					5800	4	0	0	0	0	0	0
D					62000	400	0	0	0	0	0	0
E					150000	32000	0	0	0	0	0	0
F					6000000	11000000	69000	0	0	0	0	0
G					9000000	14000000	810000	66	0	0	0	0
H					6000000	9000000	7000000	580000	5000	0	0	0
day 6	1	2	3	4	5	6	7	8	9	10	11	12
A					3800	0	0	0	0	0	0	0
B					6300	0	0	0	0	0	0	0
C					22000	0	0	0	0	0	0	0
D					150000	1800	0	0	0	0	0	0
E					330000	14000	200	0	0	0	0	0
F					4300000	4300000	90000	68000	0	0	0	0
G					7500000	7200000	780000	52000	0	0	0	0
H					6600000	7700000	8600000	6100000	80000	41	0	0
day 7	1	2	3	4	5	6	7	8	9	10	11	12
A					400	0	0	0	0	0	0	0
B					900	0	0	0	0	0	0	0
C					2700	0	0	0	0	0	0	0
D					23000	81	0	0	0	0	0	0
E					61000	300	1	0	0	0	0	0
F					9900000	9300000	270000	22000	68	0	0	0
G					9000000	9200000	3000000	20000	200	0	0	0
H					11000000	19000000	8000000	10000000	1100000	1800	0	0
day 8	1	2	3	4	5	6	7	8	9	10	11	12
A					800	0	0	0	0	0	0	0
B					700	0	0	0	0	0	0	0
C					2500	0	0	0	0	0	0	0
D					33000	600	0	0	0	0	0	0
E					13000000	5100	0	0	0	0	0	0
F					12000000	7000000	540000	11000	3	0	0	0
G					8000000	13000000	11000000	46000	46	0	0	0
H					11000000	16000000	11000000	7000000	13000000	20000	0	0

## Sheet: readme
Values represent CFU/5uL for Su, data from exp20230612
The data for each day has a shape of 8 × 12. Rows 1 to 8 correspond to dispersal rates arranged from the smallest to the largest. Dispersal was carried along the 12 wells in each row.
Dispersal rates: [0.002 0.008 0.02 0.038 0.06 0.1 0.2 0.4 ]
