# Supplementary material for: Biotic resistance predictably shifts microbial invasion regimes
Source: Nat Commun. 2025 Apr 27;16:3952. doi: 10.1038/s41467-025-59285-1 (PMC12034811; doi:10.1038/s41467-025-59285-1)
Supplement: Supplementary file 3 — Supplementary Data 1 [file 41467_2025_59285_MOESM3_ESM.zip › Supplementary_Data_File/raw_16S_sequencing/analysis_16S.sh]

#!/bin/bash

# Define the reference database
reference_db="database_16S_v3v4.fasta"

# Index the reference database (if not already indexed)
if [ ! -e "${reference_db}.bwt" ]; then
    echo "Indexing reference database..."
    bwa index "$reference_db"
fi

# Define input directory and output directory
input_dir="./"         # Directory containing raw paired-end FASTQ files
output_dir="aligned_data"    # Directory to store alignment results
filtered_dir="filtered_data" # Directory for quality-filtered FASTQ files
mkdir -p "$output_dir" "$filtered_dir"

# Loop through all paired-end FASTQ files in the input directory
for r1_file in "$input_dir"/*_1_1.fastq.gz; do
    # Get the base sample name (e.g., "sample1" from "sample1_1_1.fastq.gz")
    base_name=$(basename "$r1_file" _1_1.fastq.gz)
    
    # Define the corresponding R2 file
    r2_file="${input_dir}/${base_name}_1_2.fastq.gz"
    
    # Check if the R2 file exists
    if [ ! -f "$r2_file" ]; then
        echo "Warning: R2 file for $base_name not found. Skipping..."
        continue
    fi

    echo "Processing sample: $base_name"

    # Quality filtering with fastp
    r1_filtered="${filtered_dir}/${base_name}_filtered_1.fastq.gz"
    r2_filtered="${filtered_dir}/${base_name}_filtered_2.fastq.gz"
    fastp -i "$r1_file" -I "$r2_file" -o "$r1_filtered" -O "$r2_filtered" --qualified_quality_phred 25 --length_required 300 -h "${filtered_dir}/${base_name}_fastp_report.html" -j "${filtered_dir}/${base_name}_fastp_report.json"

    # Merge paired-end reads and quality filtering with vsearch
    merged_reads="${filtered_dir}/${base_name}_merged.fasta"
    chimera_free_reads="${filtered_dir}/${base_name}_chimera_free.fasta"
    vsearch --fastq_mergepairs "$r1_filtered" --reverse "$r2_filtered" --fastaout "$merged_reads" --fastqout_notmerged_fwd /dev/null --fastqout_notmerged_rev /dev/null
    vsearch --uchime_ref "$merged_reads" --db "$reference_db" --nonchimeras "$chimera_free_reads"

    # Align chimera-free reads with BWA MEM
    sam_file="${output_dir}/aligned_${base_name}.sam"
    bam_file="${output_dir}/aligned_${base_name}.bam"
    sorted_bam_file="${output_dir}/aligned_sorted_${base_name}.bam"
    stats_file="${output_dir}/stats_${base_name}.txt"
    bwa mem "$reference_db" "$chimera_free_reads" > "$sam_file"

    # Convert SAM to BAM and sort
    unsorted_bam_file="${output_dir}/unsorted_${base_name}.bam"
    samtools view -Sb "$sam_file" > "$unsorted_bam_file"
    samtools sort "$unsorted_bam_file" -o "$sorted_bam_file"

    # Index the sorted BAM file
    samtools index "$sorted_bam_file"

    # Filter BAM file for primary alignments
    filtered_bam_file="${output_dir}/filtered_${base_name}.bam"
    samtools view -F 0x900 -q 30 -b "$sorted_bam_file" > "$filtered_bam_file"

    # Index the filtered BAM file
    samtools index "$filtered_bam_file"

    # Generate alignment statistics
    samtools idxstats "$filtered_bam_file" > "$stats_file"

    # Optional: Remove intermediate files (e.g., SAM file, merged reads)
#    rm -f "$r1_filtered" "$r2_filtered" "$merged_reads" "$sam_file" "$bam_file"

    echo "Finished processing $base_name. Stats saved to $stats_file."
done

# Final message
echo "All samples processed. Results are in the '$output_dir' directory."
